# Supplementary material for: Multi-layered genetic approaches to identify approved drug targets
Source: Cell Genom. 2023 Jun 15;3(7):100341. doi: 10.1016/j.xgen.2023.100341 (PMC10363916; doi:10.1016/j.xgen.2023.100341)
Supplement: Table S1. GWAS summary statistics, related to STAR Methods section “GWAS data” — GWAS summary statistics used to calculate gene scores based on physical distance and linkage disequilibrium structure (GWAS method) and through integration with QTL data (QTL-GWAS method). Table S1A contains the GWAS summary statistics referred to as consortium GWAS summary statistics and Table S1B the GWAS summary statistics derived exclusively from the UK Biobank. [file mmc2.xlsx]

## Sheet: ST1A
Disease/Trait	Abbreviation	Study/Consortium	Reference	Sample Size N (Ncases/controls)
Alzheimer's disease	Alzheimer	GWAS meta-analysis	Bellenguez et al., 2022 (https://doi.org/10.1038/s41588-022-01024-z)	111,326 / 677,663
Asthma	Asthma	UK Biobank	Han et al., 2020 (https://doi.org/10.1038/s41467-020-15649-3)	64,538 / 329,321
Atopic dermatitis	Atopic dermatitis	UKB, Estonia, FinnGen	Sliz et al., 2021 (https://doi.org/10.1016/j.jaci.2021.07.043)	22,474 / 774,187
Atrial fibrillation	Atrial fibrillation	GWAS meta-analysis	Nielsen et al., 2018 (https://doi.org/10.1038/s41588-018-0171-3)	60,620 / 970,216
Bipolar disorder	Bipolar	Psychiatric Genomics Consortium	Mullins et al., 2021 (https://doi.org/10.1038/s41588-021-00857-4)	41,917 / 371,549
Chronic obstructive pulmonary disease	COPD	FinnGen (R7, J10) & UK Biobank (J44)	Kurki M.I. et al., 2022 (https://doi.org/10.1101/2022.03.03.22271360) UKBB - GWAS	27,633 / 532,626
Coronary Artery Disease	CAD	CARDIoGRAMplusC4D & UK Biobank	van der Harst et al., 2017 (https://doi.org/10.1161/CIRCRESAHA.117.312086)	122,733 / 424,528
Diastolic blood pressure	Diastolic BP	UK Biobank & ICBP	Evangelou et al., 2018 (https://doi.org/10.1038/s41588-018-0205-x)	757601
Endometriosis	Endometriosis	FinnGen (R7, N14) & UK Biobank (N80)	Kurki M.I. et al., 2022 (https://doi.org/10.1101/2022.03.03.22271360) UKBB - GWAS	5,654 / 229,341
Epilepsy	Epilepsy	International League Against Epilepsy Consortium on Complex Epilepsies	International League Against Epilepsy Consortium on Complex Epilepsies, 2022 (https://doi.org/10.1101/2022.06.08.22276120)	29,944 / 52,538
Estimated glomerular filtration rate / Chronic kidney disase	CKD	CKDGen	Wuttke et al., 2019 (https://doi.org/10.1038/s41588-019-0407-x)	567460
Glaucoma	Glaucoma	GWAS meta-analysis	Gharahkhani et al., 2021 (https://doi.org/10.1038/s41467-020-20851-4)	34,179 / 349,321
Inflammatory bowel disease	IBD	GWAS meta-analysis	de Lange et al, 2017 (https://doi.org/10.1038/ng.3760)	25,042 / 34,915
Irritable bowel syndrome	IBS	GWAS meta-analysis	Eijsbouts et al, 2021 (https://doi.org/10.1038/s41588-021-00950-8)	53,400 / 433,201
Low-density lipoprotein cholesterol	LDL	UK Biobank Phenotype Code: 30780	http://www.nealelab.is/ uk-biobank	343621
Major depressive disorder	MDD	Psychiatric Genomics Consortium + UKBB	Howard et al., 2019 (https://doi.org/10.1038/s41593-018-0326-7)	170,756 / 329,443
Multiple sclerosis	Multiple sclerosis	International Multiple Sclerosis Genetics Consortium	IMSGC, 2019 (https://doi.org/10.1126/science.aav7188)	47,429 / 68,374
Osteoarthritis	Osteoarthritis	Genetics of Osteoarthritis consortium	Boer et al., 2021 (https://doi.org/10.1016/j.cell.2021.11.003)	177,517 / 649,173
Osteoporosis / Heel bone mineral density	Osteoporosis	UK Biobank Phenotype Code: 3148	http://www.nealelab.is/ uk-biobank	206496
Parkinson's disease	Parkinson's disease	GWAS meta-analysis	Nalls et al., 2019 (https://doi.org/10.1016/S1474-4422(19)30320-5)	56,300 / 1,400,000
Pneumonia	Pneumonia	FinnGen (R7, J10) & UK Biobank (J18, J10.0, J11.0, J12, J13, J14, J15, J16, J17)	Kurki M.I. et al., 2022 (https://doi.org/10.1101/2022.03.03.22271360) UKBB - GWAS	63,928 / 565,912
Psoriasis	Psoriasis	FinnGen (R7, L12) & UK Biobank (L40)	Kurki M.I. et al., 2022 (https://doi.org/10.1101/2022.03.03.22271360) UKBB - GWAS	10,656 / 604,414
Rheumatoid arthritis	Rheumatoid arthritis	GWAS meta-analysis & UK Biobank (M06)	Okada et al., 2013 (https://doi.org/10.1038/nature12873) Pan-UKB team. https://pan.ukbb.broadinstitute.org. 2020	21,460 / 466,931
Schizophrenia	Schizophrenia	CLOZUK & PGC2	Pardinas et al., 2018 (https://doi.org/10.1038/s41588-018-0059-2)	40,675 / 64,643
Stroke	Stroke	MEGASTROKE Consortium	Malik et al., 2018 (https://doi.org/10.1038/s41588-018-0058-3)	40,585 / 406,111
Systolic blood pressure	Systolic BP	UK Biobank & ICBP	Evangelou et al., 2018 (https://doi.org/10.1038/s41588-018-0205-x)	757601
Total cholesterol	Total cholesterol	UK Biobank Phenotype Code: 30690	http://www.nealelab.is/ uk-biobank	344278
Type 1 diabetes	T1D	GWAS meta-analysis	Crouch et al., 2022 (https://doi.org/10.1101/2021.02.05.429962)	15,573 / 165,641
Type 2 diabetes	T2D	DIAGRAM Consortium & UK Biobank	Mahajan et al., 2018 (https://doi.org/10.1038/s41588-018-0241-6)	74,124 / 824,006
Venous thromboembolism	VTE	UK Biobank Phenotype Code: Non cancer illness code self reported - deep venous thrombosis (dvt)	Pan-UKB team. https://pan.ukbb.broadinstitute.org. 2020	8,452 / 412,021

## Sheet: ST1B
Disease/Trait	Abbreviation	Study/Consortium	Reference	Sample Size N (Ncases/controls)
Alzheimer's disease	Alzheimer	UK Biobank: ICD10 G30: Alzheimer's disease	Pan-UKB team. https://pan.ukbb.broadinstitute.org. 2020	831 / 419,700
Asthma	Asthma	UK Biobank	Han et al., 2020 (https://doi.org/10.1038/s41467-020-15649-3)	64,538 / 329,321
Atopic dermatitis	Atopic dermatitis	UK Biobank: Non cancer illness code self reported - eczema/dermatitis	Pan-UKB team. https://pan.ukbb.broadinstitute.org. 2020	10,815 / 409,658
Atrial fibrillation	Atrial fibrillation	UK Biobank: ICD10 I48: Atrial fibrillation and flutter	Pan-UKB team. https://pan.ukbb.broadinstitute.org. 2020	19,218 / 401,313
Bipolar disorder	Bipolar	UK Biobank: ICD10 F31: Bipolar disorder	Pan-UKB team. https://pan.ukbb.broadinstitute.org. 2020	1,165 / 419,366
Chronic obstructive pulmonary disease	COPD	UK Biobank: ICD10 J44: Other chronic obstructive pulmonary disease	Pan-UKB team. https://pan.ukbb.broadinstitute.org. 2020	11,536 / 408,995
Coronary Artery Disease	CAD	UK Biobank: ICD10 I25: Chronic ischemic heart disease	Pan-UKB team. https://pan.ukbb.broadinstitute.org. 2020	31,148 / 389,383
Diastolic blood pressure	Diastolic BP	UK Biobank: 4079	http://www.nealelab.is/ uk-biobank	340162
Endometriosis	Endometriosis	UK Biobank: ICD10 N80: Endometriosis	UKBB - GWAS	3,598 / 134,947
Epilepsy	Epilepsy	UK Biobank: ICD10 G40: Epilepsy and recurrent seizures	Pan-UKB team. https://pan.ukbb.broadinstitute.org. 2020	4,345 / 416,186
Estimated glomerular filtration rate / Chronic kidney disase	CKD	UK Biobank: ICD10 N18: Chronic renal failure	Pan-UKB team. https://pan.ukbb.broadinstitute.org. 2020	7,417 / 413,114
Glaucoma	Glaucoma	UK Biobank: ICD10 H40: Glaucoma	Pan-UKB team. https://pan.ukbb.broadinstitute.org. 2020	6,171 / 414,360
Inflammatory bowel disease	IBD	UK Biobank: ICD10 K51: Ulcerative colitis	Pan-UKB team. https://pan.ukbb.broadinstitute.org. 2020	3,627 / 416,904
Irritable bowel syndrome	IBS	UK Biobank: ICD10 K58: Irritable bowel syndrome	Pan-UKB team. https://pan.ukbb.broadinstitute.org. 2020	6,923 / 413,608
Low-density lipoprotein cholesterol	LDL	UK Biobank: 30780	http://www.nealelab.is/ uk-biobank	343621
Major depressive disorder	MDD	UK Biobank: ICD10 F33: Major depressive disorder, recurrent	Pan-UKB team. https://pan.ukbb.broadinstitute.org. 2020	830 / 419,701
Multiple sclerosis	Multiple sclerosis	UK Biobank: 335: Multiple sclerosis	Pan-UKB team. https://pan.ukbb.broadinstitute.org. 2020	1,538 / 403,249
Osteoarthritis	Osteoarthritis	UK Biobank: ICD10 M17: Gonarthrosis [arthrosis of knee]	Pan-UKB team. https://pan.ukbb.broadinstitute.org. 2020	24,753 / 395,778
Osteoporosis / Heel bone mineral density	Osteoporosis	UK Biobank: Heel bone mineral density BMD (3148)	GCST90083038	246206
Parkinson's disease	Parkinson's disease	UK Biobank: : 332: Parkinson's disease	Pan-UKB team. https://pan.ukbb.broadinstitute.org. 2020	1,660 / 403,249
Pneumonia	Pneumonia	UK Biobank: ICD10 J18: Pneumonia, unspecified organism	Pan-UKB team. https://pan.ukbb.broadinstitute.org. 2020	12,653 / 407,878
Psoriasis	Psoriasis	UK Biobank: ICD10 L40: Psoriasis	Pan-UKB team. https://pan.ukbb.broadinstitute.org. 2020	2,868 / 417,663
Rheumatoid arthritis	Rheumatoid arthritis	UK Biobank: ICD10 M06: Other rheumatoid arthritis	Pan-UKB team. https://pan.ukbb.broadinstitute.org. 2020	3,324 / 417,207
Schizophrenia	Schizophrenia	UK Biobank: ICD10 F20: Schizophrenia	Pan-UKB team. https://pan.ukbb.broadinstitute.org. 2020	625 / 419,906
Stroke	Stroke	UK Biobank: Non cancer illness code self reported - stroke	Pan-UKB team. https://pan.ukbb.broadinstitute.org. 2020	5,583 / 414,890
Systolic blood pressure	Systolic BP	UK Biobank: 4080	http://www.nealelab.is/ uk-biobank	340159
Total cholesterol	Total cholesterol	UK Biobank: 30690	http://www.nealelab.is/ uk-biobank	344278
Type 1 diabetes	T1D	UK Biobank: ICD10 E10: Type 1 diabetes mellitus	Pan-UKB team. https://pan.ukbb.broadinstitute.org. 2020	3,246 / 417,285
Type 2 diabetes	T2D	UK Biobank: 250: Type 2 diabetes mellitus	Pan-UKB team. https://pan.ukbb.broadinstitute.org. 2020	24,348 / 396,181
Venous thromboembolism	VTE	UK Biobank Phenotype Code: Non cancer illness code self reported - deep venous thrombosis (dvt)	Pan-UKB team. https://pan.ukbb.broadinstitute.org. 2020	8,452 / 412,021
