# Supplementary material for: Multi-layered genetic approaches to identify approved drug targets
Source: Cell Genom. 2023 Jun 15;3(7):100341. doi: 10.1016/j.xgen.2023.100341 (PMC10363916; doi:10.1016/j.xgen.2023.100341)
Supplement: Table S2. UK Biobank exome data, related to STAR Methods section “Exome gene scores” — Data used in gene-based burden tests of UK Biobank exome data (Backman et al.25). We extracted gene-trait association results from the analysis, including putative loss of function (pLOF) and deleterious missense variants at a minor allele frequency (MAF) <1% (M3.1 nomenclature in original publication). [file mmc3.xlsx]

## Sheet: ST2
Disease/Trait	Abbreviation	Study/Consortium	Reference	Sample Size N (Ncases/controls)
Alzheimer's disease	Alzheimer	UK Biobank: ICD10 G30: Alzheimer's disease	GCST90083805	890 / 386,784
Asthma	Asthma	UK Biobank: ICD10 J45: Asthma	GCST90084127	39,436 / 344,538
Atopic dermatitis	Rheumatoid arthritis	UK Biobank: Non cancer illness code self reported - eczema dermatitis	GCST90081839	12,790 / 318,964
Atrial fibrillation	Atrial fibrillation	UK Biobank: ICD10 I48: Atrial fibrillation and flutter	GCST90084001	20,107 / 366,749
Bipolar disorder	Bipolar	UK Biobank: ICD10 F31: Bipolar disorder	GCST90083788	1,355 / 386,380
Chronic obstructive pulmonary disease	COPD	UK Biobank: ICD10 J44: Other chronic obstructive pulmonary disease	GCST90084119	12,856 / 373,496
Coronary Artery Disease	CAD	UK Biobank: ICD10 I25: Chronic ischemic heart disease	GCST90083968	32,706 / 354,404
Diastolic blood pressure	Diastolic BP	UK Biobank: 4079	GCST90083131	408215
Endometriosis	Endometriosis	UK Biobank: ICD10 N80: Endometriosis	GCST90084638	4,475 / 205,856
Epilepsy	Epilepsy	UK Biobank: ICD10 G40: Epilepsy and recurrent seizures	GCST90083811	4,885 / 382,224
Estimated glomerular filtration rate / Chronic kidney disase	CKD	UK Biobank: ICD10 N18: Chronic kidney disease (CKD)	GCST90084570	10,144 / 372,699
Glaucoma	Glaucoma	UK Biobank: ICD10 H40: Glaucoma	GCST90083895	8,122 / 376,438
Inflammatory bowel disease	IBD	UK Biobank: ICD10 K51: Ulcerative colitis	GCST90084220	3,928 / 383,552
Irritable bowel syndrome	IBS	UK Biobank: ICD10 K58: Irritable bowel syndrome	GCST90084238	11,224 / 366,402
Low-density lipoprotein cholesterol	LDL	UK Biobank: 30780	GCST90083019	411351
Major depressive disorder	MDD	UK Biobank: ICD10 F33: Major depressive disorder, recurrent	GCST90083791	1,721 / 384,459
Multiple sclerosis	Multiple sclerosis	UK Biobank: ICD10 G35: Multiple sclerosis	GCST90083808	1,634 / 386,134
Osteoarthritis	Osteoarthritis	UK Biobank: ICD10 M17: Gonarthrosis [arthrosis of knee]	GCST90084402	26,780 / 354,384
Osteoporosis / Heel bone mineral density	Osteoporosis	UK Biobank: Heel bone mineral density BMD (3148)	GCST90083038	246206
Parkinson's disease	Parkinson's disease	UK Biobank: ICD10 G20: Parkinson's disease	GCST90083803	1,827 / 385,837
Pneumonia	Pneumonia	UK Biobank: ICD10 J18: Pneumonia, unspecified organism	GCST90084084	13,681 / 371,904
Psoriasis	Psoriasis	UK Biobank: ICD10 L40: Psoriasis	GCST90084335	5,629 / 377,623
Rheumatoid arthritis	Rheumatoid arthritis	UK Biobank: ICD10 M06: Other rheumatoid arthritis	GCST90084378	6,100 / 379,952
Schizophrenia	Schizophrenia	UK Biobank: ICD10 F20: Schizophrenia	GCST90083786	741 / 387,059
Stroke	Stroke	UK Biobank: Non cancer illness code self reported - stroke/ICD10 I64	GCST90081650	5,459 / 323,593
Systolic blood pressure	Systolic BP	UK Biobank: 4080	GCST90083132	408211
Total cholesterol	Total cholesterol	UK Biobank: 30690	GCST90083010	412075
Type 1 diabetes	T1D	UK Biobank: ICD10 E10: Type 1 diabetes mellitus	GCST90083719	3,971 / 383,232
Type 2 diabetes	T2D	UK Biobank: ICD10 E11: Type 2 diabetes mellitus	GCST90083728	27,324 / 357,976
Venous thromboembolism	VTE	UK Biobank: Non cancer illness code self reported - deep venous thrombosis dvt	GCST90081655	8,947 / 322,807
