# Supplementary material for: Multi-layered genetic approaches to identify approved drug targets
Source: Cell Genom. 2023 Jun 15;3(7):100341. doi: 10.1016/j.xgen.2023.100341 (PMC10363916; doi:10.1016/j.xgen.2023.100341)
Supplement: Table S3. GTEx tissues, related to Figure S1 — We used 48 GTEx tissues, which were classified into 18 broader tissue categories. [file mmc4.xlsx]

## Sheet: ST3
Tissue	Tissue category
Testis	Glandular - endocrine
Thyroid	Glandular - endocrine
Nerve_Tibial	Neural - PNS
Cells_Cultured_fibroblasts	Cell line
Muscle_Skeletal	Muscle - skeletal
Skin_Not_Sun_Exposed_Suprapubic	Epithelium
Whole_Blood	GTEx - whole blood
Skin_Sun_Exposed_Lower_leg	Epithelium
Artery_Tibial	Vascular
Esophagus_Mucosa	Mucosa
Lung	Lung
Brain_Cerebellum	Neural - CNS
Brain_Cerebellar_Hemisphere	Neural - CNS
Artery_Aorta	Vascular
Pituitary	Glandular - endocrine
Esophagus_Muscularis	Muscle - smooth
Pancreas	Glandular - endocrine
Spleen	Lymphoid
Colon_Transverse	Muscle / Mucosa
Adipose_Visceral_Omentum	Adipose
Heart_Atrial_Appendage	Muscle - cardiac
Brain_Cortex	Neural - CNS
Colon_Sigmoid	Muscle - smooth
Liver	Hepatic
Breast_Mammary_Tissue	Glandular - exocrine
Esophagus_Gastroesophageal_Junction	Muscle - smooth
Heart_Left_Ventricle	Muscle - cardiac
Stomach	Muscle / Mucosa
Adrenal_Gland	Glandular - endocrine
Brain_Nucleus_accumbens_basal_ganglia	Neural - CNS
Brain_Caudate_basal_ganglia	Neural - CNS
Cells_EBV-transformed_lymphocytes	Cell line
Brain_Frontal_Cortex_BA9	Neural - CNS
Brain_Anterior_cingulate_cortex_BA24	Neural - CNS
Prostate	Glandular - exocrine
Brain_Putamen_basal_ganglia	Neural - CNS
Brain_Spinal_cord_cervical_c-1	Neural - CNS
Small_Intestine_Terminal_Ileum	Lymphoid
Brain_Hypothalamus	Glandular - endocrine
Brain_Hippocampus	Neural - CNS
Minor_Salivary_Gland	Glandular - exocrine
Ovary	Glandular - endocrine
Artery_Coronary	Vascular
Brain_Substantia_nigra	Neural - CNS
Brain_Amygdala	Neural - CNS
Vagina	Muscle / Mucosa
Kidney_Cortex	Renal
Uterus	Muscle / Mucosa
