# Supplementary material for: Multi-layered genetic approaches to identify approved drug targets
Source: Cell Genom. 2023 Jun 15;3(7):100341. doi: 10.1016/j.xgen.2023.100341 (PMC10363916; doi:10.1016/j.xgen.2023.100341)
Supplement: Table S4. eQTLGen and GTEx tissues contributions, related to Figure S1 — Proportion of genes mapped to a particular tissue in the tissue-wide eQTL-GWAS Mendelian randomization analysis. For each gene, a causal effect was estimated in each tissue, and the tissue for which the corresponding p value was the lowest was the mapped tissue of that gene. [file mmc5.xlsx]

## Sheet: ST4
Disease/Trait	eQTLGen - whole blood	Glandular - endocrine	Neural - CNS	Vascular	Epithelium	Cell line	Muscle - smooth	Muscle - skeletal	GTEx - whole blood	Mucosa	Neural - PNS	Muscle - cardiac	Muscle / Mucosa	Lymphoid	Lung	Glandular - exocrine	Adipose	Hepatic	Renal
Endometriosis	0.257669	0.184049	0.0797546	0.0920245	0.0613497	0.0490797	0.0490797	0.0184049	0.0429448	0.00613497	0.0368098	0.0122699	0.00613497	0.0306749	0.0184049	0.0306749	0.0122699	0.0122699	0
Atopic dermatitis	0.245399	0.134969	0.0981595	0.0552147	0.0736196	0.0245399	0.0674847	0.0552147	0.0490797	0.0368098	0.0306749	0.0122699	0.0368098	0.0122699	0.0245399	0.00613497	0.0122699	0.0122699	0.0122699
Pneumonia	0.220859	0.122699	0.116564	0.0429448	0.0674847	0.0613497	0.0736196	0.0245399	0.0245399	0.0429448	0.0368098	0.0490797	0.0122699	0.0368098	0.0122699	0.0184049	0.0306749	0.00613497	0
Epilepsy	0.197452	0.11465	0.140127	0.0955414	0.044586	0.0764331	0.0700637	0.0382166	0.0254777	0.0254777	0.0191083	0.0318471	0.0127388	0.0318471	0.0382166	0.0127388	0.00636943	0.0191083	0
COPD	0.194118	0.129412	0.1	0.0705882	0.0705882	0.0588235	0.0647059	0.0294118	0.0235294	0.0529412	0.0411765	0.0352941	0.0235294	0.0117647	0.0588235	0	0	0.0294118	0.00588235
VTE	0.190184	0.0920245	0.0981595	0.0613497	0.104294	0.0797546	0.0613497	0.0245399	0.0306749	0.0368098	0.0306749	0.0306749	0.0552147	0.0184049	0.0306749	0.0122699	0.0368098	0.00613497	0
Parkinson's disease	0.165644	0.165644	0.134969	0.0797546	0.0613497	0.0429448	0.0613497	0.0613497	0.0245399	0.0122699	0.0245399	0.00613497	0.0306749	0.0184049	0.0245399	0.0245399	0.0429448	0.0122699	0.00613497
Stroke	0.165644	0.116564	0.0920245	0.0613497	0.0674847	0.0981595	0.0429448	0.0552147	0.0368098	0.0184049	0.0797546	0.0368098	0.0184049	0.0245399	0.0184049	0.0184049	0.0368098	0.00613497	0.00613497
IBD	0.153374	0.134969	0.0920245	0.0674847	0.104294	0.0429448	0.0368098	0.0429448	0.0736196	0.0368098	0.0184049	0.0245399	0.0368098	0.0429448	0.00613497	0.0306749	0.0429448	0.0122699	0
Bipolar	0.141104	0.116564	0.165644	0.0674847	0.0490797	0.0674847	0.0613497	0.0429448	0.0552147	0.0122699	0.0429448	0.0613497	0.0306749	0.0368098	0.00613497	0.0184049	0.0122699	0.0122699	0
Asthma	0.128834	0.141104	0.134969	0.0306749	0.0858896	0.0920245	0.0368098	0.0429448	0.0552147	0.0122699	0.0736196	0.0122699	0.0245399	0.0122699	0.0245399	0.0613497	0.00613497	0.0245399	0
Atrial fibrillation	0.128049	0.128049	0.109756	0.0609756	0.0731707	0.0609756	0.0182927	0.0365854	0.0487805	0.0243902	0.0182927	0.164634	0.0243902	0.0304878	0.0121951	0.0182927	0.0304878	0	0.0121951
Psoriasis	0.127273	0.175758	0.163636	0.0727273	0.0787879	0.0666667	0.0363636	0.0181818	0.0242424	0.0242424	0.0121212	0.0424242	0.030303	0.0363636	0.0242424	0.0363636	0.00606061	0.0181818	0.00606061
Osteoarthritis	0.122699	0.165644	0.134969	0.0981595	0.0613497	0.0490797	0.0306749	0.0797546	0.0306749	0.0552147	0.0245399	0.0306749	0.0184049	0.0306749	0.0122699	0.0429448	0.0122699	0	0
T2D	0.122699	0.165644	0.141104	0.0429448	0.0429448	0.0490797	0.0122699	0.0736196	0.0613497	0.0429448	0.0368098	0.0306749	0.0368098	0.0429448	0.0184049	0.00613497	0.0490797	0.0245399	0
IBS	0.116564	0.184049	0.122699	0.0552147	0.0490797	0.0552147	0.0613497	0.0674847	0.0245399	0.0552147	0.0368098	0.0306749	0.0184049	0.0122699	0.0613497	0.0122699	0.0245399	0.0122699	0
Schizophrenia	0.1125	0.13125	0.16875	0.04375	0.075	0.08125	0.05	0.03125	0.05625	0.01875	0.01875	0.03125	0.03125	0.01875	0.06875	0.01875	0.01875	0.00625	0.01875
MDD	0.110429	0.196319	0.147239	0.0306749	0.0674847	0.0552147	0.0674847	0.0306749	0.0429448	0.0306749	0.0613497	0.00613497	0.0306749	0.0245399	0.0552147	0.0306749	0.0122699	0	0
Systolic BP	0.0987654	0.148148	0.117284	0.0987654	0.0617284	0.037037	0.0432099	0.0679012	0.0617284	0.0493827	0.0493827	0.0185185	0.0308642	0.0123457	0.0123457	0.0123457	0.037037	0.037037	0.00617284
Multiple sclerosis	0.0981595	0.190184	0.122699	0.0368098	0.0490797	0.0736196	0.0368098	0.0429448	0.0368098	0.0674847	0.0490797	0.0368098	0.0184049	0.0368098	0.0368098	0.0184049	0.0184049	0.0306749	0
Diastolic BP	0.0864198	0.154321	0.141975	0.111111	0.0617284	0.0432099	0.0308642	0.037037	0.0432099	0.0432099	0.037037	0.0308642	0.0493827	0.0185185	0.0246914	0.0185185	0.0308642	0.0246914	0.0123457
CKD	0.0858896	0.159509	0.104294	0.0797546	0.0674847	0.0429448	0.0736196	0.0920245	0.0245399	0.0613497	0.0306749	0.0490797	0.0429448	0.0184049	0.00613497	0.0184049	0.0122699	0.0184049	0.0122699
LDL	0.0797546	0.147239	0.134969	0.0797546	0.0920245	0.0368098	0.0429448	0.0490797	0.0552147	0.0368098	0.0306749	0.0613497	0.0245399	0.0122699	0.0245399	0.0306749	0.0184049	0.0368098	0.00613497
Total cholesterol	0.0736196	0.116564	0.141104	0.0429448	0.0736196	0.0736196	0.0429448	0.0429448	0.0674847	0.0552147	0.0368098	0.0490797	0.0306749	0.0184049	0.0368098	0.0368098	0.0184049	0.0429448	0
Alzheimer	0.0731707	0.146341	0.134146	0.0853658	0.0792683	0.0609756	0.0426829	0.054878	0.0487805	0.0365854	0.0487805	0.0304878	0.0304878	0.0243902	0.0243902	0.0304878	0.0304878	0.0182927	0
CAD	0.0731707	0.128049	0.109756	0.164634	0.0426829	0.054878	0.0731707	0.054878	0.054878	0.0365854	0.0487805	0.0304878	0.0121951	0.0365854	0.0182927	0.0304878	0.00609756	0.0182927	0.00609756
Osteoporosis	0.0674847	0.214724	0.141104	0.0858896	0.0552147	0.0184049	0.0552147	0.00613497	0.0490797	0.0552147	0.0429448	0.00613497	0.0306749	0.0490797	0.0245399	0.0368098	0.0368098	0.0245399	0
T1D	0.05625	0.21875	0.15	0.04375	0.05	0.0625	0.04375	0.04375	0.04375	0.05	0.025	0.05625	0.01875	0.03125	0.025	0.01875	0.0375	0.0125	0.0125
Glaucoma	0.0490797	0.153374	0.147239	0.0490797	0.0674847	0.0674847	0.0736196	0.0490797	0.0552147	0.0797546	0.0368098	0.0368098	0.0245399	0.0429448	0.00613497	0.0184049	0.0245399	0.0184049	0
Rheumatoid arthritis	0.030303	0.206061	0.157576	0.0424242	0.0181818	0.0545455	0.0484849	0.0363636	0.0787879	0.0484849	0.030303	0.0424242	0.0606061	0.0424242	0.0181818	0.0363636	0.030303	0.0121212	0.00606061
