# Supplementary material for: Multi-layered genetic approaches to identify approved drug targets
Source: Cell Genom. 2023 Jun 15;3(7):100341. doi: 10.1016/j.xgen.2023.100341 (PMC10363916; doi:10.1016/j.xgen.2023.100341)
Supplement: Table S5. GWAS indication mapping, related to STAR Methods section “Drug target genes” — Mapping of GWAS diseases/traits to indications available in the following databases: (1) DrugBank (indication name and corresponding identifiers), (2) ChEMBL (EFO terms and corresponding identifiers), and (3) Ruiz et al.36 Compiled dataset sourcing the Drug Repurposing Database, the Drug Repurposing Hub, and the Drug Indication Database. Indication names and corresponding NLM UMLS CUIDS identifiers (National Library of Medicine Unified Medical Language System Controlled Unique Identifier) are reported. [file mmc6.xlsx]

## Sheet: ST5
Disease/Trait	Abbreviation	DrugBank indication	DrugBank indication identifiers	ChEMBL - EFO Terms	ChEMBL - EFO identifiers	Ruiz et al. - indication	Ruiz et al. - NLM UMLS CUIDs
Alzheimer's disease	Alzheimer	Dementia of the Alzheimer's Type; Alzheimer's Disease (AD); Moderate Alzheimer's Type Dementia	DBCOND0034650; DBCOND0049114; DBCOND0106440	Alzheimer's disease	EFO:0000249	Alzheimer's disease	C0002395
Asthma	Asthma	Asthma; Cough Variant Asthma; Bronchial Asthma; Severe Asthma; Asthma, Allergic; Severe bronchial asthma	DBCOND0013565; DBCOND0039880; DBCOND0031527; DBCOND0039302; DBCOND0047182; DBCOND0107864	asthma	EFO:0000270	asthma	C0004096
Atopic dermatitis	Atopic dermatitis	Atopic Dermatitis; Moderate Atopic dermatitis; Moderate to Severe Atopic Dermatitis; Refractory, severe Atopic Dermatitis; Mild to Moderate Atopic Dermatitis	DBCOND0028414; DBCOND0025271; DBCOND0031699; DBCOND0112041; DBCOND0038357	atopic eczema	EFO:0000274	Dermatitis, Atopic; eczema	C0011615; C0013595
Atrial fibrillation	Atrial fibrillation	Atrial Fibrillation; Atrial Fibrillation or Flutter; Chronic Atrial Fibrillation; Symptomatic, recurrent Atrial Fibrillation; Pre-excited atrial fibrillation	DBCOND0000503; DBCOND0077970; DBCOND0065022; DBCOND0112202; DBCOND0022645	atrial fibrillation	EFO:0000275	Paroxysmal Atrial Fibrillation; atrial fibrillation (AF)	C0235480; C0004238
Bipolar disorder	Bipolar	Bipolar 1 Disorder; Bipolar Disorder (BD); Depression, Bipolar	DBCOND0020745; DBCOND0034367; DBCOND0030402	bipolar I disorder; bipolar disorder; bipolar II disorder	EFO:0009963; EFO:0000289; EFO:0009964	Depression, Bipolar; bipolar disorder	C0005587; C0005586
Chronic obstructive pulmonary disease	COPD	Acute Exacerbation of Chronic Obstructive Pulmonary Disease; Severe COPD exacerbation; Persistent COPD symptoms; Moderate to Severe Chronic Obstructive Pulmonary Disease (COPD); Chronic Obstructive Pulmonary Disease (COPD); Emphysema; Chronic Bronchitis	DBCOND0068835; DBCOND0023007; DBCOND0134818; DBCOND0057506; DBCOND0031289; DBCOND0019688; DBCOND0029977	chronic obstructive pulmonary disease; chronic bronchitis; emphysema	EFO:0000341; EFO:0006505; EFO:0000464	Chronic Obstructive Airway Disease; Bronchitis, Chronic; Pulmonary Emphysema; Chronic Lung Disease	C0024117; C0008677; C0034067; C0746102
Coronary Artery Disease	CAD	Coronary Artery Disease (CAD); Coronary Heart Disease (CHD); Chronic Coronary Artery Disease; Coronary Artery Atherosclerosis; Cardiovascular Disease (CVD); Unstable Angina Pectoris; Angina Pectoris; Chronic Angina; Chronic Stable Angina Pectoris; Percutaneous coronary intervention, Unstable angina; Ischemic complication caused by unstable angina; Acute Coronary Syndrome (ACS) caused by Unstable …	DBCOND0032937; DBCOND0040592; DBCOND0050335; DBCOND0051452; DBCOND0057913; DBCOND0032056; DBCOND0027898; DBCOND0040763; DBCOND0075514; DBCOND0023250; DBCOND0136424; DBCOND0141101	coronary artery disease; coronary atherosclerosis; atherosclerosis; intermediate coronary syndrome; angina pectoris; cardiovascular disease	EFO:0001645; MONDO:0021661; EFO:0003914; EFO:1000985; EFO:0003913; EFO:0000319	coronary artery disease (CAD); coronary heart disease; atherosclerosis; Coronary Arteriosclerosis; acute coronary syndrome (ACS); angina pectoris; Angina, Unstable	C1956346; C0010068; C0004153; C0010054; C0948089; C0002962; C0002965
Diastolic blood pressure	Diastolic BP	High Blood Pressure (Hypertension); Hypertension, Essential Hypertension; Hypertension Arterial; Hypotension	DBCOND0040789; DBCOND0117851; DBCOND0103505; DBCOND0020133	hypertension; primary hypertension; hypotension	EFO:0000537; EFO:1002032; EFO:0005251	Essential Hypertension; hypotension; Hypertensive disease; Malignant Hypertension; Hypertensive Crisis	C0085580; C0020649; C0020538; C0020540; C0020546
Endometriosis	Endometriosis	Endometriosis	DBCOND0001340	endometriosis of uterus; endometriosis	MONDO:0010888; EFO:0001065	endometriosis	C0014175
Epilepsy	Epilepsy	Refractory Epilepsy; Epilepsy, Rolandic; Temporal Lobe Epilepsy (TLE); Epilepsies; Seizures, Epileptic; Petit Mal Epilepsy; Seizure, Absence; Dravet Syndrome (DS); Partial-Onset Seizures; Epilepsies, Myoclonic; Myoclonic seizures; Grand mal Generalized tonic-clonic seizure	DBCOND0032649; DBCOND0003617; DBCOND0122037; DBCOND0035279; DBCOND0034792; DBCOND0030469; DBCOND0031292; DBCOND0140482; DBCOND0032900; DBCOND0130571; DBCOND0022716; DBCOND0021730	epilepsy; partial epilepsy; complex partial epilepsy; partial motor epilepsy; Dravet syndrome; epilepsy with generalized tonic-clonic seizures; Bilateral tonic-clonic seizure; Childhood absence epilepsy; developmental and epileptic encephalopathy; reflex epilepsy; Generalized non-motor (absence) seizure; temporal lobe epilepsy; photosensitive epilepsy; Seizure	EFO:0000474; EFO:0004263; EFO:1000877; EFO:1001089; Orphanet:33069; EFO:0007262; HP:0002069; Orphanet:64280; MONDO:0100062; EFO:1001146; HP:0002121; EFO:0000773; MONDO:0015643; HP:0001250	EPILEPSY, PYRIDOXINE-DEPENDENT; epilepsy; Epilepsy, Complex Partial; Benign Neonatal Epilepsy; Infantile Severe Myoclonic Epilepsy; Absence Epilepsy; Tonic-Clonic Epilepsy; Tonic - clonic seizures; Simple Partial Seizures; Complex Partial Seizures; Epilepsy, Temporal Lobe; seizures; Atypical Absence Seizure; Generalized Seizures	C1849508; C0014544; C0085417; C0270851; C0751122; C0014553; C0014549; C0494475; C0234974; C0149958; C0014556; C0036572; C0595948; C0234533
Estimated glomerular filtration rate / Chronic kidney disase	CKD	Chronic Kidney Disease (CKD); Chronic Kidney Disease, Stage 3 (Moderate); Dialysis Dependent Chronic Kidney Disease; Non-dialysis Dependent Chronic Kidney Disease; Renal Failure, Chronic Renal Failure; End Stage Renal Diseases; Chronic Kidney Injury; End-stage Renal Failure (ESRF); Impaired Renal Function	DBCOND0048800; DBCOND0117759; DBCOND0115707; DBCOND0048715; DBCOND0035136; DBCOND0079281; DBCOND0074634; DBCOND0075578; DBCOND0038927	chronic kidney disease; kidney failure; stage 5 chronic kidney disease; Renal insufficiency	EFO:0003884; EFO:1002048; EFO:0009909; HP:0000083	chronic kidney disease (CKD); chronic renal failure; Renal Insufficiency; Chronic Kidney Disease Stage 5	C1561643; C0022661; C1565489; C2316810
Glaucoma	Glaucoma	Open Angle Glaucoma (OAG); Glaucoma; Chronic open-angle glaucoma; Ocular Hypertension; Increased Intra Ocular Pressure (IOP)	DBCOND0046770; DBCOND0010013; DBCOND0021297; DBCOND0074237; DBCOND0049485	open-angle glaucoma; glaucoma; angle-closure glaucoma; primary angle closure glaucoma; ocular hypertension	EFO:0004190; EFO:0000516; MONDO:0001744; EFO:1001506; EFO:1001069	glaucoma; Angle Closure Glaucoma; Glaucoma, Open-Angle; ocular hypertension	C0017601; C0017605; C0017612; C0028840
Inflammatory bowel disease	IBD	Crohn's Disease (CD); Severe, active Crohn's Disease; Crohn's Disease Relapse; Fistulizing Crohn's Disease; Regional Enteritis; Ulcerative Colitis; Inflammatory Bowel Diseases (IBD)	DBCOND0052193; DBCOND0123591; DBCOND0123035; DBCOND0058820; DBCOND0053624; DBCOND0029012; DBCOND0069946	inflammatory bowel disease; Crohn's disease; ulcerative colitis	EFO:0003767; EFO:0000384; EFO:0000729	inflammatory bowel disease; Crohn's disease; ulcerative colitis; Enterocolitis; enteritis	C0021390; C0010346; C0009324; C0014356; C0014335
Irritable bowel syndrome	IBS	Irritable Bowel Syndrome (IBS); Constipation-predominant Irritable Bowel Syndrome (IBS-C); Diarrhoea Predominant Irritable Bowel Syndrome; Severe Diarrhea predominant irritable bowel sydrome	DBCOND0030069; DBCOND0060222; DBCOND0075933; DBCOND0025336	irritable bowel syndrome	EFO:0000555	irritable bowel syndrome	C0022104
Low-density lipoprotein cholesterol	LDL	Homozygous Familial Hypercholesterolemia (HoFM); Heterozygous Familial Hypercholesterolemia (HeFH); Primary Hypercholesterolemia; High Cholesterol; Total cholesterol increased	DBCOND0135612; DBCOND0063124; DBCOND0033454; DBCOND0037835; DBCOND0101526	Hypercholesterolemia; Hyperlipidemias; familial hypercholesterolemia; Homozygous familial hypercholesterolemia	HP:0003124; EFO:0003774; EFO:0004911; Orphanet:391665	Hyperlipoproteinemia; hypercholesterolemia; Familial hypercholesterolemia - homozygous	C0020476; C0020443; C0342881
Major depressive disorder	MDD	Major Depressive Disorder (MDD); Major Depressive Episode; Treatment Resistant Major Depressive Disorder; Depressive Disorder; Atypical Depressive disorder; Depression	DBCOND0030181; DBCOND0033398; DBCOND0044715; DBCOND0024243; DBCOND0022312; DBCOND0018735	major depressive disorder; unipolar depression; melancholia; depressive disorder; treatment resistant depression	MONDO:0002009; EFO:0003761; EFO:1002014; MONDO:0002050; EFO:0009854	Major Depressive Disorder; Depressive disorder; Mixed anxiety and depressive disorder	C1269683; C0011581; C0338908
Multiple sclerosis	Multiple sclerosis	Multiple Sclerosis; Relapsing Multiple Sclerosis (RMS); Multiple sclerosis exacerbation; Progressive Multiple Sclerosis (PMS); Relapsing Remitting Multiple Sclerosis (RRMS)	DBCOND0027885; DBCOND0044896; DBCOND0021271; DBCOND0110090; DBCOND0036413	multiple sclerosis; relapsing-remitting multiple sclerosis; chronic progressive multiple sclerosis; primary progressive multiple sclerosis	EFO:0003885; EFO:0003929; EFO:0003840; EFO:0008520	multiple sclerosis; Multiple Sclerosis, Relapsing-Remitting	C0026769; C0751967
Osteoarthritis	Osteoarthritis	Osteoarthritis (OA); Osteoarthritis of the Knee; Synovitis of osteoarthritis; Moderate to Severe Osteoarthritis	DBCOND0056529; DBCOND0032623; DBCOND0021281; DBCOND0069285	osteoarthritis; osteoarthritis, hip; osteoarthritis, knee	EFO:0002506; EFO:1000786; EFO:0004616	osteoarthritis; Osteoarthritis, Knee	C0029408; C0409959
Osteoporosis / Heel bone mineral density	Osteoporosis	Osteoporosis (Senile); Osteoporosis; Postmenopausal Osteoporosis; Severe Osteoporosis; Menopausal Osteoporosis	DBCOND0040016; DBCOND0015928; DBCOND0030339; DBCOND0068054; DBCOND0089103	osteoporosis; postmenopausal osteoporosis	EFO:0003882; EFO:0003854	Osteoporosis, Postmenopausal; osteoporosis	C0029458; C0029456
Parkinson's disease	Parkinson's disease	Parkinson's Disease (PD); Dementia due to Parkinson's disease; Idiopathic Parkinson's Disease; Parkinson's Disease Psychosis	DBCOND0053495; DBCOND0024420; DBCOND0030897; DBCOND0037331	Parkinson's disease	EFO:0002508	Parkinson's Disease	C0030567
Pneumonia	Pneumonia	Bacterial Pneumonia; Nosocomial Pneumonia; Pneumonia; Community Acquired Pneumonia (CAP)	DBCOND0030505; DBCOND0033320; DBCOND0014196; DBCOND0037905	pneumonia; staphylococcal pneumonia; pneumococcal pneumonia; bacterial pneumonia; viral pneumonia; ventilator-associated pneumonia	EFO:0003106; EFO:0007496; EFO:1001474; EFO:1001272; EFO:0007541; EFO:1001865	Streptococcal Pneumonia; pneumonia	C0155862; C0032285
Psoriasis	Psoriasis	Psoriasis of the scalp; Psoriasis (PsO); Psoriasis, Moderate to Severe; Psoriasis Chronic; Psoriasis Vulgaris (Plaque Psoriasis); Mild, moderate Psoriasis Vulgaris (Plaque Psoriasis); Severe Psoriasis; Psoriatic plaque; Severe, recalcitrant Plaque psoriasis	DBCOND0024346; DBCOND0107033; DBCOND0031872; DBCOND0046671; DBCOND0135108; DBCOND0070073; DBCOND0021323; DBCOND0021287; DBCOND0020494	psoriasis; psoriasis vulgaris	EFO:0000676; EFO:1001494	psoriasis	C0033860
Rheumatoid arthritis	Rheumatoid arthritis	Rheumatoid Arthritis; Moderate to Severe Rheumatoid Arthritis; Moderate, active Rheumatoid arthritis; Severe Rheumatoid arthritis; Active, Moderate to Severe Rheumatoid Arthritis; Severe, active Rheumatoid arthritis; Moderately to Severly Active Rheumatoid Arthritis	DBCOND0027961; DBCOND0065339; DBCOND0023311; DBCOND0020317; DBCOND0040353; DBCOND0020226; DBCOND0109811	rheumatoid arthritis	EFO:0000685	rheumatoid arthritis	C0003873
Schizophrenia	Schizophrenia	Chronic Schizophrenia; Schizophrenic Psychoses; Schizophrenia	DBCOND0031717; DBCOND0052715; DBCOND0018504	schizophrenia; schizoaffective disorder	EFO:0000692; EFO:0005411	schizophrenia; Chronic schizophrenia; Treatment-resistant schizophrenia; Schizoaffective Disorder	C0036341; C0221765; C3544321; C0036337
Stroke	Stroke	Stroke, Ischemic; Stroke, Acute, Stroke Ischemic; Experienced stroke precursors; Cerebrovascular Accident; Transient Ischemic Attack	DBCOND0059850; DBCOND0122403; DBCOND0142165; DBCOND0027931; DBCOND0029275	stroke; Ischemic stroke; cerebrovascular disorder; Cerebral ischemia; brain ischemia; transient ischemic attack	EFO:0000712; HP:0002140; EFO:0003763; HP:0002637; MONDO:0005299; EFO:0003764	stroke; Ischemic Stroke; Cerebrovascular Disorders; Transient Cerebral Ischemia	C0038454; C0948008; C0007820; C0917805
Systolic blood pressure	Systolic BP	High Blood Pressure (Hypertension); Hypertension, Essential Hypertension; Hypertension Arterial; Hypotension	DBCOND0040789; DBCOND0117851; DBCOND0103505; DBCOND0020133	hypertension; primary hypertension; hypotension	EFO:0000537; EFO:1002032; EFO:0005251	Essential Hypertension; hypotension; Hypertensive disease; Malignant Hypertension; Hypertensive Crisis	C0085580; C0020649; C0020538; C0020540; C0020546
Total cholesterol	Total cholesterol	Homozygous Familial Hypercholesterolemia (HoFM); Heterozygous Familial Hypercholesterolemia (HeFH); Primary Hypercholesterolemia; High Cholesterol; Total cholesterol increased	DBCOND0135612; DBCOND0063124; DBCOND0033454; DBCOND0037835; DBCOND0101526	Hypercholesterolemia; Hyperlipidemias; familial hypercholesterolemia; Homozygous familial hypercholesterolemia	HP:0003124; EFO:0003774; EFO:0004911; Orphanet:391665	Hyperlipoproteinemia; hypercholesterolemia; Familial hypercholesterolemia - homozygous	C0020476; C0020443; C0342881
Type 1 diabetes	T1D	Type 1 Diabetes Mellitus	DBCOND0029465	diabetes mellitus; type I diabetes mellitus	EFO:0000400; EFO:0001359	Diabetes Mellitus, Insulin-Dependent; diabetes mellitus	C0011854; C0011849
Type 2 diabetes	T2D	Type 2 Diabetes Mellitus	DBCOND0029752	diabetes mellitus; type II diabetes mellitus	EFO:0000400; EFO:0001360	Diabetes Mellitus, Non-Insulin-Dependent; diabetes mellitus	C0011860; C0011849
Venous thromboembolism	VTE	Deep Vein Thrombosis; Venous Thrombosis (Disorder); Venous Thromboembolism	DBCOND0029964; DBCOND0103651; DBCOND0000676	venous thrombosis; deep vein thrombosis; thrombotic disease; venous thromboembolism	HP:0004936; EFO:0003907; MONDO:0000831; EFO:0004286	deep vein thrombosis (DVT); Venous Thrombosis; Venous Thromboembolism	C0149871; C0042487; C1861172
