# Supplementary material for: Multi-layered genetic approaches to identify approved drug targets
Source: Cell Genom. 2023 Jun 15;3(7):100341. doi: 10.1016/j.xgen.2023.100341 (PMC10363916; doi:10.1016/j.xgen.2023.100341)
Supplement: Table S6. Drug database statistics, related to STAR Methods section “Drug target genes” — Number of drugs reported in each indication-drug mapping database and number of targets reported in the combination of indication-drug and drug-gene mapping databases. [file mmc7.xlsx]

## Sheet: ST6
Disease/Trait	Number of drugs			Number of drug targets
	ChEMBL	DrugBank	Ruiz et al.	ChEMBL / ChEMBL	DrugBank / DGIdb	DrugBank / STITCH	Ruiz / DGIdb	Ruiz / STITCH
Atopic dermatitis	19	47	35	10	322	277	238	211
Atrial fibrillation	11	29	32	24	310	282	251	178
Asthma	46	65	82	30	281	247	393	415
Bipolar	18	26	17	26	274	210	171	136
Osteoporosis	20	34	29	8	218	533	127	453
CAD	189	48	55	86	384	409	412	439
COPD	31	45	30	14	108	114	142	216
Diastolic BP	89	95	106	33	543	392	614	675
CKD	42	39	16	13	145	386	73	231
Endometriosis	5	14	15	3	44	47	100	189
Epilepsy	49	34	51	39	245	183	218	181
Glaucoma	34	29	46	24	182	166	233	220
IBD	23	27	54	13	308	177	340	335
IBS	8	25	27	8	108	85	64	40
LDL	22	25	25	12	223	323	191	346
Alzheimer	9	13	11	2	136	89	213	121
MDD	64	61	41	59	267	225	241	159
Multiple sclerosis	35	33	29	54	372	158	351	207
Osteoarthritis	37	56	59	20	344	274	394	323
Parkinson's disease	28	27	49	27	142	92	312	177
Pneumonia	41	51	31	6	89	79	127	141
Psoriasis	38	41	43	28	392	304	388	538
Rheumatoid arthritis	54	77	92	28	583	452	888	487
Systolic BP	89	95	106	33	543	392	614	675
Schizophrenia	25	39	46	11	237	147	226	123
Stroke	36	26	32	49	328	243	244	230
T1D	69	11	50	28	68	126	174	276
T2D	79	52	62	33	300	422	208	390
Total cholesterol	22	25	25	12	223	323	191	346
VTE	22	23	21	10	182	169	106	92
