# Supplementary material for: Multi-layered genetic approaches to identify approved drug targets
Source: Cell Genom. 2023 Jun 15;3(7):100341. doi: 10.1016/j.xgen.2023.100341 (PMC10363916; doi:10.1016/j.xgen.2023.100341)
Supplement: Table S7. Trait and drug database correlations, related to STAR Methods section “Drug target enrichment and AUC calculations” — Table S7A: Trait correlations calculated on individual-level phenotype data from the UK Biobank. Table S7B: Drug database correlations calculated on gene-level drug target data across traits. [file mmc8.xlsx]

## Sheet: ST7A
	Alzheimer	Atopic dermatitis	Atrial fibrillation	Asthma	Bipolar	Osteoporosis	CAD	COPD	Diastolic BP	CKD	Epilepsy	Endometriosis	Glaucoma	IBD	IBS	LDL	MDD	Multiple sclerosis	Osteoarthritis	Parkinson's disease	Pneumonia	Psoriasis	Rheumatoid arthritis	Systolic BP	Schizophrenia	Stroke	T1D	T2D	Total cholesterol	VTE
Alzheimer	1	-0.00285099	0.0244308	0.00942342	0.00993382	-0.00786049	0.0345971	0.0228959	-0.000997191	0.0522607	0.0414135	-0.00770572	0.0207329	0.0136303	0.00500535	-0.00980751	0.00687635	-0.000825053	0.0281172	0.049851	0.0505445	-2.19942e-05	0.0115561	0.0288059	0.0154646	0.0105669	0.00978643	0.0285325	-0.00909635	0.00331544
Atopic dermatitis	-0.00285099	1	-0.00558986	0.0525878	0.00323527	0.0046531	-0.00486411	0.00537268	-0.0113138	-0.0044087	-0.0102827	0.00508291	0.00577439	-0.000624551	0.0127638	-0.00559399	0.00172904	-0.000240762	-0.00837642	-0.00299577	-0.00420914	0.0130962	-0.00730491	-0.0193373	0.00496616	-0.00394802	-0.000110401	-0.00499682	-0.00719197	-0.00701271
Atrial fibrillation	0.0244308	-0.00558986	1	0.056491	0.0301331	0.00279677	0.254318	0.130715	0.0115591	0.164611	0.0379639	-0.0176789	0.0486435	0.0175607	0.02466	-0.075728	0.0154107	-0.000463826	0.102005	0.0445437	0.201595	0.0327592	0.0435934	0.0698064	0.0138417	0.0701658	0.0470611	0.118466	-0.0847009	0.0316674
Asthma	0.00942342	0.0525878	0.056491	1	0.0147543	-0.00270775	0.08012	0.193659	0.0113617	0.0556251	0.0417172	0.0208309	0.0371301	0.0267953	0.0638535	-0.0125155	0.0331361	0.0156698	0.11192	0.0166467	0.0886364	0.0234654	0.053095	0.00729763	0.00472138	0.0195202	0.0213492	0.0700082	-0.0112665	0.0276572
Bipolar	0.00993382	0.00323527	0.0301331	0.0147543	1	-0.00365387	0.0137219	0.0357203	-0.00396736	0.0341876	0.0361598	-0.00259466	0.0116485	-0.00118034	0.0257459	-0.0158652	0.175113	-0.00382524	0.0079236	0.0190958	0.0329427	0.0173093	0.00987254	-0.00769107	0.157651	0.014159	0.0162236	0.0256483	-0.0150908	0.00199213
Osteoporosis	-0.00786049	0.0046531	0.00279677	-0.00270775	-0.00365387	1	0.0101165	-0.0356818	0.0599585	-0.00342175	-0.0224589	-0.000887255	-0.00796522	-0.0139503	-0.0137331	-0.0432084	-0.00630251	-0.0163688	-0.00455293	-0.000483008	-0.0283643	-0.00672031	-0.0317703	0.0287264	-0.0107769	-0.000335164	-0.00248348	0.0329202	-0.0719615	-0.0222969
CAD	0.0345971	-0.00486411	0.254318	0.08012	0.0137219	0.0101165	1	0.156466	-0.0112797	0.177671	0.0359886	-0.0142703	0.0430687	0.0321946	0.0439447	-0.12145	0.0215911	0.00501605	0.119112	0.036015	0.156291	0.0321321	0.0501158	0.0724648	0.00626484	0.0616155	0.0881422	0.202191	-0.142411	0.0460549
COPD	0.0228959	0.00537268	0.130715	0.193659	0.0357203	-0.0356818	0.156466	1	-0.0167363	0.125779	0.0469073	-0.0125816	0.0321009	0.0249326	0.0327199	-0.0491798	0.0335074	0.00366573	0.113418	0.0221805	0.24311	0.0349422	0.0711296	0.0232751	0.0335796	0.0326807	0.0500046	0.11345	-0.0497899	0.0375872
Diastolic BP	-0.000997191	-0.0113138	0.0115591	0.0113617	-0.00396736	0.0599585	-0.0112797	-0.0167363	1	-0.00574636	-0.0010045	-0.00828974	0.00399158	-0.00794786	-0.018793	0.138992	-0.00594923	-0.00876892	0.00985738	-0.00912344	0.00199722	0.0125372	0.00537742	0.670415	-0.00514868	0.0115419	-0.0401519	0.0201801	0.124398	-0.00554964
CKD	0.0522607	-0.0044087	0.164611	0.0556251	0.0341876	-0.00342175	0.177671	0.125779	-0.00574636	1	0.0287625	-0.00459319	0.0486133	0.0292003	0.0406201	-0.0575791	0.0233906	0.00627775	0.113206	0.032361	0.146214	0.0298382	0.0606127	0.0599005	0.0190025	0.0489753	0.111196	0.179177	-0.066666	0.0305708
Epilepsy	0.0414135	-0.0102827	0.0379639	0.0417172	0.0361598	-0.0224589	0.0359886	0.0469073	-0.0010045	0.0287625	1	0.00332156	0.0266777	0.00935159	0.015382	-0.00565276	0.0388683	0.0108645	0.0415779	0.0404487	0.0670527	0.0146782	0.00960695	0.00676094	0.0231472	0.0454198	0.0162079	0.0313368	-0.0008835	0.0192665
Endometriosis	-0.00770572	0.00508291	-0.0176789	0.0208309	-0.00259466	-0.000887255	-0.0142703	-0.0125816	-0.00828974	-0.00459319	0.00332156	1	-0.000846931	0.00356737	0.0246523	-0.00289232	0.00232472	0.00483432	0.00652031	-0.00684771	-0.00707382	-0.00352987	0.00830814	-0.0407062	-7.36536e-05	-0.00339495	-0.00602589	-0.00429365	-0.000505339	0.00364322
Glaucoma	0.0207329	0.00577439	0.0486435	0.0371301	0.0116485	-0.00796522	0.0430687	0.0321009	0.00399158	0.0486133	0.0266777	-0.000846931	1	0.0172967	0.0195473	-0.0103786	0.0154302	0.00175539	0.0583821	0.0205551	0.032096	0.0115361	0.0240744	0.0386501	-0.00172013	0.00361959	0.0257529	0.0493114	-0.00818531	0.0152656
IBD	0.0136303	-0.000624551	0.0175607	0.0267953	-0.00118034	-0.0139503	0.0321946	0.0249326	-0.00794786	0.0292003	0.00935159	0.00356737	0.0172967	1	0.0431947	-0.0288064	-0.00293384	0.00451863	0.0292368	0.012455	0.0410475	0.0191258	0.0209589	-0.00246237	0.0061876	0.000133718	0.0212427	0.0278408	-0.0307666	0.0118541
IBS	0.00500535	0.0127638	0.02466	0.0638535	0.0257459	-0.0137331	0.0439447	0.0327199	-0.018793	0.0406201	0.015382	0.0246523	0.0195473	0.0431947	1	-0.00124711	0.0188735	0.00628184	0.0833133	0.0162364	0.031828	0.0189713	0.0427896	-0.022932	0.00155993	0.0145012	0.0078137	0.026857	0.00238526	0.0216939
LDL	-0.00980751	-0.00559399	-0.075728	-0.0125155	-0.0158652	-0.0432084	-0.12145	-0.0491798	0.138992	-0.0575791	-0.00565276	-0.00289232	-0.0103786	-0.0288064	-0.00124711	1	0.00251729	-0.00397213	-0.0137649	-0.0168014	-0.0419906	-0.0111586	-0.00630701	0.0958826	-0.0119091	-0.0314352	-0.0917944	-0.146849	0.952854	-0.00594089
MDD	0.00687635	0.00172904	0.0154107	0.0331361	0.175113	-0.00630251	0.0215911	0.0335074	-0.00594923	0.0233906	0.0388683	0.00232472	0.0154302	-0.00293384	0.0188735	0.00251729	1	0.0084736	0.0205702	0.00912253	0.0322101	0.00589663	0.00440138	-0.0130795	0.0789408	0.0022289	-0.00085515	0.0175679	0.00423639	-0.0043495
Multiple sclerosis	-0.000825053	-0.000240762	-0.000463826	0.0156698	-0.00382524	-0.0163688	0.00501605	0.00366573	-0.00876892	0.00627775	0.0108645	0.00483432	0.00175539	0.00451863	0.00628184	-0.00397213	0.0084736	1	0.00735189	0.0116101	0.0205359	-0.00412296	0.00181495	-0.0133301	-0.00290051	0.00469633	0.00300329	0.00475383	-0.00120872	-0.000615138
Osteoarthritis	0.0281172	-0.00837642	0.102005	0.11192	0.0079236	-0.00455293	0.119112	0.113418	0.00985738	0.113206	0.0415779	0.00652031	0.0583821	0.0292368	0.0833133	-0.0137649	0.0205702	0.00735189	1	0.0374553	0.0773605	0.0529459	0.132528	0.0537047	0.00362428	0.0387812	0.0417191	0.105885	-0.0123078	0.0390619
Parkinson's disease	0.049851	-0.00299577	0.0445437	0.0166467	0.0190958	-0.000483008	0.036015	0.0221805	-0.00912344	0.032361	0.0404487	-0.00684771	0.0205551	0.012455	0.0162364	-0.0168014	0.00912253	0.0116101	0.0374553	1	0.0534565	0.00623647	0.00303856	0.0143071	0.0173678	0.0353399	0.0155559	0.0245334	-0.0208571	0.00605077
Pneumonia	0.0505445	-0.00420914	0.201595	0.0886364	0.0329427	-0.0283643	0.156291	0.24311	0.00199722	0.146214	0.0670527	-0.00707382	0.032096	0.0410475	0.031828	-0.0419906	0.0322101	0.0205359	0.0773605	0.0534565	1	0.0353464	0.0751738	0.0368964	0.0299987	0.0490909	0.0597296	0.122955	-0.0488492	0.0433589
Psoriasis	-2.19942e-05	0.0130962	0.0327592	0.0234654	0.0173093	-0.00672031	0.0321321	0.0349422	0.0125372	0.0298382	0.0146782	-0.00352987	0.0115361	0.0191258	0.0189713	-0.0111586	0.00589663	-0.00412296	0.0529459	0.00623647	0.0353464	1	0.0709075	0.0176592	0.0173908	0.0148172	0.0177148	0.0429701	-0.0159993	0.0170276
Rheumatoid arthritis	0.0115561	-0.00730491	0.0435934	0.053095	0.00987254	-0.0317703	0.0501158	0.0711296	0.00537742	0.0606127	0.00960695	0.00830814	0.0240744	0.0209589	0.0427896	-0.00630701	0.00440138	0.00181495	0.132528	0.00303856	0.0751738	0.0709075	1	0.019048	0.00738396	0.0179266	0.0109351	0.040841	-0.00712726	0.0228147
Systolic BP	0.0288059	-0.0193373	0.0698064	0.00729763	-0.00769107	0.0287264	0.0724648	0.0232751	0.670415	0.0599005	0.00676094	-0.0407062	0.0386501	-0.00246237	-0.022932	0.0958826	-0.0130795	-0.0133301	0.0537047	0.0143071	0.0368964	0.0176592	0.019048	1	-0.0137142	0.0305103	0.00964648	0.0723954	0.0987719	-0.00109966
Schizophrenia	0.0154646	0.00496616	0.0138417	0.00472138	0.157651	-0.0107769	0.00626484	0.0335796	-0.00514868	0.0190025	0.0231472	-7.36536e-05	-0.00172013	0.0061876	0.00155993	-0.0119091	0.0789408	-0.00290051	0.00362428	0.0173678	0.0299987	0.0173908	0.00738396	-0.0137142	1	-0.000140469	0.0053421	0.0232613	-0.0139718	0.000503038
Stroke	0.0105669	-0.00394802	0.0701658	0.0195202	0.014159	-0.000335164	0.0616155	0.0326807	0.0115419	0.0489753	0.0454198	-0.00339495	0.00361959	0.000133718	0.0145012	-0.0314352	0.0022289	0.00469633	0.0387812	0.0353399	0.0490909	0.0148172	0.0179266	0.0305103	-0.000140469	1	0.0300551	0.0481815	-0.0345667	0.00758996
T1D	0.00978643	-0.000110401	0.0470611	0.0213492	0.0162236	-0.00248348	0.0881422	0.0500046	-0.0401519	0.111196	0.0162079	-0.00602589	0.0257529	0.0212427	0.0078137	-0.0917944	-0.00085515	0.00300329	0.0417191	0.0155559	0.0597296	0.0177148	0.0109351	0.00964648	0.0053421	0.0300551	1	0.247946	-0.0917304	0.0180269
T2D	0.0285325	-0.00499682	0.118466	0.0700082	0.0256483	0.0329202	0.202191	0.11345	0.0201801	0.179177	0.0313368	-0.00429365	0.0493114	0.0278408	0.026857	-0.146849	0.0175679	0.00475383	0.105885	0.0245334	0.122955	0.0429701	0.040841	0.0723954	0.0232613	0.0481815	0.247946	1	-0.168515	0.0394346
Total cholesterol	-0.00909635	-0.00719197	-0.0847009	-0.0112665	-0.0150908	-0.0719615	-0.142411	-0.0497899	0.124398	-0.066666	-0.0008835	-0.000505339	-0.00818531	-0.0307666	0.00238526	0.952854	0.00423639	-0.00120872	-0.0123078	-0.0208571	-0.0488492	-0.0159993	-0.00712726	0.0987719	-0.0139718	-0.0345667	-0.0917304	-0.168515	1	-0.00502111
VTE	0.00331544	-0.00701271	0.0316674	0.0276572	0.00199213	-0.0222969	0.0460549	0.0375872	-0.00554964	0.0305708	0.0192665	0.00364322	0.0152656	0.0118541	0.0216939	-0.00594089	-0.0043495	-0.000615138	0.0390619	0.00605077	0.0433589	0.0170276	0.0228147	-0.00109966	0.000503038	0.00758996	0.0180269	0.0394346	-0.00502111	1

## Sheet: ST7B
	Ruiz / DGIdb	Ruiz / STITCH	DrugBank / DGIdb	DrugBank / STITCH	ChEMBL / ChEMBL
Ruiz / DGIdb	1	0.4103	0.785159	0.412962	0.283783
Ruiz / STITCH	0.4103	1	0.415715	0.825279	0.253836
DrugBank / DGIdb	0.785159	0.415715	1	0.435876	0.330289
DrugBank / STITCH	0.412962	0.825279	0.435876	1	0.277047
ChEMBL / ChEMBL	0.283783	0.253836	0.330289	0.277047	1
