# Supplementary material for: Multi-layered genetic approaches to identify approved drug targets
Source: Cell Genom. 2023 Jun 15;3(7):100341. doi: 10.1016/j.xgen.2023.100341 (PMC10363916; doi:10.1016/j.xgen.2023.100341)
Supplement: Table S8. Overall ORs and AUCs, related to Figure 3 — Overall ORs and AUCs calculated for each method across different background genes and datasets (i.e., consortium vs. UKBB GWAS). Column descriptions: method, tested gene prioritization method; background genes, set of genes on which the enrichment/AUC analysis was performed; GWAS dataset, origin of GWAS consortium data or UK Biobank data; mean(log-OR), average log-odds ratio across 150 observations (30 traits, 5 drug target definitions); se(log-OR), corresponding standard error; mean(OR), exponential of the mean(log-OR); CI95_low (OR), lower bound of the corresponding 95% confidence interval; CI95_up (OR), upper bound of the corresponding 95% confidence interval; mean(AUC), average of AUC values across 150 observations (30 traits, 5 drug target definitions); se(AUC), corresponding standard error; CI95_low (AUC), lower bound of the corresponding 95% confidence interval; CI95_up (AUC), upper bound of the corresponding 95% confidence interval. [file mmc9.xlsx]

## Sheet: ST8
Method	Background genes	GWAS dataset	mean(log-OR)	se(log-OR)	mean(OR)	CI95_low (OR)	CI95_up (OR)	mean(AUC)	se(AUC)	CI95_low (AUC)	CI95_up (AUC)
GWAS	GWAS	Consortia	0.774308	0.125119	2.16909	1.69736	2.77192	0.542637	0.00547647	0.531903	0.55337
GWAS	GWAS	UK Biobank	0.539742	0.133447	1.71556	1.32073	2.22843	0.527803	0.00566141	0.516706	0.538899
GWAS	eQTL-GWAS	Consortia	0.745864	0.129508	2.10826	1.63563	2.71746	0.541292	0.00574067	0.53004	0.552543
GWAS	pQTL-GWAS	Consortia	0.514211	0.169304	1.67232	1.20006	2.33041	0.550769	0.0108475	0.529508	0.57203
eQTL-GWAS	eQTL-GWAS	Consortia	0.710843	0.130765	2.03571	1.57546	2.63042	0.527924	0.00557096	0.517005	0.538843
eQTL-GWAS	eQTL-GWAS	UK Biobank	0.509782	0.139699	1.66493	1.26614	2.18932	0.514286	0.00623158	0.502072	0.5265
eQTL-GWAS	pQTL-GWAS	Consortia	0.320687	0.181476	1.37807	0.9656	1.96674	0.507066	0.0119197	0.483703	0.530428
eQTL-GWAS (blood)	eQTL-GWAS (blood)	Consortia	0.526647	0.162791	1.69325	1.23069	2.32965	0.522149	0.00765756	0.507141	0.537158
eQTL-GWAS (blood)	pQTL-GWAS	Consortia	0.196083	0.207924	1.21663	0.809412	1.82871	0.516106	0.0137004	0.489253	0.542959
eQTL-GWAS (without eQTLGen)	eQTL-GWAS	Consortia	0.686888	0.137355	1.98752	1.51842	2.60154	0.522157	0.00614533	0.510112	0.534202
pQTL-GWAS	pQTL-GWAS	Consortia	0.271785	0.176307	1.3123	0.928879	1.854	0.513045	0.0117832	0.48995	0.53614
pQTL-GWAS	pQTL-GWAS	UK Biobank	0.262486	0.176177	1.30016	0.920515	1.83637	0.50643	0.0112585	0.484363	0.528497
Exome	Exome	-	0.591126	0.124811	1.80602	1.4141	2.30656	0.516643	0.00585219	0.505173	0.528114
