# Supplementary material for: Multi-layered genetic approaches to identify approved drug targets
Source: Cell Genom. 2023 Jun 15;3(7):100341. doi: 10.1016/j.xgen.2023.100341 (PMC10363916; doi:10.1016/j.xgen.2023.100341)
Supplement: Table S9. Drug target genes identified by prioritization methods, related to Figure 4 — Drug target genes that were in the top 1% by the eQTL-GWAS, Exome, GWAS, and pQTL-GWAS methods (top 5% by the pQTL-GWAS method). Column descriptions: trait, drug indication; method, gene prioritization method; drug database, database combination in which this gene was a drug target for the investigated indication; drug ID, drug identifier in the respective database; drug name, name of the drug; EnsemblId, Ensembl identifier of the drug target gene; gene, corresponding name of the drug target gene; rank, rank of the drug target gene by the respective method-trait combination; top gene percentile, corresponding top percentile of the drug target gene. [file mmc10.xlsx]

## Sheet: ST9
Trait	Method	Drug database	Drug ID	Drug Name	EnsemblId	Gene	Rank	Top gene percentile (%)
Alzheimer	eQTL-GWAS	DrugBank/DGIdb	DB00334	Olanzapine	ENSG00000010310	GIPR	140	0.858685
Alzheimer	eQTL-GWAS	DrugBank/DGIdb	DB00334	Olanzapine	ENSG00000029725	RABEP1	75	0.46001
Alzheimer	eQTL-GWAS	DrugBank/DGIdb	DB00734	Risperidone	ENSG00000029725	RABEP1	75	0.46001
Alzheimer	eQTL-GWAS	DrugBank/DGIdb	DB01238	Aripiprazole	ENSG00000029725	RABEP1	75	0.46001
Alzheimer	eQTL-GWAS	Ruiz/DGIdb	DB00157	NADH	ENSG00000158864	NDUFS2	59	0.361874
Alzheimer	eQTL-GWAS	Ruiz/DGIdb	DB00157	NADH	ENSG00000213619	NDUFS3	87	0.533611
Alzheimer	eQTL-GWAS	Ruiz/STITCH	DB00163	Vitamin E	ENSG00000102882	MAPK3	132	0.809617
Alzheimer	Exome	DrugBank/STITCH	DB00334	Olanzapine	ENSG00000073734	ABCB11	166	0.88265
Alzheimer	Exome	Ruiz/DGIdb	DB00157	NADH	ENSG00000004779	NDUFAB1	171	0.909236
Alzheimer	Exome	Ruiz/DGIdb	DB00157	NADH	ENSG00000006534	ALDH3B1	89	0.473228
Alzheimer	Exome	Ruiz/DGIdb	DB00163	Vitamin E	ENSG00000166501	PRKCB	129	0.685915
Alzheimer	Exome	Ruiz/DGIdb	DB01037	selegiline	ENSG00000069535	MAOB	17	0.0903919
Alzheimer	Exome	Ruiz/DGIdb	DB01037	selegiline	ENSG00000115353	TACR1	155	0.824161
Alzheimer	Exome	Ruiz/STITCH	DB00163	Vitamin E	ENSG00000243955	GSTA1	167	0.887967
Alzheimer	Exome	Ruiz/STITCH	DB00313	Valproic Acid	ENSG00000205571	SMN2	1	0.00531717
Alzheimer	Exome	Ruiz/STITCH	DB00313	Valproic Acid	ENSG00000243955	GSTA1	167	0.887967
Alzheimer	Exome	Ruiz/STITCH	DB01037	selegiline	ENSG00000069535	MAOB	17	0.0903919
Alzheimer	Exome	Ruiz/STITCH	DB01037	selegiline	ENSG00000115353	TACR1	155	0.824161
Alzheimer	GWAS	ChEMBL/ChEMBL	CHEMBL3039540	ADUCANUMAB	ENSG00000142192	APP	106	0.552832
Alzheimer	GWAS	DrugBank/STITCH	DB00457	Prazosin	ENSG00000173826	KCNH6	72	0.375509
Alzheimer	GWAS	Ruiz/STITCH	DB00163	Vitamin E	ENSG00000167468	GPX4	81	0.422447
Alzheimer	GWAS	Ruiz/STITCH	DB01037	selegiline	ENSG00000137845	ADAM10	123	0.641494
Alzheimer	pQTL-GWAS	Ruiz/DGIdb	DB00157	NADH	ENSG00000104687	GSR	64	3.26364
Alzheimer	pQTL-GWAS	Ruiz/DGIdb	DB00163	Vitamin E	ENSG00000100979	PLTP	51	2.60071
Alzheimer	pQTL-GWAS	Ruiz/STITCH	DB00163	Vitamin E	ENSG00000102882	MAPK3	96	4.89546
Alzheimer	pQTL-GWAS	Ruiz/STITCH	DB00163	Vitamin E	ENSG00000104687	GSR	64	3.26364
Alzheimer	pQTL-GWAS	Ruiz/STITCH	DB00163	Vitamin E	ENSG00000132693	CRP	57	2.90668
Asthma	eQTL-GWAS	ChEMBL/ChEMBL	CHEMBL190	THEOPHYLLINE	ENSG00000163485	ADORA1	156	0.958879
Asthma	eQTL-GWAS	DrugBank/DGIdb	DB00277	Theophylline	ENSG00000163485	ADORA1	156	0.958879
Asthma	eQTL-GWAS	DrugBank/DGIdb	DB00635	Prednisone	ENSG00000107485	GATA3	12	0.0737599
Asthma	eQTL-GWAS	DrugBank/DGIdb	DB00651	Dyphylline	ENSG00000163485	ADORA1	156	0.958879
Asthma	eQTL-GWAS	DrugBank/DGIdb	DB00741	Hydrocortisone	ENSG00000141736	ERBB2	21	0.12908
Asthma	eQTL-GWAS	DrugBank/DGIdb	DB01223	Aminophylline	ENSG00000163485	ADORA1	156	0.958879
Asthma	eQTL-GWAS	DrugBank/DGIdb	DB01234	Dexamethasone	ENSG00000107485	GATA3	12	0.0737599
Asthma	eQTL-GWAS	DrugBank/DGIdb	DB01234	Dexamethasone	ENSG00000166949	SMAD3	13	0.0799066
Asthma	eQTL-GWAS	DrugBank/DGIdb	DB01303	Oxtriphylline	ENSG00000163485	ADORA1	156	0.958879
Asthma	eQTL-GWAS	DrugBank/DGIdb	DB12159	Dupilumab	ENSG00000077238	IL4R	74	0.454853
Asthma	eQTL-GWAS	DrugBank/STITCH	DB00277	Theophylline	ENSG00000163485	ADORA1	156	0.958879
Asthma	eQTL-GWAS	DrugBank/STITCH	DB00277	Theophylline	ENSG00000169194	IL13	23	0.141373
Asthma	eQTL-GWAS	DrugBank/STITCH	DB00471	Montelukast	ENSG00000113520	IL4	138	0.848239
Asthma	eQTL-GWAS	DrugBank/STITCH	DB00471	Montelukast	ENSG00000169194	IL13	23	0.141373
Asthma	eQTL-GWAS	DrugBank/STITCH	DB00635	Prednisone	ENSG00000204525	HLA-C	94	0.577786
Asthma	eQTL-GWAS	DrugBank/STITCH	DB00651	Dyphylline	ENSG00000163485	ADORA1	156	0.958879
Asthma	eQTL-GWAS	DrugBank/STITCH	DB00741	Hydrocortisone	ENSG00000113520	IL4	138	0.848239
Asthma	eQTL-GWAS	DrugBank/STITCH	DB00860	Prednisolone	ENSG00000113520	IL4	138	0.848239
Asthma	eQTL-GWAS	DrugBank/STITCH	DB01222	Budesonide	ENSG00000169194	IL13	23	0.141373
Asthma	eQTL-GWAS	DrugBank/STITCH	DB01223	Aminophylline	ENSG00000163485	ADORA1	156	0.958879
Asthma	eQTL-GWAS	DrugBank/STITCH	DB01303	Oxtriphylline	ENSG00000163485	ADORA1	156	0.958879
Asthma	eQTL-GWAS	Ruiz/DGIdb	DB00277	Theophylline	ENSG00000163485	ADORA1	156	0.958879
Asthma	eQTL-GWAS	Ruiz/DGIdb	DB00635	prednisone	ENSG00000107485	GATA3	12	0.0737599
Asthma	eQTL-GWAS	Ruiz/DGIdb	DB00651	dyphylline	ENSG00000163485	ADORA1	156	0.958879
Asthma	eQTL-GWAS	Ruiz/DGIdb	DB00741	hydrocortisone	ENSG00000141736	ERBB2	21	0.12908
Asthma	eQTL-GWAS	Ruiz/DGIdb	DB00824		ENSG00000163485	ADORA1	156	0.958879
Asthma	eQTL-GWAS	Ruiz/DGIdb	DB01223	Aminophylline	ENSG00000163485	ADORA1	156	0.958879
Asthma	eQTL-GWAS	Ruiz/DGIdb	DB01234	dexamethasone	ENSG00000107485	GATA3	12	0.0737599
Asthma	eQTL-GWAS	Ruiz/DGIdb	DB01234	dexamethasone	ENSG00000166949	SMAD3	13	0.0799066
Asthma	eQTL-GWAS	Ruiz/DGIdb	DB01303		ENSG00000163485	ADORA1	156	0.958879
Asthma	eQTL-GWAS	Ruiz/DGIdb	DB01412	Theobromine	ENSG00000163485	ADORA1	156	0.958879
Asthma	eQTL-GWAS	Ruiz/STITCH	DB00091	cyclosporine	ENSG00000169194	IL13	23	0.141373
Asthma	eQTL-GWAS	Ruiz/STITCH	DB00163	Vitamin E	ENSG00000113520	IL4	138	0.848239
Asthma	eQTL-GWAS	Ruiz/STITCH	DB00277	Theophylline	ENSG00000163485	ADORA1	156	0.958879
Asthma	eQTL-GWAS	Ruiz/STITCH	DB00277	Theophylline	ENSG00000169194	IL13	23	0.141373
Asthma	eQTL-GWAS	Ruiz/STITCH	DB00435	Nitric Oxide	ENSG00000204287	HLA-DRA	25	0.153666
Asthma	eQTL-GWAS	Ruiz/STITCH	DB00471	montelukast	ENSG00000113520	IL4	138	0.848239
Asthma	eQTL-GWAS	Ruiz/STITCH	DB00471	montelukast	ENSG00000169194	IL13	23	0.141373
Asthma	eQTL-GWAS	Ruiz/STITCH	DB00635	prednisone	ENSG00000204525	HLA-C	94	0.577786
Asthma	eQTL-GWAS	Ruiz/STITCH	DB00651	dyphylline	ENSG00000163485	ADORA1	156	0.958879
Asthma	eQTL-GWAS	Ruiz/STITCH	DB00741	hydrocortisone	ENSG00000113520	IL4	138	0.848239
Asthma	eQTL-GWAS	Ruiz/STITCH	DB00860	prednisolone	ENSG00000113520	IL4	138	0.848239
Asthma	eQTL-GWAS	Ruiz/STITCH	DB01166	cilostazol	ENSG00000123384	LRP1	151	0.928146
Asthma	eQTL-GWAS	Ruiz/STITCH	DB01222	budesonide	ENSG00000169194	IL13	23	0.141373
Asthma	eQTL-GWAS	Ruiz/STITCH	DB01223	Aminophylline	ENSG00000163485	ADORA1	156	0.958879
Asthma	eQTL-GWAS	Ruiz/STITCH	DB01303		ENSG00000163485	ADORA1	156	0.958879
Asthma	eQTL-GWAS	Ruiz/STITCH	DB01412	Theobromine	ENSG00000163485	ADORA1	156	0.958879
Asthma	Exome	ChEMBL/ChEMBL	CHEMBL1194325	ACLIDINIUM	ENSG00000133019	CHRM3	23	0.122295
Asthma	Exome	ChEMBL/ChEMBL	CHEMBL1621597	IPRATROPIUM	ENSG00000133019	CHRM3	23	0.122295
Asthma	Exome	ChEMBL/ChEMBL	CHEMBL1900528	TIOTROPIUM	ENSG00000133019	CHRM3	23	0.122295
Asthma	Exome	ChEMBL/ChEMBL	CHEMBL978	METHACHOLINE	ENSG00000133019	CHRM3	23	0.122295
Asthma	Exome	DrugBank/DGIdb	DB00332	Ipratropium	ENSG00000133019	CHRM3	23	0.122295
Asthma	Exome	DrugBank/DGIdb	DB01409	Tiotropium	ENSG00000133019	CHRM3	23	0.122295
Asthma	Exome	DrugBank/DGIdb	DB14512	Mometasone furoate	ENSG00000138413	IDH1	110	0.584889
Asthma	Exome	DrugBank/STITCH	DB00332	Ipratropium	ENSG00000133019	CHRM3	23	0.122295
Asthma	Exome	DrugBank/STITCH	DB01003	Cromoglicic acid	ENSG00000163993	S100P	41	0.218004
Asthma	Exome	DrugBank/STITCH	DB01075	Diphenhydramine	ENSG00000133019	CHRM3	23	0.122295
Asthma	Exome	DrugBank/STITCH	DB01409	Tiotropium	ENSG00000133019	CHRM3	23	0.122295
Asthma	Exome	Ruiz/DGIdb	DB00332	ipratropium	ENSG00000133019	CHRM3	23	0.122295
Asthma	Exome	Ruiz/DGIdb	DB00572	atropine	ENSG00000133019	CHRM3	23	0.122295
Asthma	Exome	Ruiz/DGIdb	DB00729		ENSG00000133019	CHRM3	23	0.122295
Asthma	Exome	Ruiz/DGIdb	DB01409	tiotropium	ENSG00000133019	CHRM3	23	0.122295
Asthma	Exome	Ruiz/DGIdb	DB13036	ramatroban	ENSG00000133895	MEN1	189	1.00494
Asthma	Exome	Ruiz/STITCH	DB00332	ipratropium	ENSG00000133019	CHRM3	23	0.122295
Asthma	Exome	Ruiz/STITCH	DB00572	atropine	ENSG00000133019	CHRM3	23	0.122295
Asthma	Exome	Ruiz/STITCH	DB00729		ENSG00000133019	CHRM3	23	0.122295
Asthma	Exome	Ruiz/STITCH	DB00792	tripelennamine	ENSG00000099194	SCD	6	0.031903
Asthma	Exome	Ruiz/STITCH	DB01003	cromoglicic-acid	ENSG00000163993	S100P	41	0.218004
Asthma	Exome	Ruiz/STITCH	DB01409	tiotropium	ENSG00000133019	CHRM3	23	0.122295
Asthma	GWAS	DrugBank/DGIdb	DB00277	Theophylline	ENSG00000134460	IL2RA	67	0.349906
Asthma	GWAS	DrugBank/DGIdb	DB00277	Theophylline	ENSG00000204371	EHMT2	93	0.48569
Asthma	GWAS	DrugBank/DGIdb	DB00635	Prednisone	ENSG00000107485	GATA3	186	0.971381
Asthma	GWAS	DrugBank/DGIdb	DB00668	Epinephrine	ENSG00000232810	TNF	78	0.407353
Asthma	GWAS	DrugBank/DGIdb	DB00741	Hydrocortisone	ENSG00000141736	ERBB2	1	0.00522248
Asthma	GWAS	DrugBank/DGIdb	DB00959	Methylprednisolone	ENSG00000134460	IL2RA	67	0.349906
Asthma	GWAS	DrugBank/DGIdb	DB01234	Dexamethasone	ENSG00000107485	GATA3	186	0.971381
Asthma	GWAS	DrugBank/DGIdb	DB01234	Dexamethasone	ENSG00000123374	CDK2	85	0.443911
Asthma	GWAS	DrugBank/DGIdb	DB01234	Dexamethasone	ENSG00000166949	SMAD3	1	0.00522248
Asthma	GWAS	DrugBank/DGIdb	DB01411	Pranlukast	ENSG00000232810	TNF	78	0.407353
Asthma	GWAS	DrugBank/DGIdb	DB04465	Lactose	ENSG00000170266	GLB1	94	0.490913
Asthma	GWAS	DrugBank/DGIdb	DB12159	Dupilumab	ENSG00000077238	IL4R	47	0.245456
Asthma	GWAS	DrugBank/STITCH	DB00277	Theophylline	ENSG00000169194	IL13	1	0.00522248
Asthma	GWAS	DrugBank/STITCH	DB00443	Betamethasone	ENSG00000123374	CDK2	85	0.443911
Asthma	GWAS	DrugBank/STITCH	DB00443	Betamethasone	ENSG00000232810	TNF	78	0.407353
Asthma	GWAS	DrugBank/STITCH	DB00471	Montelukast	ENSG00000169194	IL13	1	0.00522248
Asthma	GWAS	DrugBank/STITCH	DB00635	Prednisone	ENSG00000204525	HLA-C	64	0.334239
Asthma	GWAS	DrugBank/STITCH	DB00668	Epinephrine	ENSG00000232810	TNF	78	0.407353
Asthma	GWAS	DrugBank/STITCH	DB00741	Hydrocortisone	ENSG00000232810	TNF	78	0.407353
Asthma	GWAS	DrugBank/STITCH	DB00874	Guaifenesin	ENSG00000215182	MUC5AC	159	0.830374
Asthma	GWAS	DrugBank/STITCH	DB01222	Budesonide	ENSG00000169194	IL13	1	0.00522248
Asthma	GWAS	DrugBank/STITCH	DB01234	Dexamethasone	ENSG00000123374	CDK2	85	0.443911
Asthma	GWAS	DrugBank/STITCH	DB01234	Dexamethasone	ENSG00000232810	TNF	78	0.407353
Asthma	GWAS	Ruiz/DGIdb	DB00091	cyclosporine	ENSG00000232810	TNF	78	0.407353
Asthma	GWAS	Ruiz/DGIdb	DB00221	isoetharine	ENSG00000204371	EHMT2	93	0.48569
Asthma	GWAS	Ruiz/DGIdb	DB00277	Theophylline	ENSG00000134460	IL2RA	67	0.349906
Asthma	GWAS	Ruiz/DGIdb	DB00277	Theophylline	ENSG00000204371	EHMT2	93	0.48569
Asthma	GWAS	Ruiz/DGIdb	DB00368	norepinephrine	ENSG00000204371	EHMT2	93	0.48569
Asthma	GWAS	Ruiz/DGIdb	DB00635	prednisone	ENSG00000107485	GATA3	186	0.971381
Asthma	GWAS	Ruiz/DGIdb	DB00668	epinephrine	ENSG00000232810	TNF	78	0.407353
Asthma	GWAS	Ruiz/DGIdb	DB00741	hydrocortisone	ENSG00000141736	ERBB2	1	0.00522248
Asthma	GWAS	Ruiz/DGIdb	DB00852	Pseudoephedrine	ENSG00000232810	TNF	78	0.407353
Asthma	GWAS	Ruiz/DGIdb	DB00959	methylprednisolone	ENSG00000134460	IL2RA	67	0.349906
Asthma	GWAS	Ruiz/DGIdb	DB01064	isoprenaline	ENSG00000204371	EHMT2	93	0.48569
Asthma	GWAS	Ruiz/DGIdb	DB01234	dexamethasone	ENSG00000107485	GATA3	186	0.971381
Asthma	GWAS	Ruiz/DGIdb	DB01234	dexamethasone	ENSG00000123374	CDK2	85	0.443911
Asthma	GWAS	Ruiz/DGIdb	DB01234	dexamethasone	ENSG00000166949	SMAD3	1	0.00522248
Asthma	GWAS	Ruiz/DGIdb	DB01407	clenbuterol	ENSG00000232810	TNF	78	0.407353
Asthma	GWAS	Ruiz/DGIdb	DB01411	pranlukast	ENSG00000232810	TNF	78	0.407353
Asthma	GWAS	Ruiz/STITCH	DB00091	cyclosporine	ENSG00000138684	IL21	151	0.788594
Asthma	GWAS	Ruiz/STITCH	DB00091	cyclosporine	ENSG00000169194	IL13	1	0.00522248
Asthma	GWAS	Ruiz/STITCH	DB00277	Theophylline	ENSG00000169194	IL13	1	0.00522248
Asthma	GWAS	Ruiz/STITCH	DB00435	Nitric Oxide	ENSG00000170266	GLB1	94	0.490913
Asthma	GWAS	Ruiz/STITCH	DB00435	Nitric Oxide	ENSG00000204287	HLA-DRA	1	0.00522248
Asthma	GWAS	Ruiz/STITCH	DB00443	betamethasone	ENSG00000123374	CDK2	85	0.443911
Asthma	GWAS	Ruiz/STITCH	DB00443	betamethasone	ENSG00000232810	TNF	78	0.407353
Asthma	GWAS	Ruiz/STITCH	DB00471	montelukast	ENSG00000169194	IL13	1	0.00522248
Asthma	GWAS	Ruiz/STITCH	DB00635	prednisone	ENSG00000204525	HLA-C	64	0.334239
Asthma	GWAS	Ruiz/STITCH	DB00668	epinephrine	ENSG00000232810	TNF	78	0.407353
Asthma	GWAS	Ruiz/STITCH	DB00741	hydrocortisone	ENSG00000232810	TNF	78	0.407353
Asthma	GWAS	Ruiz/STITCH	DB00972	azelastine	ENSG00000232810	TNF	78	0.407353
Asthma	GWAS	Ruiz/STITCH	DB01166	cilostazol	ENSG00000123384	LRP1	77	0.402131
Asthma	GWAS	Ruiz/STITCH	DB01222	budesonide	ENSG00000169194	IL13	1	0.00522248
Asthma	GWAS	Ruiz/STITCH	DB01234	dexamethasone	ENSG00000123374	CDK2	85	0.443911
Asthma	GWAS	Ruiz/STITCH	DB01234	dexamethasone	ENSG00000232810	TNF	78	0.407353
Asthma	pQTL-GWAS	DrugBank/DGIdb	DB00620	Triamcinolone	ENSG00000109320	NFKB1	40	2.09205
Asthma	pQTL-GWAS	DrugBank/DGIdb	DB00620	Triamcinolone	ENSG00000130203	APOE	67	3.50418
Asthma	pQTL-GWAS	DrugBank/DGIdb	DB00635	Prednisone	ENSG00000130203	APOE	67	3.50418
Asthma	pQTL-GWAS	DrugBank/DGIdb	DB00668	Epinephrine	ENSG00000232810	TNF	27	1.41213
Asthma	pQTL-GWAS	DrugBank/DGIdb	DB00741	Hydrocortisone	ENSG00000109320	NFKB1	40	2.09205
Asthma	pQTL-GWAS	DrugBank/DGIdb	DB00741	Hydrocortisone	ENSG00000122861	PLAU	64	3.34728
Asthma	pQTL-GWAS	DrugBank/DGIdb	DB01411	Pranlukast	ENSG00000109320	NFKB1	40	2.09205
Asthma	pQTL-GWAS	DrugBank/DGIdb	DB01411	Pranlukast	ENSG00000232810	TNF	27	1.41213
Asthma	pQTL-GWAS	DrugBank/DGIdb	DB04465	Lactose	ENSG00000170266	GLB1	29	1.51674
Asthma	pQTL-GWAS	DrugBank/STITCH	DB00443	Betamethasone	ENSG00000122861	PLAU	64	3.34728
Asthma	pQTL-GWAS	DrugBank/STITCH	DB00443	Betamethasone	ENSG00000232810	TNF	27	1.41213
Asthma	pQTL-GWAS	DrugBank/STITCH	DB00668	Epinephrine	ENSG00000232810	TNF	27	1.41213
Asthma	pQTL-GWAS	DrugBank/STITCH	DB00741	Hydrocortisone	ENSG00000232810	TNF	27	1.41213
Asthma	pQTL-GWAS	DrugBank/STITCH	DB00871	Terbutaline	ENSG00000109320	NFKB1	40	2.09205
Asthma	pQTL-GWAS	DrugBank/STITCH	DB00959	Methylprednisolone	ENSG00000122861	PLAU	64	3.34728
Asthma	pQTL-GWAS	DrugBank/STITCH	DB00983	Formoterol	ENSG00000090339	ICAM1	89	4.65481
Asthma	pQTL-GWAS	DrugBank/STITCH	DB01222	Budesonide	ENSG00000090339	ICAM1	89	4.65481
Asthma	pQTL-GWAS	DrugBank/STITCH	DB01234	Dexamethasone	ENSG00000122861	PLAU	64	3.34728
Asthma	pQTL-GWAS	DrugBank/STITCH	DB01234	Dexamethasone	ENSG00000232810	TNF	27	1.41213
Asthma	pQTL-GWAS	DrugBank/STITCH	DB01274	Arformoterol	ENSG00000090339	ICAM1	89	4.65481
Asthma	pQTL-GWAS	Ruiz/DGIdb	DB00091	cyclosporine	ENSG00000232810	TNF	27	1.41213
Asthma	pQTL-GWAS	Ruiz/DGIdb	DB00368	norepinephrine	ENSG00000101751	POLI	30	1.56904
Asthma	pQTL-GWAS	Ruiz/DGIdb	DB00620	triamcinolone	ENSG00000109320	NFKB1	40	2.09205
Asthma	pQTL-GWAS	Ruiz/DGIdb	DB00620	triamcinolone	ENSG00000130203	APOE	67	3.50418
Asthma	pQTL-GWAS	Ruiz/DGIdb	DB00635	prednisone	ENSG00000130203	APOE	67	3.50418
Asthma	pQTL-GWAS	Ruiz/DGIdb	DB00668	epinephrine	ENSG00000232810	TNF	27	1.41213
Asthma	pQTL-GWAS	Ruiz/DGIdb	DB00741	hydrocortisone	ENSG00000109320	NFKB1	40	2.09205
Asthma	pQTL-GWAS	Ruiz/DGIdb	DB00741	hydrocortisone	ENSG00000122861	PLAU	64	3.34728
Asthma	pQTL-GWAS	Ruiz/DGIdb	DB00852	Pseudoephedrine	ENSG00000109320	NFKB1	40	2.09205
Asthma	pQTL-GWAS	Ruiz/DGIdb	DB00852	Pseudoephedrine	ENSG00000232810	TNF	27	1.41213
Asthma	pQTL-GWAS	Ruiz/DGIdb	DB01407	clenbuterol	ENSG00000232810	TNF	27	1.41213
Asthma	pQTL-GWAS	Ruiz/DGIdb	DB01411	pranlukast	ENSG00000109320	NFKB1	40	2.09205
Asthma	pQTL-GWAS	Ruiz/DGIdb	DB01411	pranlukast	ENSG00000232810	TNF	27	1.41213
Asthma	pQTL-GWAS	Ruiz/STITCH	DB00091	cyclosporine	ENSG00000130203	APOE	67	3.50418
Asthma	pQTL-GWAS	Ruiz/STITCH	DB00163	Vitamin E	ENSG00000109320	NFKB1	40	2.09205
Asthma	pQTL-GWAS	Ruiz/STITCH	DB00435	Nitric Oxide	ENSG00000090339	ICAM1	89	4.65481
Asthma	pQTL-GWAS	Ruiz/STITCH	DB00435	Nitric Oxide	ENSG00000170266	GLB1	29	1.51674
Asthma	pQTL-GWAS	Ruiz/STITCH	DB00443	betamethasone	ENSG00000122861	PLAU	64	3.34728
Asthma	pQTL-GWAS	Ruiz/STITCH	DB00443	betamethasone	ENSG00000232810	TNF	27	1.41213
Asthma	pQTL-GWAS	Ruiz/STITCH	DB00668	epinephrine	ENSG00000232810	TNF	27	1.41213
Asthma	pQTL-GWAS	Ruiz/STITCH	DB00741	hydrocortisone	ENSG00000232810	TNF	27	1.41213
Asthma	pQTL-GWAS	Ruiz/STITCH	DB00871	terbutaline	ENSG00000109320	NFKB1	40	2.09205
Asthma	pQTL-GWAS	Ruiz/STITCH	DB00959	methylprednisolone	ENSG00000122861	PLAU	64	3.34728
Asthma	pQTL-GWAS	Ruiz/STITCH	DB00972	azelastine	ENSG00000232810	TNF	27	1.41213
Asthma	pQTL-GWAS	Ruiz/STITCH	DB00983	formoterol	ENSG00000090339	ICAM1	89	4.65481
Asthma	pQTL-GWAS	Ruiz/STITCH	DB01222	budesonide	ENSG00000090339	ICAM1	89	4.65481
Asthma	pQTL-GWAS	Ruiz/STITCH	DB01234	dexamethasone	ENSG00000122861	PLAU	64	3.34728
Asthma	pQTL-GWAS	Ruiz/STITCH	DB01234	dexamethasone	ENSG00000232810	TNF	27	1.41213
Asthma	pQTL-GWAS	Ruiz/STITCH	DB01274	Arformoterol	ENSG00000090339	ICAM1	89	4.65481
Atopic dermatitis	eQTL-GWAS	DrugBank/DGIdb	DB00443	Betamethasone	ENSG00000171522	PTGER4	100	0.614628
Atopic dermatitis	eQTL-GWAS	DrugBank/DGIdb	DB00959	Methylprednisolone	ENSG00000134460	IL2RA	38	0.233559
Atopic dermatitis	eQTL-GWAS	DrugBank/DGIdb	DB00993	Azathioprine	ENSG00000196126	HLA-DRB1	69	0.424093
Atopic dermatitis	eQTL-GWAS	DrugBank/DGIdb	DB01234	Dexamethasone	ENSG00000105810	CDK6	105	0.64536
Atopic dermatitis	eQTL-GWAS	DrugBank/STITCH	DB00741	Hydrocortisone	ENSG00000113520	IL4	24	0.147511
Atopic dermatitis	eQTL-GWAS	DrugBank/STITCH	DB00860	Prednisolone	ENSG00000113520	IL4	24	0.147511
Atopic dermatitis	eQTL-GWAS	DrugBank/STITCH	DB00864	Tacrolimus	ENSG00000134460	IL2RA	38	0.233559
Atopic dermatitis	eQTL-GWAS	Ruiz/DGIdb	DB00443	betamethasone	ENSG00000171522	PTGER4	100	0.614628
Atopic dermatitis	eQTL-GWAS	Ruiz/DGIdb	DB00959	methylprednisolone	ENSG00000134460	IL2RA	38	0.233559
Atopic dermatitis	eQTL-GWAS	Ruiz/DGIdb	DB01234	dexamethasone	ENSG00000105810	CDK6	105	0.64536
Atopic dermatitis	eQTL-GWAS	Ruiz/STITCH	DB00281	lidocaine	ENSG00000197208	SLC22A4	77	0.473264
Atopic dermatitis	eQTL-GWAS	Ruiz/STITCH	DB00741	hydrocortisone	ENSG00000113520	IL4	24	0.147511
Atopic dermatitis	eQTL-GWAS	Ruiz/STITCH	DB00860	prednisolone	ENSG00000113520	IL4	24	0.147511
Atopic dermatitis	eQTL-GWAS	Ruiz/STITCH	DB00864	tacrolimus	ENSG00000134460	IL2RA	38	0.233559
Atopic dermatitis	Exome	DrugBank/DGIdb	DB00091	Cyclosporine	ENSG00000073734	ABCB11	100	0.532085
Atopic dermatitis	Exome	DrugBank/DGIdb	DB04815	Clioquinol	ENSG00000165092	ALDH1A1	88	0.468235
Atopic dermatitis	Exome	DrugBank/STITCH	DB00091	Cyclosporine	ENSG00000073734	ABCB11	100	0.532085
Atopic dermatitis	Exome	DrugBank/STITCH	DB00091	Cyclosporine	ENSG00000155657	TTN	76	0.404384
Atopic dermatitis	Exome	DrugBank/STITCH	DB00337	Pimecrolimus	ENSG00000073734	ABCB11	100	0.532085
Atopic dermatitis	Exome	DrugBank/STITCH	DB00443	Betamethasone	ENSG00000111276	CDKN1B	152	0.808769
Atopic dermatitis	Exome	DrugBank/STITCH	DB00443	Betamethasone	ENSG00000140465	CYP1A1	71	0.37778
Atopic dermatitis	Exome	DrugBank/STITCH	DB00443	Betamethasone	ENSG00000173757	STAT5B	117	0.622539
Atopic dermatitis	Exome	DrugBank/STITCH	DB00741	Hydrocortisone	ENSG00000167779	IGFBP6	41	0.218155
Atopic dermatitis	Exome	DrugBank/STITCH	DB00864	Tacrolimus	ENSG00000073734	ABCB11	100	0.532085
Atopic dermatitis	Exome	DrugBank/STITCH	DB00936	Salicylic acid	ENSG00000073734	ABCB11	100	0.532085
Atopic dermatitis	Exome	DrugBank/STITCH	DB01234	Dexamethasone	ENSG00000111276	CDKN1B	152	0.808769
Atopic dermatitis	Exome	DrugBank/STITCH	DB01234	Dexamethasone	ENSG00000140465	CYP1A1	71	0.37778
Atopic dermatitis	Exome	DrugBank/STITCH	DB01234	Dexamethasone	ENSG00000173757	STAT5B	117	0.622539
Atopic dermatitis	Exome	DrugBank/STITCH	DB02703	Fusidic acid	ENSG00000073734	ABCB11	100	0.532085
Atopic dermatitis	Exome	Ruiz/STITCH	DB00337	pimecrolimus	ENSG00000073734	ABCB11	100	0.532085
Atopic dermatitis	Exome	Ruiz/STITCH	DB00443	betamethasone	ENSG00000111276	CDKN1B	152	0.808769
Atopic dermatitis	Exome	Ruiz/STITCH	DB00443	betamethasone	ENSG00000140465	CYP1A1	71	0.37778
Atopic dermatitis	Exome	Ruiz/STITCH	DB00443	betamethasone	ENSG00000173757	STAT5B	117	0.622539
Atopic dermatitis	Exome	Ruiz/STITCH	DB00741	hydrocortisone	ENSG00000167779	IGFBP6	41	0.218155
Atopic dermatitis	Exome	Ruiz/STITCH	DB00864	tacrolimus	ENSG00000073734	ABCB11	100	0.532085
Atopic dermatitis	Exome	Ruiz/STITCH	DB01234	dexamethasone	ENSG00000111276	CDKN1B	152	0.808769
Atopic dermatitis	Exome	Ruiz/STITCH	DB01234	dexamethasone	ENSG00000140465	CYP1A1	71	0.37778
Atopic dermatitis	Exome	Ruiz/STITCH	DB01234	dexamethasone	ENSG00000173757	STAT5B	117	0.622539
Atopic dermatitis	GWAS	DrugBank/DGIdb	DB00091	Cyclosporine	ENSG00000109471	IL2	38	0.197927
Atopic dermatitis	GWAS	DrugBank/DGIdb	DB00091	Cyclosporine	ENSG00000113525	IL5	55	0.286473
Atopic dermatitis	GWAS	DrugBank/DGIdb	DB00620	Triamcinolone	ENSG00000196611	MMP1	187	0.974009
Atopic dermatitis	GWAS	DrugBank/DGIdb	DB00741	Hydrocortisone	ENSG00000196611	MMP1	187	0.974009
Atopic dermatitis	GWAS	DrugBank/DGIdb	DB00864	Tacrolimus	ENSG00000164399	IL3	181	0.942757
Atopic dermatitis	GWAS	DrugBank/DGIdb	DB00959	Methylprednisolone	ENSG00000113525	IL5	55	0.286473
Atopic dermatitis	GWAS	DrugBank/DGIdb	DB00959	Methylprednisolone	ENSG00000134460	IL2RA	179	0.93234
Atopic dermatitis	GWAS	DrugBank/DGIdb	DB00993	Azathioprine	ENSG00000196126	HLA-DRB1	69	0.359394
Atopic dermatitis	GWAS	DrugBank/DGIdb	DB00993	Azathioprine	ENSG00000196735	HLA-DQA1	61	0.317725
Atopic dermatitis	GWAS	DrugBank/DGIdb	DB01234	Dexamethasone	ENSG00000123374	CDK2	141	0.734413
Atopic dermatitis	GWAS	DrugBank/DGIdb	DB01234	Dexamethasone	ENSG00000173039	RELA	56	0.291682
Atopic dermatitis	GWAS	DrugBank/DGIdb	DB04815	Clioquinol	ENSG00000143365	RORC	177	0.921923
Atopic dermatitis	GWAS	DrugBank/STITCH	DB00091	Cyclosporine	ENSG00000109471	IL2	38	0.197927
Atopic dermatitis	GWAS	DrugBank/STITCH	DB00091	Cyclosporine	ENSG00000113525	IL5	55	0.286473
Atopic dermatitis	GWAS	DrugBank/STITCH	DB00091	Cyclosporine	ENSG00000138684	IL21	73	0.380228
Atopic dermatitis	GWAS	DrugBank/STITCH	DB00091	Cyclosporine	ENSG00000169194	IL13	7	0.0364602
Atopic dermatitis	GWAS	DrugBank/STITCH	DB00091	Cyclosporine	ENSG00000196611	MMP1	187	0.974009
Atopic dermatitis	GWAS	DrugBank/STITCH	DB00443	Betamethasone	ENSG00000123374	CDK2	141	0.734413
Atopic dermatitis	GWAS	DrugBank/STITCH	DB00443	Betamethasone	ENSG00000164400	CSF2	152	0.791708
Atopic dermatitis	GWAS	DrugBank/STITCH	DB00443	Betamethasone	ENSG00000173039	RELA	56	0.291682
Atopic dermatitis	GWAS	DrugBank/STITCH	DB00635	Prednisone	ENSG00000204525	HLA-C	85	0.442731
Atopic dermatitis	GWAS	DrugBank/STITCH	DB00741	Hydrocortisone	ENSG00000113520	IL4	16	0.0833377
Atopic dermatitis	GWAS	DrugBank/STITCH	DB00860	Prednisolone	ENSG00000100906	NFKBIA	153	0.796917
Atopic dermatitis	GWAS	DrugBank/STITCH	DB00860	Prednisolone	ENSG00000113520	IL4	16	0.0833377
Atopic dermatitis	GWAS	DrugBank/STITCH	DB00864	Tacrolimus	ENSG00000109471	IL2	38	0.197927
Atopic dermatitis	GWAS	DrugBank/STITCH	DB00864	Tacrolimus	ENSG00000113525	IL5	55	0.286473
Atopic dermatitis	GWAS	DrugBank/STITCH	DB00864	Tacrolimus	ENSG00000134460	IL2RA	179	0.93234
Atopic dermatitis	GWAS	DrugBank/STITCH	DB00864	Tacrolimus	ENSG00000169194	IL13	7	0.0364602
Atopic dermatitis	GWAS	DrugBank/STITCH	DB01234	Dexamethasone	ENSG00000123374	CDK2	141	0.734413
Atopic dermatitis	GWAS	DrugBank/STITCH	DB01234	Dexamethasone	ENSG00000164400	CSF2	152	0.791708
Atopic dermatitis	GWAS	DrugBank/STITCH	DB01234	Dexamethasone	ENSG00000173039	RELA	56	0.291682
Atopic dermatitis	GWAS	Ruiz/DGIdb	DB00620	triamcinolone	ENSG00000196611	MMP1	187	0.974009
Atopic dermatitis	GWAS	Ruiz/DGIdb	DB00741	hydrocortisone	ENSG00000196611	MMP1	187	0.974009
Atopic dermatitis	GWAS	Ruiz/DGIdb	DB00864	tacrolimus	ENSG00000164399	IL3	181	0.942757
Atopic dermatitis	GWAS	Ruiz/DGIdb	DB00959	methylprednisolone	ENSG00000113525	IL5	55	0.286473
Atopic dermatitis	GWAS	Ruiz/DGIdb	DB00959	methylprednisolone	ENSG00000134460	IL2RA	179	0.93234
Atopic dermatitis	GWAS	Ruiz/DGIdb	DB01234	dexamethasone	ENSG00000123374	CDK2	141	0.734413
Atopic dermatitis	GWAS	Ruiz/DGIdb	DB01234	dexamethasone	ENSG00000173039	RELA	56	0.291682
Atopic dermatitis	GWAS	Ruiz/STITCH	DB00281	lidocaine	ENSG00000197208	SLC22A4	65	0.338559
Atopic dermatitis	GWAS	Ruiz/STITCH	DB00443	betamethasone	ENSG00000123374	CDK2	141	0.734413
Atopic dermatitis	GWAS	Ruiz/STITCH	DB00443	betamethasone	ENSG00000164400	CSF2	152	0.791708
Atopic dermatitis	GWAS	Ruiz/STITCH	DB00443	betamethasone	ENSG00000173039	RELA	56	0.291682
Atopic dermatitis	GWAS	Ruiz/STITCH	DB00635	prednisone	ENSG00000204525	HLA-C	85	0.442731
Atopic dermatitis	GWAS	Ruiz/STITCH	DB00741	hydrocortisone	ENSG00000113520	IL4	16	0.0833377
Atopic dermatitis	GWAS	Ruiz/STITCH	DB00860	prednisolone	ENSG00000100906	NFKBIA	153	0.796917
Atopic dermatitis	GWAS	Ruiz/STITCH	DB00860	prednisolone	ENSG00000113520	IL4	16	0.0833377
Atopic dermatitis	GWAS	Ruiz/STITCH	DB00864	tacrolimus	ENSG00000109471	IL2	38	0.197927
Atopic dermatitis	GWAS	Ruiz/STITCH	DB00864	tacrolimus	ENSG00000113525	IL5	55	0.286473
Atopic dermatitis	GWAS	Ruiz/STITCH	DB00864	tacrolimus	ENSG00000134460	IL2RA	179	0.93234
Atopic dermatitis	GWAS	Ruiz/STITCH	DB00864	tacrolimus	ENSG00000169194	IL13	7	0.0364602
Atopic dermatitis	GWAS	Ruiz/STITCH	DB01234	dexamethasone	ENSG00000123374	CDK2	141	0.734413
Atopic dermatitis	GWAS	Ruiz/STITCH	DB01234	dexamethasone	ENSG00000164400	CSF2	152	0.791708
Atopic dermatitis	GWAS	Ruiz/STITCH	DB01234	dexamethasone	ENSG00000173039	RELA	56	0.291682
Atopic dermatitis	pQTL-GWAS	DrugBank/DGIdb	DB00091	Cyclosporine	ENSG00000232810	TNF	34	1.74448
Atopic dermatitis	pQTL-GWAS	DrugBank/DGIdb	DB00620	Triamcinolone	ENSG00000138685	FGF2	63	3.23243
Atopic dermatitis	pQTL-GWAS	DrugBank/DGIdb	DB00635	Prednisone	ENSG00000101144	BMP7	25	1.28271
Atopic dermatitis	pQTL-GWAS	DrugBank/DGIdb	DB01234	Dexamethasone	ENSG00000079112	CDH17	28	1.43663
Atopic dermatitis	pQTL-GWAS	DrugBank/DGIdb	DB01234	Dexamethasone	ENSG00000101144	BMP7	25	1.28271
Atopic dermatitis	pQTL-GWAS	DrugBank/DGIdb	DB04815	Clioquinol	ENSG00000165092	ALDH1A1	73	3.74551
Atopic dermatitis	pQTL-GWAS	DrugBank/DGIdb	DB08877	Ruxolitinib	ENSG00000168685	IL7R	11	0.564392
Atopic dermatitis	pQTL-GWAS	DrugBank/STITCH	DB00443	Betamethasone	ENSG00000102882	MAPK3	75	3.84813
Atopic dermatitis	pQTL-GWAS	DrugBank/STITCH	DB00443	Betamethasone	ENSG00000232810	TNF	34	1.74448
Atopic dermatitis	pQTL-GWAS	DrugBank/STITCH	DB00741	Hydrocortisone	ENSG00000232810	TNF	34	1.74448
Atopic dermatitis	pQTL-GWAS	DrugBank/STITCH	DB00864	Tacrolimus	ENSG00000090339	ICAM1	30	1.53925
Atopic dermatitis	pQTL-GWAS	DrugBank/STITCH	DB00994	Neomycin	ENSG00000102882	MAPK3	75	3.84813
Atopic dermatitis	pQTL-GWAS	DrugBank/STITCH	DB01234	Dexamethasone	ENSG00000102882	MAPK3	75	3.84813
Atopic dermatitis	pQTL-GWAS	DrugBank/STITCH	DB01234	Dexamethasone	ENSG00000232810	TNF	34	1.74448
Atopic dermatitis	pQTL-GWAS	Ruiz/DGIdb	DB00620	triamcinolone	ENSG00000138685	FGF2	63	3.23243
Atopic dermatitis	pQTL-GWAS	Ruiz/DGIdb	DB00635	prednisone	ENSG00000101144	BMP7	25	1.28271
Atopic dermatitis	pQTL-GWAS	Ruiz/DGIdb	DB01234	dexamethasone	ENSG00000079112	CDH17	28	1.43663
Atopic dermatitis	pQTL-GWAS	Ruiz/DGIdb	DB01234	dexamethasone	ENSG00000101144	BMP7	25	1.28271
Atopic dermatitis	pQTL-GWAS	Ruiz/STITCH	DB00281	lidocaine	ENSG00000090339	ICAM1	30	1.53925
Atopic dermatitis	pQTL-GWAS	Ruiz/STITCH	DB00443	betamethasone	ENSG00000102882	MAPK3	75	3.84813
Atopic dermatitis	pQTL-GWAS	Ruiz/STITCH	DB00443	betamethasone	ENSG00000232810	TNF	34	1.74448
Atopic dermatitis	pQTL-GWAS	Ruiz/STITCH	DB00741	hydrocortisone	ENSG00000232810	TNF	34	1.74448
Atopic dermatitis	pQTL-GWAS	Ruiz/STITCH	DB00864	tacrolimus	ENSG00000090339	ICAM1	30	1.53925
Atopic dermatitis	pQTL-GWAS	Ruiz/STITCH	DB01234	dexamethasone	ENSG00000102882	MAPK3	75	3.84813
Atopic dermatitis	pQTL-GWAS	Ruiz/STITCH	DB01234	dexamethasone	ENSG00000232810	TNF	34	1.74448
Atrial fibrillation	eQTL-GWAS	ChEMBL/ChEMBL	CHEMBL1269025	EDOXABAN	ENSG00000126218	F10	115	0.704786
Atrial fibrillation	eQTL-GWAS	ChEMBL/ChEMBL	CHEMBL184412	DRONEDARONE	ENSG00000185313	SCN10A	60	0.367715
Atrial fibrillation	eQTL-GWAS	ChEMBL/ChEMBL	CHEMBL198362	RIVAROXABAN	ENSG00000126218	F10	115	0.704786
Atrial fibrillation	eQTL-GWAS	ChEMBL/ChEMBL	CHEMBL231779	APIXABAN	ENSG00000126218	F10	115	0.704786
Atrial fibrillation	eQTL-GWAS	ChEMBL/ChEMBL	CHEMBL473	DOFETILIDE	ENSG00000055118	KCNH2	163	0.998958
Atrial fibrillation	eQTL-GWAS	ChEMBL/ChEMBL	CHEMBL631	PROPAFENONE	ENSG00000185313	SCN10A	60	0.367715
Atrial fibrillation	eQTL-GWAS	DrugBank/DGIdb	DB00204	Dofetilide	ENSG00000055118	KCNH2	163	0.998958
Atrial fibrillation	eQTL-GWAS	DrugBank/DGIdb	DB00308	Ibutilide	ENSG00000055118	KCNH2	163	0.998958
Atrial fibrillation	eQTL-GWAS	DrugBank/DGIdb	DB00335	Atenolol	ENSG00000107960	STN1	32	0.196114
Atrial fibrillation	eQTL-GWAS	DrugBank/DGIdb	DB00390	Digoxin	ENSG00000113580	NR3C1	48	0.294172
Atrial fibrillation	eQTL-GWAS	DrugBank/DGIdb	DB00489	Sotalol	ENSG00000055118	KCNH2	163	0.998958
Atrial fibrillation	eQTL-GWAS	DrugBank/DGIdb	DB00661	Verapamil	ENSG00000055118	KCNH2	163	0.998958
Atrial fibrillation	eQTL-GWAS	DrugBank/DGIdb	DB00661	Verapamil	ENSG00000120457	KCNJ5	139	0.851872
Atrial fibrillation	eQTL-GWAS	DrugBank/DGIdb	DB00661	Verapamil	ENSG00000122861	PLAU	68	0.416743
Atrial fibrillation	eQTL-GWAS	DrugBank/DGIdb	DB00908	Quinidine	ENSG00000055118	KCNH2	163	0.998958
Atrial fibrillation	eQTL-GWAS	DrugBank/DGIdb	DB00945	Acetylsalicylic acid	ENSG00000011523	CEP68	17	0.104186
Atrial fibrillation	eQTL-GWAS	DrugBank/DGIdb	DB01035	Procainamide	ENSG00000055118	KCNH2	163	0.998958
Atrial fibrillation	eQTL-GWAS	DrugBank/DGIdb	DB01109	Heparin	ENSG00000126218	F10	115	0.704786
Atrial fibrillation	eQTL-GWAS	DrugBank/DGIdb	DB01118	Amiodarone	ENSG00000055118	KCNH2	163	0.998958
Atrial fibrillation	eQTL-GWAS	DrugBank/DGIdb	DB01136	Carvedilol	ENSG00000055118	KCNH2	163	0.998958
Atrial fibrillation	eQTL-GWAS	DrugBank/DGIdb	DB01182	Propafenone	ENSG00000055118	KCNH2	163	0.998958
Atrial fibrillation	eQTL-GWAS	DrugBank/DGIdb	DB01195	Flecainide	ENSG00000055118	KCNH2	163	0.998958
Atrial fibrillation	eQTL-GWAS	DrugBank/DGIdb	DB01396	Digitoxin	ENSG00000113580	NR3C1	48	0.294172
Atrial fibrillation	eQTL-GWAS	DrugBank/DGIdb	DB04855	Dronedarone	ENSG00000055118	KCNH2	163	0.998958
Atrial fibrillation	eQTL-GWAS	DrugBank/DGIdb	DB06217	Vernakalant	ENSG00000055118	KCNH2	163	0.998958
Atrial fibrillation	eQTL-GWAS	DrugBank/STITCH	DB00204	Dofetilide	ENSG00000055118	KCNH2	163	0.998958
Atrial fibrillation	eQTL-GWAS	DrugBank/STITCH	DB00264	Metoprolol	ENSG00000055118	KCNH2	163	0.998958
Atrial fibrillation	eQTL-GWAS	DrugBank/STITCH	DB00308	Ibutilide	ENSG00000055118	KCNH2	163	0.998958
Atrial fibrillation	eQTL-GWAS	DrugBank/STITCH	DB00335	Atenolol	ENSG00000186868	MAPT	124	0.759944
Atrial fibrillation	eQTL-GWAS	DrugBank/STITCH	DB00390	Digoxin	ENSG00000055118	KCNH2	163	0.998958
Atrial fibrillation	eQTL-GWAS	DrugBank/STITCH	DB00489	Sotalol	ENSG00000055118	KCNH2	163	0.998958
Atrial fibrillation	eQTL-GWAS	DrugBank/STITCH	DB00571	Propranolol	ENSG00000055118	KCNH2	163	0.998958
Atrial fibrillation	eQTL-GWAS	DrugBank/STITCH	DB00661	Verapamil	ENSG00000055118	KCNH2	163	0.998958
Atrial fibrillation	eQTL-GWAS	DrugBank/STITCH	DB00908	Quinidine	ENSG00000055118	KCNH2	163	0.998958
Atrial fibrillation	eQTL-GWAS	DrugBank/STITCH	DB00945	Acetylsalicylic acid	ENSG00000054654	SYNE2	12	0.0735429
Atrial fibrillation	eQTL-GWAS	DrugBank/STITCH	DB01118	Amiodarone	ENSG00000055118	KCNH2	163	0.998958
Atrial fibrillation	eQTL-GWAS	DrugBank/STITCH	DB01136	Carvedilol	ENSG00000055118	KCNH2	163	0.998958
Atrial fibrillation	eQTL-GWAS	DrugBank/STITCH	DB01182	Propafenone	ENSG00000055118	KCNH2	163	0.998958
Atrial fibrillation	eQTL-GWAS	DrugBank/STITCH	DB01195	Flecainide	ENSG00000055118	KCNH2	163	0.998958
Atrial fibrillation	eQTL-GWAS	DrugBank/STITCH	DB04855	Dronedarone	ENSG00000055118	KCNH2	163	0.998958
Atrial fibrillation	eQTL-GWAS	Ruiz/DGIdb	DB00204		ENSG00000055118	KCNH2	163	0.998958
Atrial fibrillation	eQTL-GWAS	Ruiz/DGIdb	DB00280	disopyramide	ENSG00000055118	KCNH2	163	0.998958
Atrial fibrillation	eQTL-GWAS	Ruiz/DGIdb	DB00308	ibutilide	ENSG00000055118	KCNH2	163	0.998958
Atrial fibrillation	eQTL-GWAS	Ruiz/DGIdb	DB00335	atenolol-(+/-)	ENSG00000107960	STN1	32	0.196114
Atrial fibrillation	eQTL-GWAS	Ruiz/DGIdb	DB00390	digoxin	ENSG00000113580	NR3C1	48	0.294172
Atrial fibrillation	eQTL-GWAS	Ruiz/DGIdb	DB00489	sotalol	ENSG00000055118	KCNH2	163	0.998958
Atrial fibrillation	eQTL-GWAS	Ruiz/DGIdb	DB00661	verapamil	ENSG00000055118	KCNH2	163	0.998958
Atrial fibrillation	eQTL-GWAS	Ruiz/DGIdb	DB00661	verapamil	ENSG00000120457	KCNJ5	139	0.851872
Atrial fibrillation	eQTL-GWAS	Ruiz/DGIdb	DB00661	verapamil	ENSG00000122861	PLAU	68	0.416743
Atrial fibrillation	eQTL-GWAS	Ruiz/DGIdb	DB00908	quinidine	ENSG00000055118	KCNH2	163	0.998958
Atrial fibrillation	eQTL-GWAS	Ruiz/DGIdb	DB01035	procainamide	ENSG00000055118	KCNH2	163	0.998958
Atrial fibrillation	eQTL-GWAS	Ruiz/DGIdb	DB01182	propafenone	ENSG00000055118	KCNH2	163	0.998958
Atrial fibrillation	eQTL-GWAS	Ruiz/DGIdb	DB01195	flecainide	ENSG00000055118	KCNH2	163	0.998958
Atrial fibrillation	eQTL-GWAS	Ruiz/DGIdb	DB01396	Digitoxin	ENSG00000113580	NR3C1	48	0.294172
Atrial fibrillation	eQTL-GWAS	Ruiz/DGIdb	DB04855	dronedarone	ENSG00000055118	KCNH2	163	0.998958
Atrial fibrillation	eQTL-GWAS	Ruiz/DGIdb	DB06217	vernakalant	ENSG00000055118	KCNH2	163	0.998958
Atrial fibrillation	eQTL-GWAS	Ruiz/DGIdb	DB06228	rivaroxaban	ENSG00000126218	F10	115	0.704786
Atrial fibrillation	eQTL-GWAS	Ruiz/DGIdb	DB06605	apixaban	ENSG00000126218	F10	115	0.704786
Atrial fibrillation	eQTL-GWAS	Ruiz/DGIdb	DB09075	edoxaban	ENSG00000126218	F10	115	0.704786
Atrial fibrillation	eQTL-GWAS	Ruiz/STITCH	DB00204		ENSG00000055118	KCNH2	163	0.998958
Atrial fibrillation	eQTL-GWAS	Ruiz/STITCH	DB00280	disopyramide	ENSG00000055118	KCNH2	163	0.998958
Atrial fibrillation	eQTL-GWAS	Ruiz/STITCH	DB00308	ibutilide	ENSG00000055118	KCNH2	163	0.998958
Atrial fibrillation	eQTL-GWAS	Ruiz/STITCH	DB00335	atenolol-(+/-)	ENSG00000186868	MAPT	124	0.759944
Atrial fibrillation	eQTL-GWAS	Ruiz/STITCH	DB00390	digoxin	ENSG00000055118	KCNH2	163	0.998958
Atrial fibrillation	eQTL-GWAS	Ruiz/STITCH	DB00489	sotalol	ENSG00000055118	KCNH2	163	0.998958
Atrial fibrillation	eQTL-GWAS	Ruiz/STITCH	DB00571	propranolol	ENSG00000055118	KCNH2	163	0.998958
Atrial fibrillation	eQTL-GWAS	Ruiz/STITCH	DB00661	verapamil	ENSG00000055118	KCNH2	163	0.998958
Atrial fibrillation	eQTL-GWAS	Ruiz/STITCH	DB00908	quinidine	ENSG00000055118	KCNH2	163	0.998958
Atrial fibrillation	eQTL-GWAS	Ruiz/STITCH	DB01092	ouabain	ENSG00000055118	KCNH2	163	0.998958
Atrial fibrillation	eQTL-GWAS	Ruiz/STITCH	DB01182	propafenone	ENSG00000055118	KCNH2	163	0.998958
Atrial fibrillation	eQTL-GWAS	Ruiz/STITCH	DB01195	flecainide	ENSG00000055118	KCNH2	163	0.998958
Atrial fibrillation	eQTL-GWAS	Ruiz/STITCH	DB04855	dronedarone	ENSG00000055118	KCNH2	163	0.998958
Atrial fibrillation	eQTL-GWAS	Ruiz/STITCH	DB06228	rivaroxaban	ENSG00000126218	F10	115	0.704786
Atrial fibrillation	eQTL-GWAS	Ruiz/STITCH	DB06605	apixaban	ENSG00000126218	F10	115	0.704786
Atrial fibrillation	Exome	DrugBank/DGIdb	DB00335	Atenolol	ENSG00000130164	LDLR	6	0.031903
Atrial fibrillation	Exome	DrugBank/DGIdb	DB00661	Verapamil	ENSG00000130164	LDLR	6	0.031903
Atrial fibrillation	Exome	DrugBank/DGIdb	DB01109	Heparin	ENSG00000115884	SDC1	75	0.398788
Atrial fibrillation	Exome	DrugBank/DGIdb	DB01109	Heparin	ENSG00000198959	TGM2	12	0.063806
Atrial fibrillation	Exome	DrugBank/STITCH	DB00661	Verapamil	ENSG00000165029	ABCA1	106	0.56362
Atrial fibrillation	Exome	DrugBank/STITCH	DB00661	Verapamil	ENSG00000168646	AXIN2	154	0.818844
Atrial fibrillation	Exome	DrugBank/STITCH	DB00908	Quinidine	ENSG00000115884	SDC1	75	0.398788
Atrial fibrillation	Exome	DrugBank/STITCH	DB00945	Acetylsalicylic acid	ENSG00000165029	ABCA1	106	0.56362
Atrial fibrillation	Exome	Ruiz/DGIdb	DB00335	atenolol-(+/-)	ENSG00000130164	LDLR	6	0.031903
Atrial fibrillation	Exome	Ruiz/DGIdb	DB00661	verapamil	ENSG00000130164	LDLR	6	0.031903
Atrial fibrillation	Exome	Ruiz/STITCH	DB00661	verapamil	ENSG00000165029	ABCA1	106	0.56362
Atrial fibrillation	Exome	Ruiz/STITCH	DB00661	verapamil	ENSG00000168646	AXIN2	154	0.818844
Atrial fibrillation	Exome	Ruiz/STITCH	DB00908	quinidine	ENSG00000115884	SDC1	75	0.398788
Atrial fibrillation	GWAS	ChEMBL/ChEMBL	CHEMBL184412	DRONEDARONE	ENSG00000138622	HCN4	12	0.0624772
Atrial fibrillation	GWAS	ChEMBL/ChEMBL	CHEMBL184412	DRONEDARONE	ENSG00000185313	SCN10A	30	0.156193
Atrial fibrillation	GWAS	ChEMBL/ChEMBL	CHEMBL473	DOFETILIDE	ENSG00000055118	KCNH2	90	0.468579
Atrial fibrillation	GWAS	ChEMBL/ChEMBL	CHEMBL631	PROPAFENONE	ENSG00000185313	SCN10A	30	0.156193
Atrial fibrillation	GWAS	DrugBank/DGIdb	DB00204	Dofetilide	ENSG00000055118	KCNH2	90	0.468579
Atrial fibrillation	GWAS	DrugBank/DGIdb	DB00308	Ibutilide	ENSG00000055118	KCNH2	90	0.468579
Atrial fibrillation	GWAS	DrugBank/DGIdb	DB00335	Atenolol	ENSG00000107960	STN1	86	0.447753
Atrial fibrillation	GWAS	DrugBank/DGIdb	DB00390	Digoxin	ENSG00000113580	NR3C1	23	0.119748
Atrial fibrillation	GWAS	DrugBank/DGIdb	DB00390	Digoxin	ENSG00000164867	NOS3	103	0.536263
Atrial fibrillation	GWAS	DrugBank/DGIdb	DB00489	Sotalol	ENSG00000055118	KCNH2	90	0.468579
Atrial fibrillation	GWAS	DrugBank/DGIdb	DB00661	Verapamil	ENSG00000055118	KCNH2	90	0.468579
Atrial fibrillation	GWAS	DrugBank/DGIdb	DB00661	Verapamil	ENSG00000120457	KCNJ5	100	0.520644
Atrial fibrillation	GWAS	DrugBank/DGIdb	DB00758	Clopidogrel	ENSG00000164867	NOS3	103	0.536263
Atrial fibrillation	GWAS	DrugBank/DGIdb	DB00908	Quinidine	ENSG00000055118	KCNH2	90	0.468579
Atrial fibrillation	GWAS	DrugBank/DGIdb	DB00945	Acetylsalicylic acid	ENSG00000011523	CEP68	69	0.359244
Atrial fibrillation	GWAS	DrugBank/DGIdb	DB00945	Acetylsalicylic acid	ENSG00000163485	ADORA1	29	0.150987
Atrial fibrillation	GWAS	DrugBank/DGIdb	DB00945	Acetylsalicylic acid	ENSG00000164867	NOS3	103	0.536263
Atrial fibrillation	GWAS	DrugBank/DGIdb	DB01035	Procainamide	ENSG00000055118	KCNH2	90	0.468579
Atrial fibrillation	GWAS	DrugBank/DGIdb	DB01118	Amiodarone	ENSG00000055118	KCNH2	90	0.468579
Atrial fibrillation	GWAS	DrugBank/DGIdb	DB01136	Carvedilol	ENSG00000055118	KCNH2	90	0.468579
Atrial fibrillation	GWAS	DrugBank/DGIdb	DB01182	Propafenone	ENSG00000055118	KCNH2	90	0.468579
Atrial fibrillation	GWAS	DrugBank/DGIdb	DB01195	Flecainide	ENSG00000055118	KCNH2	90	0.468579
Atrial fibrillation	GWAS	DrugBank/DGIdb	DB01396	Digitoxin	ENSG00000113580	NR3C1	23	0.119748
Atrial fibrillation	GWAS	DrugBank/DGIdb	DB04855	Dronedarone	ENSG00000055118	KCNH2	90	0.468579
Atrial fibrillation	GWAS	DrugBank/DGIdb	DB04855	Dronedarone	ENSG00000171385	KCND3	123	0.640392
Atrial fibrillation	GWAS	DrugBank/DGIdb	DB06217	Vernakalant	ENSG00000055118	KCNH2	90	0.468579
Atrial fibrillation	GWAS	DrugBank/DGIdb	DB06217	Vernakalant	ENSG00000171385	KCND3	123	0.640392
Atrial fibrillation	GWAS	DrugBank/STITCH	DB00204	Dofetilide	ENSG00000055118	KCNH2	90	0.468579
Atrial fibrillation	GWAS	DrugBank/STITCH	DB00264	Metoprolol	ENSG00000055118	KCNH2	90	0.468579
Atrial fibrillation	GWAS	DrugBank/STITCH	DB00264	Metoprolol	ENSG00000163485	ADORA1	29	0.150987
Atrial fibrillation	GWAS	DrugBank/STITCH	DB00308	Ibutilide	ENSG00000055118	KCNH2	90	0.468579
Atrial fibrillation	GWAS	DrugBank/STITCH	DB00335	Atenolol	ENSG00000140836	ZFHX3	1	0.00520644
Atrial fibrillation	GWAS	DrugBank/STITCH	DB00335	Atenolol	ENSG00000186868	MAPT	190	0.989223
Atrial fibrillation	GWAS	DrugBank/STITCH	DB00390	Digoxin	ENSG00000055118	KCNH2	90	0.468579
Atrial fibrillation	GWAS	DrugBank/STITCH	DB00489	Sotalol	ENSG00000055118	KCNH2	90	0.468579
Atrial fibrillation	GWAS	DrugBank/STITCH	DB00571	Propranolol	ENSG00000055118	KCNH2	90	0.468579
Atrial fibrillation	GWAS	DrugBank/STITCH	DB00571	Propranolol	ENSG00000120738	EGR1	92	0.478992
Atrial fibrillation	GWAS	DrugBank/STITCH	DB00661	Verapamil	ENSG00000055118	KCNH2	90	0.468579
Atrial fibrillation	GWAS	DrugBank/STITCH	DB00661	Verapamil	ENSG00000164867	NOS3	103	0.536263
Atrial fibrillation	GWAS	DrugBank/STITCH	DB00661	Verapamil	ENSG00000171385	KCND3	123	0.640392
Atrial fibrillation	GWAS	DrugBank/STITCH	DB00908	Quinidine	ENSG00000055118	KCNH2	90	0.468579
Atrial fibrillation	GWAS	DrugBank/STITCH	DB00945	Acetylsalicylic acid	ENSG00000054654	SYNE2	79	0.411308
Atrial fibrillation	GWAS	DrugBank/STITCH	DB00945	Acetylsalicylic acid	ENSG00000077150	NFKB2	150	0.780965
Atrial fibrillation	GWAS	DrugBank/STITCH	DB00945	Acetylsalicylic acid	ENSG00000164867	NOS3	103	0.536263
Atrial fibrillation	GWAS	DrugBank/STITCH	DB01118	Amiodarone	ENSG00000055118	KCNH2	90	0.468579
Atrial fibrillation	GWAS	DrugBank/STITCH	DB01118	Amiodarone	ENSG00000080709	KCNN2	149	0.775759
Atrial fibrillation	GWAS	DrugBank/STITCH	DB01136	Carvedilol	ENSG00000055118	KCNH2	90	0.468579
Atrial fibrillation	GWAS	DrugBank/STITCH	DB01182	Propafenone	ENSG00000055118	KCNH2	90	0.468579
Atrial fibrillation	GWAS	DrugBank/STITCH	DB01195	Flecainide	ENSG00000055118	KCNH2	90	0.468579
Atrial fibrillation	GWAS	DrugBank/STITCH	DB01195	Flecainide	ENSG00000138622	HCN4	12	0.0624772
Atrial fibrillation	GWAS	DrugBank/STITCH	DB01396	Digitoxin	ENSG00000120738	EGR1	92	0.478992
Atrial fibrillation	GWAS	DrugBank/STITCH	DB01396	Digitoxin	ENSG00000164867	NOS3	103	0.536263
Atrial fibrillation	GWAS	DrugBank/STITCH	DB04855	Dronedarone	ENSG00000055118	KCNH2	90	0.468579
Atrial fibrillation	GWAS	Ruiz/DGIdb	DB00204		ENSG00000055118	KCNH2	90	0.468579
Atrial fibrillation	GWAS	Ruiz/DGIdb	DB00280	disopyramide	ENSG00000055118	KCNH2	90	0.468579
Atrial fibrillation	GWAS	Ruiz/DGIdb	DB00280	disopyramide	ENSG00000171385	KCND3	123	0.640392
Atrial fibrillation	GWAS	Ruiz/DGIdb	DB00308	ibutilide	ENSG00000055118	KCNH2	90	0.468579
Atrial fibrillation	GWAS	Ruiz/DGIdb	DB00335	atenolol-(+/-)	ENSG00000107960	STN1	86	0.447753
Atrial fibrillation	GWAS	Ruiz/DGIdb	DB00390	digoxin	ENSG00000113580	NR3C1	23	0.119748
Atrial fibrillation	GWAS	Ruiz/DGIdb	DB00390	digoxin	ENSG00000164867	NOS3	103	0.536263
Atrial fibrillation	GWAS	Ruiz/DGIdb	DB00489	sotalol	ENSG00000055118	KCNH2	90	0.468579
Atrial fibrillation	GWAS	Ruiz/DGIdb	DB00661	verapamil	ENSG00000055118	KCNH2	90	0.468579
Atrial fibrillation	GWAS	Ruiz/DGIdb	DB00661	verapamil	ENSG00000120457	KCNJ5	100	0.520644
Atrial fibrillation	GWAS	Ruiz/DGIdb	DB00908	quinidine	ENSG00000055118	KCNH2	90	0.468579
Atrial fibrillation	GWAS	Ruiz/DGIdb	DB01035	procainamide	ENSG00000055118	KCNH2	90	0.468579
Atrial fibrillation	GWAS	Ruiz/DGIdb	DB01182	propafenone	ENSG00000055118	KCNH2	90	0.468579
Atrial fibrillation	GWAS	Ruiz/DGIdb	DB01195	flecainide	ENSG00000055118	KCNH2	90	0.468579
Atrial fibrillation	GWAS	Ruiz/DGIdb	DB01396	Digitoxin	ENSG00000113580	NR3C1	23	0.119748
Atrial fibrillation	GWAS	Ruiz/DGIdb	DB04855	dronedarone	ENSG00000055118	KCNH2	90	0.468579
Atrial fibrillation	GWAS	Ruiz/DGIdb	DB04855	dronedarone	ENSG00000171385	KCND3	123	0.640392
Atrial fibrillation	GWAS	Ruiz/DGIdb	DB06217	vernakalant	ENSG00000055118	KCNH2	90	0.468579
Atrial fibrillation	GWAS	Ruiz/DGIdb	DB06217	vernakalant	ENSG00000171385	KCND3	123	0.640392
Atrial fibrillation	GWAS	Ruiz/STITCH	DB00204		ENSG00000055118	KCNH2	90	0.468579
Atrial fibrillation	GWAS	Ruiz/STITCH	DB00280	disopyramide	ENSG00000055118	KCNH2	90	0.468579
Atrial fibrillation	GWAS	Ruiz/STITCH	DB00280	disopyramide	ENSG00000171385	KCND3	123	0.640392
Atrial fibrillation	GWAS	Ruiz/STITCH	DB00308	ibutilide	ENSG00000055118	KCNH2	90	0.468579
Atrial fibrillation	GWAS	Ruiz/STITCH	DB00335	atenolol-(+/-)	ENSG00000140836	ZFHX3	1	0.00520644
Atrial fibrillation	GWAS	Ruiz/STITCH	DB00335	atenolol-(+/-)	ENSG00000186868	MAPT	190	0.989223
Atrial fibrillation	GWAS	Ruiz/STITCH	DB00390	digoxin	ENSG00000055118	KCNH2	90	0.468579
Atrial fibrillation	GWAS	Ruiz/STITCH	DB00489	sotalol	ENSG00000055118	KCNH2	90	0.468579
Atrial fibrillation	GWAS	Ruiz/STITCH	DB00571	propranolol	ENSG00000055118	KCNH2	90	0.468579
Atrial fibrillation	GWAS	Ruiz/STITCH	DB00571	propranolol	ENSG00000120738	EGR1	92	0.478992
Atrial fibrillation	GWAS	Ruiz/STITCH	DB00661	verapamil	ENSG00000055118	KCNH2	90	0.468579
Atrial fibrillation	GWAS	Ruiz/STITCH	DB00661	verapamil	ENSG00000164867	NOS3	103	0.536263
Atrial fibrillation	GWAS	Ruiz/STITCH	DB00661	verapamil	ENSG00000171385	KCND3	123	0.640392
Atrial fibrillation	GWAS	Ruiz/STITCH	DB00908	quinidine	ENSG00000055118	KCNH2	90	0.468579
Atrial fibrillation	GWAS	Ruiz/STITCH	DB01092	ouabain	ENSG00000055118	KCNH2	90	0.468579
Atrial fibrillation	GWAS	Ruiz/STITCH	DB01182	propafenone	ENSG00000055118	KCNH2	90	0.468579
Atrial fibrillation	GWAS	Ruiz/STITCH	DB01195	flecainide	ENSG00000055118	KCNH2	90	0.468579
Atrial fibrillation	GWAS	Ruiz/STITCH	DB01195	flecainide	ENSG00000138622	HCN4	12	0.0624772
Atrial fibrillation	GWAS	Ruiz/STITCH	DB01396	Digitoxin	ENSG00000120738	EGR1	92	0.478992
Atrial fibrillation	GWAS	Ruiz/STITCH	DB01396	Digitoxin	ENSG00000164867	NOS3	103	0.536263
Atrial fibrillation	GWAS	Ruiz/STITCH	DB04855	dronedarone	ENSG00000055118	KCNH2	90	0.468579
Atrial fibrillation	pQTL-GWAS	DrugBank/DGIdb	DB00661	Verapamil	ENSG00000122861	PLAU	90	4.56853
Atrial fibrillation	pQTL-GWAS	DrugBank/DGIdb	DB00758	Clopidogrel	ENSG00000187800	PEAR1	35	1.77665
Atrial fibrillation	pQTL-GWAS	DrugBank/DGIdb	DB00945	Acetylsalicylic acid	ENSG00000164342	TLR3	38	1.92893
Atrial fibrillation	pQTL-GWAS	DrugBank/DGIdb	DB00945	Acetylsalicylic acid	ENSG00000171428	NAT1	17	0.862944
Atrial fibrillation	pQTL-GWAS	DrugBank/DGIdb	DB00945	Acetylsalicylic acid	ENSG00000187800	PEAR1	35	1.77665
Atrial fibrillation	pQTL-GWAS	DrugBank/STITCH	DB00571	Propranolol	ENSG00000117984	CTSD	34	1.72589
Atrial fibrillation	pQTL-GWAS	DrugBank/STITCH	DB00945	Acetylsalicylic acid	ENSG00000102882	MAPK3	52	2.63959
Atrial fibrillation	pQTL-GWAS	Ruiz/DGIdb	DB00661	verapamil	ENSG00000122861	PLAU	90	4.56853
Atrial fibrillation	pQTL-GWAS	Ruiz/STITCH	DB00571	propranolol	ENSG00000117984	CTSD	34	1.72589
Bipolar	eQTL-GWAS	DrugBank/DGIdb	DB00246	Ziprasidone	ENSG00000158748	HTR6	117	0.71885
Bipolar	eQTL-GWAS	DrugBank/DGIdb	DB00246	Ziprasidone	ENSG00000204371	EHMT2	104	0.638978
Bipolar	eQTL-GWAS	DrugBank/DGIdb	DB00334	Olanzapine	ENSG00000158748	HTR6	117	0.71885
Bipolar	eQTL-GWAS	DrugBank/DGIdb	DB00408	Loxapine	ENSG00000158748	HTR6	117	0.71885
Bipolar	eQTL-GWAS	DrugBank/DGIdb	DB00477	Chlorpromazine	ENSG00000158748	HTR6	117	0.71885
Bipolar	eQTL-GWAS	DrugBank/DGIdb	DB00564	Carbamazepine	ENSG00000234745	HLA-B	121	0.743426
Bipolar	eQTL-GWAS	DrugBank/DGIdb	DB00734	Risperidone	ENSG00000158748	HTR6	117	0.71885
Bipolar	eQTL-GWAS	DrugBank/DGIdb	DB01142	Doxepin	ENSG00000158748	HTR6	117	0.71885
Bipolar	eQTL-GWAS	DrugBank/DGIdb	DB01224	Quetiapine	ENSG00000158748	HTR6	117	0.71885
Bipolar	eQTL-GWAS	DrugBank/DGIdb	DB01238	Aripiprazole	ENSG00000158748	HTR6	117	0.71885
Bipolar	eQTL-GWAS	DrugBank/DGIdb	DB06216	Asenapine	ENSG00000158748	HTR6	117	0.71885
Bipolar	eQTL-GWAS	DrugBank/STITCH	DB00246	Ziprasidone	ENSG00000158748	HTR6	117	0.71885
Bipolar	eQTL-GWAS	DrugBank/STITCH	DB00334	Olanzapine	ENSG00000158748	HTR6	117	0.71885
Bipolar	eQTL-GWAS	DrugBank/STITCH	DB00477	Chlorpromazine	ENSG00000168496	FEN1	111	0.681986
Bipolar	eQTL-GWAS	DrugBank/STITCH	DB00734	Risperidone	ENSG00000158748	HTR6	117	0.71885
Bipolar	eQTL-GWAS	DrugBank/STITCH	DB01238	Aripiprazole	ENSG00000158748	HTR6	117	0.71885
Bipolar	eQTL-GWAS	DrugBank/STITCH	DB06216	Asenapine	ENSG00000158748	HTR6	117	0.71885
Bipolar	eQTL-GWAS	Ruiz/DGIdb	DB00246	ziprasidone	ENSG00000158748	HTR6	117	0.71885
Bipolar	eQTL-GWAS	Ruiz/DGIdb	DB00246	ziprasidone	ENSG00000204371	EHMT2	104	0.638978
Bipolar	eQTL-GWAS	Ruiz/DGIdb	DB00334	olanzapine	ENSG00000158748	HTR6	117	0.71885
Bipolar	eQTL-GWAS	Ruiz/DGIdb	DB00408	loxapine	ENSG00000158748	HTR6	117	0.71885
Bipolar	eQTL-GWAS	Ruiz/DGIdb	DB00734	risperidone	ENSG00000158748	HTR6	117	0.71885
Bipolar	eQTL-GWAS	Ruiz/DGIdb	DB01142	doxepin	ENSG00000158748	HTR6	117	0.71885
Bipolar	eQTL-GWAS	Ruiz/DGIdb	DB01224	quetiapine	ENSG00000158748	HTR6	117	0.71885
Bipolar	eQTL-GWAS	Ruiz/DGIdb	DB01238	aripiprazole	ENSG00000158748	HTR6	117	0.71885
Bipolar	eQTL-GWAS	Ruiz/DGIdb	DB06216	asenapine	ENSG00000158748	HTR6	117	0.71885
Bipolar	eQTL-GWAS	Ruiz/STITCH	DB00246	ziprasidone	ENSG00000158748	HTR6	117	0.71885
Bipolar	eQTL-GWAS	Ruiz/STITCH	DB00334	olanzapine	ENSG00000158748	HTR6	117	0.71885
Bipolar	eQTL-GWAS	Ruiz/STITCH	DB00734	risperidone	ENSG00000158748	HTR6	117	0.71885
Bipolar	eQTL-GWAS	Ruiz/STITCH	DB01238	aripiprazole	ENSG00000158748	HTR6	117	0.71885
Bipolar	eQTL-GWAS	Ruiz/STITCH	DB06216	asenapine	ENSG00000158748	HTR6	117	0.71885
Bipolar	Exome	ChEMBL/ChEMBL	CHEMBL1112	ARIPIPRAZOLE	ENSG00000149295	DRD2	22	0.116978
Bipolar	Exome	ChEMBL/ChEMBL	CHEMBL1237021	LURASIDONE	ENSG00000149295	DRD2	22	0.116978
Bipolar	Exome	ChEMBL/ChEMBL	CHEMBL2028019	CARIPRAZINE	ENSG00000149295	DRD2	22	0.116978
Bipolar	Exome	ChEMBL/ChEMBL	CHEMBL2219425	ARIPIPRAZOLE LAUROXIL	ENSG00000149295	DRD2	22	0.116978
Bipolar	Exome	ChEMBL/ChEMBL	CHEMBL3187365	ASENAPINE	ENSG00000149295	DRD2	22	0.116978
Bipolar	Exome	ChEMBL/ChEMBL	CHEMBL708	ZIPRASIDONE	ENSG00000149295	DRD2	22	0.116978
Bipolar	Exome	ChEMBL/ChEMBL	CHEMBL715	OLANZAPINE	ENSG00000149295	DRD2	22	0.116978
Bipolar	Exome	ChEMBL/ChEMBL	CHEMBL716	QUETIAPINE	ENSG00000149295	DRD2	22	0.116978
Bipolar	Exome	ChEMBL/ChEMBL	CHEMBL831	LOXAPINE	ENSG00000149295	DRD2	22	0.116978
Bipolar	Exome	ChEMBL/ChEMBL	CHEMBL85	RISPERIDONE	ENSG00000149295	DRD2	22	0.116978
Bipolar	Exome	DrugBank/DGIdb	DB00246	Ziprasidone	ENSG00000149295	DRD2	22	0.116978
Bipolar	Exome	DrugBank/DGIdb	DB00246	Ziprasidone	ENSG00000158748	HTR6	177	0.941139
Bipolar	Exome	DrugBank/DGIdb	DB00334	Olanzapine	ENSG00000149295	DRD2	22	0.116978
Bipolar	Exome	DrugBank/DGIdb	DB00334	Olanzapine	ENSG00000158748	HTR6	177	0.941139
Bipolar	Exome	DrugBank/DGIdb	DB00408	Loxapine	ENSG00000149295	DRD2	22	0.116978
Bipolar	Exome	DrugBank/DGIdb	DB00408	Loxapine	ENSG00000158748	HTR6	177	0.941139
Bipolar	Exome	DrugBank/DGIdb	DB00477	Chlorpromazine	ENSG00000149295	DRD2	22	0.116978
Bipolar	Exome	DrugBank/DGIdb	DB00477	Chlorpromazine	ENSG00000158748	HTR6	177	0.941139
Bipolar	Exome	DrugBank/DGIdb	DB00555	Lamotrigine	ENSG00000149295	DRD2	22	0.116978
Bipolar	Exome	DrugBank/DGIdb	DB00555	Lamotrigine	ENSG00000171234	UGT2B7	59	0.313713
Bipolar	Exome	DrugBank/DGIdb	DB00564	Carbamazepine	ENSG00000171234	UGT2B7	59	0.313713
Bipolar	Exome	DrugBank/DGIdb	DB00564	Carbamazepine	ENSG00000226979	LTA	123	0.654012
Bipolar	Exome	DrugBank/DGIdb	DB00734	Risperidone	ENSG00000149295	DRD2	22	0.116978
Bipolar	Exome	DrugBank/DGIdb	DB00734	Risperidone	ENSG00000158748	HTR6	177	0.941139
Bipolar	Exome	DrugBank/DGIdb	DB00934	Maprotiline	ENSG00000149295	DRD2	22	0.116978
Bipolar	Exome	DrugBank/DGIdb	DB01142	Doxepin	ENSG00000158748	HTR6	177	0.941139
Bipolar	Exome	DrugBank/DGIdb	DB01156	Bupropion	ENSG00000149295	DRD2	22	0.116978
Bipolar	Exome	DrugBank/DGIdb	DB01224	Quetiapine	ENSG00000149295	DRD2	22	0.116978
Bipolar	Exome	DrugBank/DGIdb	DB01224	Quetiapine	ENSG00000158748	HTR6	177	0.941139
Bipolar	Exome	DrugBank/DGIdb	DB01238	Aripiprazole	ENSG00000149295	DRD2	22	0.116978
Bipolar	Exome	DrugBank/DGIdb	DB01238	Aripiprazole	ENSG00000158748	HTR6	177	0.941139
Bipolar	Exome	DrugBank/DGIdb	DB01403	Methotrimeprazine	ENSG00000149295	DRD2	22	0.116978
Bipolar	Exome	DrugBank/DGIdb	DB06016	Cariprazine	ENSG00000149295	DRD2	22	0.116978
Bipolar	Exome	DrugBank/DGIdb	DB06077	Lumateperone	ENSG00000149295	DRD2	22	0.116978
Bipolar	Exome	DrugBank/DGIdb	DB06216	Asenapine	ENSG00000149295	DRD2	22	0.116978
Bipolar	Exome	DrugBank/DGIdb	DB06216	Asenapine	ENSG00000158748	HTR6	177	0.941139
Bipolar	Exome	DrugBank/DGIdb	DB08815	Lurasidone	ENSG00000149295	DRD2	22	0.116978
Bipolar	Exome	DrugBank/DGIdb	DB14507	Lithium citrate	ENSG00000149295	DRD2	22	0.116978
Bipolar	Exome	DrugBank/STITCH	DB00246	Ziprasidone	ENSG00000149295	DRD2	22	0.116978
Bipolar	Exome	DrugBank/STITCH	DB00246	Ziprasidone	ENSG00000158748	HTR6	177	0.941139
Bipolar	Exome	DrugBank/STITCH	DB00334	Olanzapine	ENSG00000149295	DRD2	22	0.116978
Bipolar	Exome	DrugBank/STITCH	DB00334	Olanzapine	ENSG00000158748	HTR6	177	0.941139
Bipolar	Exome	DrugBank/STITCH	DB00408	Loxapine	ENSG00000149295	DRD2	22	0.116978
Bipolar	Exome	DrugBank/STITCH	DB00472	Fluoxetine	ENSG00000147571	CRH	151	0.802893
Bipolar	Exome	DrugBank/STITCH	DB00472	Fluoxetine	ENSG00000181449	SOX2	73	0.388153
Bipolar	Exome	DrugBank/STITCH	DB00477	Chlorpromazine	ENSG00000149295	DRD2	22	0.116978
Bipolar	Exome	DrugBank/STITCH	DB00734	Risperidone	ENSG00000149295	DRD2	22	0.116978
Bipolar	Exome	DrugBank/STITCH	DB00734	Risperidone	ENSG00000158748	HTR6	177	0.941139
Bipolar	Exome	DrugBank/STITCH	DB01142	Doxepin	ENSG00000149295	DRD2	22	0.116978
Bipolar	Exome	DrugBank/STITCH	DB01224	Quetiapine	ENSG00000149295	DRD2	22	0.116978
Bipolar	Exome	DrugBank/STITCH	DB01238	Aripiprazole	ENSG00000149295	DRD2	22	0.116978
Bipolar	Exome	DrugBank/STITCH	DB01238	Aripiprazole	ENSG00000158748	HTR6	177	0.941139
Bipolar	Exome	DrugBank/STITCH	DB01403	Methotrimeprazine	ENSG00000149295	DRD2	22	0.116978
Bipolar	Exome	DrugBank/STITCH	DB06216	Asenapine	ENSG00000149295	DRD2	22	0.116978
Bipolar	Exome	DrugBank/STITCH	DB06216	Asenapine	ENSG00000158748	HTR6	177	0.941139
Bipolar	Exome	DrugBank/STITCH	DB08815	Lurasidone	ENSG00000149295	DRD2	22	0.116978
Bipolar	Exome	Ruiz/DGIdb	DB00246	ziprasidone	ENSG00000149295	DRD2	22	0.116978
Bipolar	Exome	Ruiz/DGIdb	DB00246	ziprasidone	ENSG00000158748	HTR6	177	0.941139
Bipolar	Exome	Ruiz/DGIdb	DB00334	olanzapine	ENSG00000149295	DRD2	22	0.116978
Bipolar	Exome	Ruiz/DGIdb	DB00334	olanzapine	ENSG00000158748	HTR6	177	0.941139
Bipolar	Exome	Ruiz/DGIdb	DB00408	loxapine	ENSG00000149295	DRD2	22	0.116978
Bipolar	Exome	Ruiz/DGIdb	DB00408	loxapine	ENSG00000158748	HTR6	177	0.941139
Bipolar	Exome	Ruiz/DGIdb	DB00555	lamotrigine	ENSG00000149295	DRD2	22	0.116978
Bipolar	Exome	Ruiz/DGIdb	DB00555	lamotrigine	ENSG00000171234	UGT2B7	59	0.313713
Bipolar	Exome	Ruiz/DGIdb	DB00734	risperidone	ENSG00000149295	DRD2	22	0.116978
Bipolar	Exome	Ruiz/DGIdb	DB00734	risperidone	ENSG00000158748	HTR6	177	0.941139
Bipolar	Exome	Ruiz/DGIdb	DB01142	doxepin	ENSG00000158748	HTR6	177	0.941139
Bipolar	Exome	Ruiz/DGIdb	DB01224	quetiapine	ENSG00000149295	DRD2	22	0.116978
Bipolar	Exome	Ruiz/DGIdb	DB01224	quetiapine	ENSG00000158748	HTR6	177	0.941139
Bipolar	Exome	Ruiz/DGIdb	DB01238	aripiprazole	ENSG00000149295	DRD2	22	0.116978
Bipolar	Exome	Ruiz/DGIdb	DB01238	aripiprazole	ENSG00000158748	HTR6	177	0.941139
Bipolar	Exome	Ruiz/DGIdb	DB01239	chlorprothixene	ENSG00000149295	DRD2	22	0.116978
Bipolar	Exome	Ruiz/DGIdb	DB01403	levomepromazine	ENSG00000149295	DRD2	22	0.116978
Bipolar	Exome	Ruiz/DGIdb	DB01624	zuclopenthixol	ENSG00000149295	DRD2	22	0.116978
Bipolar	Exome	Ruiz/DGIdb	DB06216	asenapine	ENSG00000149295	DRD2	22	0.116978
Bipolar	Exome	Ruiz/DGIdb	DB06216	asenapine	ENSG00000158748	HTR6	177	0.941139
Bipolar	Exome	Ruiz/DGIdb	DB06288	amisulpride	ENSG00000149295	DRD2	22	0.116978
Bipolar	Exome	Ruiz/DGIdb	DB08815	lurasidone	ENSG00000149295	DRD2	22	0.116978
Bipolar	Exome	Ruiz/DGIdb	DB08922	perospirone	ENSG00000149295	DRD2	22	0.116978
Bipolar	Exome	Ruiz/STITCH	DB00246	ziprasidone	ENSG00000149295	DRD2	22	0.116978
Bipolar	Exome	Ruiz/STITCH	DB00246	ziprasidone	ENSG00000158748	HTR6	177	0.941139
Bipolar	Exome	Ruiz/STITCH	DB00334	olanzapine	ENSG00000149295	DRD2	22	0.116978
Bipolar	Exome	Ruiz/STITCH	DB00334	olanzapine	ENSG00000158748	HTR6	177	0.941139
Bipolar	Exome	Ruiz/STITCH	DB00408	loxapine	ENSG00000149295	DRD2	22	0.116978
Bipolar	Exome	Ruiz/STITCH	DB00472	fluoxetine	ENSG00000147571	CRH	151	0.802893
Bipolar	Exome	Ruiz/STITCH	DB00472	fluoxetine	ENSG00000181449	SOX2	73	0.388153
Bipolar	Exome	Ruiz/STITCH	DB00734	risperidone	ENSG00000149295	DRD2	22	0.116978
Bipolar	Exome	Ruiz/STITCH	DB00734	risperidone	ENSG00000158748	HTR6	177	0.941139
Bipolar	Exome	Ruiz/STITCH	DB01142	doxepin	ENSG00000149295	DRD2	22	0.116978
Bipolar	Exome	Ruiz/STITCH	DB01224	quetiapine	ENSG00000149295	DRD2	22	0.116978
Bipolar	Exome	Ruiz/STITCH	DB01238	aripiprazole	ENSG00000149295	DRD2	22	0.116978
Bipolar	Exome	Ruiz/STITCH	DB01238	aripiprazole	ENSG00000158748	HTR6	177	0.941139
Bipolar	Exome	Ruiz/STITCH	DB01239	chlorprothixene	ENSG00000149295	DRD2	22	0.116978
Bipolar	Exome	Ruiz/STITCH	DB01403	levomepromazine	ENSG00000149295	DRD2	22	0.116978
Bipolar	Exome	Ruiz/STITCH	DB01624	zuclopenthixol	ENSG00000149295	DRD2	22	0.116978
Bipolar	Exome	Ruiz/STITCH	DB06216	asenapine	ENSG00000149295	DRD2	22	0.116978
Bipolar	Exome	Ruiz/STITCH	DB06216	asenapine	ENSG00000158748	HTR6	177	0.941139
Bipolar	Exome	Ruiz/STITCH	DB06288	amisulpride	ENSG00000149295	DRD2	22	0.116978
Bipolar	Exome	Ruiz/STITCH	DB08815	lurasidone	ENSG00000149295	DRD2	22	0.116978
Bipolar	GWAS	DrugBank/DGIdb	DB00246	Ziprasidone	ENSG00000158748	HTR6	166	0.864493
Bipolar	GWAS	DrugBank/DGIdb	DB00313	Valproic acid	ENSG00000108840	HDAC5	149	0.775961
Bipolar	GWAS	DrugBank/DGIdb	DB00334	Olanzapine	ENSG00000158748	HTR6	166	0.864493
Bipolar	GWAS	DrugBank/DGIdb	DB00408	Loxapine	ENSG00000158748	HTR6	166	0.864493
Bipolar	GWAS	DrugBank/DGIdb	DB00477	Chlorpromazine	ENSG00000158748	HTR6	166	0.864493
Bipolar	GWAS	DrugBank/DGIdb	DB00564	Carbamazepine	ENSG00000204389	HSPA1A	192	0.999896
Bipolar	GWAS	DrugBank/DGIdb	DB00564	Carbamazepine	ENSG00000204390	HSPA1L	176	0.916571
Bipolar	GWAS	DrugBank/DGIdb	DB00734	Risperidone	ENSG00000158748	HTR6	166	0.864493
Bipolar	GWAS	DrugBank/DGIdb	DB01142	Doxepin	ENSG00000158748	HTR6	166	0.864493
Bipolar	GWAS	DrugBank/DGIdb	DB01224	Quetiapine	ENSG00000158748	HTR6	166	0.864493
Bipolar	GWAS	DrugBank/DGIdb	DB01238	Aripiprazole	ENSG00000158748	HTR6	166	0.864493
Bipolar	GWAS	DrugBank/DGIdb	DB06216	Asenapine	ENSG00000158748	HTR6	166	0.864493
Bipolar	GWAS	DrugBank/STITCH	DB00246	Ziprasidone	ENSG00000158748	HTR6	166	0.864493
Bipolar	GWAS	DrugBank/STITCH	DB00334	Olanzapine	ENSG00000158748	HTR6	166	0.864493
Bipolar	GWAS	DrugBank/STITCH	DB00477	Chlorpromazine	ENSG00000168496	FEN1	4	0.0208312
Bipolar	GWAS	DrugBank/STITCH	DB00734	Risperidone	ENSG00000158748	HTR6	166	0.864493
Bipolar	GWAS	DrugBank/STITCH	DB01238	Aripiprazole	ENSG00000158748	HTR6	166	0.864493
Bipolar	GWAS	DrugBank/STITCH	DB06216	Asenapine	ENSG00000158748	HTR6	166	0.864493
Bipolar	GWAS	Ruiz/DGIdb	DB00246	ziprasidone	ENSG00000158748	HTR6	166	0.864493
Bipolar	GWAS	Ruiz/DGIdb	DB00334	olanzapine	ENSG00000158748	HTR6	166	0.864493
Bipolar	GWAS	Ruiz/DGIdb	DB00408	loxapine	ENSG00000158748	HTR6	166	0.864493
Bipolar	GWAS	Ruiz/DGIdb	DB00734	risperidone	ENSG00000158748	HTR6	166	0.864493
Bipolar	GWAS	Ruiz/DGIdb	DB01142	doxepin	ENSG00000158748	HTR6	166	0.864493
Bipolar	GWAS	Ruiz/DGIdb	DB01224	quetiapine	ENSG00000158748	HTR6	166	0.864493
Bipolar	GWAS	Ruiz/DGIdb	DB01238	aripiprazole	ENSG00000158748	HTR6	166	0.864493
Bipolar	GWAS	Ruiz/DGIdb	DB06216	asenapine	ENSG00000158748	HTR6	166	0.864493
Bipolar	GWAS	Ruiz/STITCH	DB00246	ziprasidone	ENSG00000158748	HTR6	166	0.864493
Bipolar	GWAS	Ruiz/STITCH	DB00334	olanzapine	ENSG00000158748	HTR6	166	0.864493
Bipolar	GWAS	Ruiz/STITCH	DB00734	risperidone	ENSG00000158748	HTR6	166	0.864493
Bipolar	GWAS	Ruiz/STITCH	DB01238	aripiprazole	ENSG00000158748	HTR6	166	0.864493
Bipolar	GWAS	Ruiz/STITCH	DB06216	asenapine	ENSG00000158748	HTR6	166	0.864493
Bipolar	pQTL-GWAS	DrugBank/STITCH	DB00334	Olanzapine	ENSG00000080618	CPB2	51	2.66736
Bipolar	pQTL-GWAS	DrugBank/STITCH	DB00472	Fluoxetine	ENSG00000100985	MMP9	77	4.0272
Bipolar	pQTL-GWAS	DrugBank/STITCH	DB01224	Quetiapine	ENSG00000138685	FGF2	35	1.83054
Bipolar	pQTL-GWAS	DrugBank/STITCH	DB01356	Lithium cation	ENSG00000006128	TAC1	80	4.1841
Bipolar	pQTL-GWAS	DrugBank/STITCH	DB01356	Lithium cation	ENSG00000108342	CSF3	10	0.523013
Bipolar	pQTL-GWAS	Ruiz/STITCH	DB00334	olanzapine	ENSG00000080618	CPB2	51	2.66736
Bipolar	pQTL-GWAS	Ruiz/STITCH	DB00472	fluoxetine	ENSG00000100985	MMP9	77	4.0272
Bipolar	pQTL-GWAS	Ruiz/STITCH	DB01224	quetiapine	ENSG00000138685	FGF2	35	1.83054
Bipolar	pQTL-GWAS	Ruiz/STITCH	DB01356	Lithium	ENSG00000006128	TAC1	80	4.1841
Bipolar	pQTL-GWAS	Ruiz/STITCH	DB01356	Lithium	ENSG00000108342	CSF3	10	0.523013
CAD	eQTL-GWAS	ChEMBL/ChEMBL	CHEMBL2109540	ALIROCUMAB	ENSG00000169174	PCSK9	71	0.436681
CAD	eQTL-GWAS	ChEMBL/ChEMBL	CHEMBL2364655	EVOLOCUMAB	ENSG00000169174	PCSK9	71	0.436681
CAD	eQTL-GWAS	ChEMBL/ChEMBL	CHEMBL628	PENTOXIFYLLINE	ENSG00000138735	PDE5A	150	0.922566
CAD	eQTL-GWAS	ChEMBL/ChEMBL	CHEMBL932	DIPYRIDAMOLE	ENSG00000138735	PDE5A	150	0.922566
CAD	eQTL-GWAS	DrugBank/DGIdb	DB00175	Pravastatin	ENSG00000087237	CETP	115	0.707301
CAD	eQTL-GWAS	DrugBank/DGIdb	DB00175	Pravastatin	ENSG00000175445	LPL	68	0.41823
CAD	eQTL-GWAS	DrugBank/DGIdb	DB00227	Lovastatin	ENSG00000087237	CETP	115	0.707301
CAD	eQTL-GWAS	DrugBank/DGIdb	DB00227	Lovastatin	ENSG00000107798	LIPA	23	0.14146
CAD	eQTL-GWAS	DrugBank/DGIdb	DB00227	Lovastatin	ENSG00000175445	LPL	68	0.41823
CAD	eQTL-GWAS	DrugBank/DGIdb	DB00227	Lovastatin	ENSG00000204371	EHMT2	156	0.959469
CAD	eQTL-GWAS	DrugBank/DGIdb	DB00243	Ranolazine	ENSG00000122194	PLG	41	0.252168
CAD	eQTL-GWAS	DrugBank/DGIdb	DB00335	Atenolol	ENSG00000105329	TGFB1	53	0.325973
CAD	eQTL-GWAS	DrugBank/DGIdb	DB00571	Propranolol	ENSG00000204371	EHMT2	156	0.959469
CAD	eQTL-GWAS	DrugBank/DGIdb	DB00598	Labetalol	ENSG00000175445	LPL	68	0.41823
CAD	eQTL-GWAS	DrugBank/DGIdb	DB00622	Nicardipine	ENSG00000204371	EHMT2	156	0.959469
CAD	eQTL-GWAS	DrugBank/DGIdb	DB00661	Verapamil	ENSG00000105329	TGFB1	53	0.325973
CAD	eQTL-GWAS	DrugBank/DGIdb	DB00727	Nitroglycerin	ENSG00000164116	GUCY1A3	28	0.172212
CAD	eQTL-GWAS	DrugBank/DGIdb	DB00883	Isosorbide dinitrate	ENSG00000164116	GUCY1A3	28	0.172212
CAD	eQTL-GWAS	DrugBank/DGIdb	DB00945	Acetylsalicylic acid	ENSG00000105329	TGFB1	53	0.325973
CAD	eQTL-GWAS	DrugBank/DGIdb	DB01020	Isosorbide mononitrate	ENSG00000164116	GUCY1A3	28	0.172212
CAD	eQTL-GWAS	DrugBank/DGIdb	DB01076	Atorvastatin	ENSG00000073060	SCARB1	117	0.719601
CAD	eQTL-GWAS	DrugBank/DGIdb	DB01076	Atorvastatin	ENSG00000087237	CETP	115	0.707301
CAD	eQTL-GWAS	DrugBank/DGIdb	DB01076	Atorvastatin	ENSG00000143921	ABCG8	37	0.227566
CAD	eQTL-GWAS	DrugBank/DGIdb	DB01095	Fluvastatin	ENSG00000087237	CETP	115	0.707301
CAD	eQTL-GWAS	DrugBank/DGIdb	DB01115	Nifedipine	ENSG00000113580	NR3C1	34	0.209115
CAD	eQTL-GWAS	DrugBank/DGIdb	DB01115	Nifedipine	ENSG00000204371	EHMT2	156	0.959469
CAD	eQTL-GWAS	DrugBank/DGIdb	DB01203	Nadolol	ENSG00000175445	LPL	68	0.41823
CAD	eQTL-GWAS	DrugBank/DGIdb	DB01241	Gemfibrozil	ENSG00000175445	LPL	68	0.41823
CAD	eQTL-GWAS	DrugBank/DGIdb	DB09302	Alirocumab	ENSG00000169174	PCSK9	71	0.436681
CAD	eQTL-GWAS	DrugBank/STITCH	DB00175	Pravastatin	ENSG00000119630	PGF	135	0.830309
CAD	eQTL-GWAS	DrugBank/STITCH	DB00175	Pravastatin	ENSG00000169174	PCSK9	71	0.436681
CAD	eQTL-GWAS	DrugBank/STITCH	DB00227	Lovastatin	ENSG00000087237	CETP	115	0.707301
CAD	eQTL-GWAS	DrugBank/STITCH	DB00227	Lovastatin	ENSG00000105329	TGFB1	53	0.325973
CAD	eQTL-GWAS	DrugBank/STITCH	DB00335	Atenolol	ENSG00000073060	SCARB1	117	0.719601
CAD	eQTL-GWAS	DrugBank/STITCH	DB00727	Nitroglycerin	ENSG00000111275	ALDH2	129	0.793407
CAD	eQTL-GWAS	DrugBank/STITCH	DB00945	Acetylsalicylic acid	ENSG00000073060	SCARB1	117	0.719601
CAD	eQTL-GWAS	DrugBank/STITCH	DB00945	Acetylsalicylic acid	ENSG00000122194	PLG	41	0.252168
CAD	eQTL-GWAS	DrugBank/STITCH	DB01076	Atorvastatin	ENSG00000073060	SCARB1	117	0.719601
CAD	eQTL-GWAS	DrugBank/STITCH	DB01076	Atorvastatin	ENSG00000175445	LPL	68	0.41823
CAD	eQTL-GWAS	DrugBank/STITCH	DB01098	Rosuvastatin	ENSG00000087237	CETP	115	0.707301
CAD	eQTL-GWAS	DrugBank/STITCH	DB01098	Rosuvastatin	ENSG00000169174	PCSK9	71	0.436681
CAD	eQTL-GWAS	DrugBank/STITCH	DB01225	Enoxaparin	ENSG00000107562	CXCL12	38	0.233717
CAD	eQTL-GWAS	DrugBank/STITCH	DB01225	Enoxaparin	ENSG00000122194	PLG	41	0.252168
CAD	eQTL-GWAS	DrugBank/STITCH	DB01225	Enoxaparin	ENSG00000175445	LPL	68	0.41823
CAD	eQTL-GWAS	DrugBank/STITCH	DB01241	Gemfibrozil	ENSG00000175445	LPL	68	0.41823
CAD	eQTL-GWAS	Ruiz/DGIdb	DB00001	Lepirudin	ENSG00000122194	PLG	41	0.252168
CAD	eQTL-GWAS	Ruiz/DGIdb	DB00163	Vitamin E	ENSG00000105329	TGFB1	53	0.325973
CAD	eQTL-GWAS	Ruiz/DGIdb	DB00227	lovastatin	ENSG00000087237	CETP	115	0.707301
CAD	eQTL-GWAS	Ruiz/DGIdb	DB00227	lovastatin	ENSG00000107798	LIPA	23	0.14146
CAD	eQTL-GWAS	Ruiz/DGIdb	DB00227	lovastatin	ENSG00000175445	LPL	68	0.41823
CAD	eQTL-GWAS	Ruiz/DGIdb	DB00227	lovastatin	ENSG00000204371	EHMT2	156	0.959469
CAD	eQTL-GWAS	Ruiz/DGIdb	DB00243	ranolazine	ENSG00000122194	PLG	41	0.252168
CAD	eQTL-GWAS	Ruiz/DGIdb	DB00335	atenolol-(+/-)	ENSG00000105329	TGFB1	53	0.325973
CAD	eQTL-GWAS	Ruiz/DGIdb	DB00571	propranolol	ENSG00000204371	EHMT2	156	0.959469
CAD	eQTL-GWAS	Ruiz/DGIdb	DB00641	simvastatin	ENSG00000087237	CETP	115	0.707301
CAD	eQTL-GWAS	Ruiz/DGIdb	DB00661	verapamil	ENSG00000105329	TGFB1	53	0.325973
CAD	eQTL-GWAS	Ruiz/DGIdb	DB00727	Nitroglycerin	ENSG00000164116	GUCY1A3	28	0.172212
CAD	eQTL-GWAS	Ruiz/DGIdb	DB00883	isosorbide-dinitrate	ENSG00000164116	GUCY1A3	28	0.172212
CAD	eQTL-GWAS	Ruiz/DGIdb	DB00945	aspirin	ENSG00000105329	TGFB1	53	0.325973
CAD	eQTL-GWAS	Ruiz/DGIdb	DB00975	dipyridamole	ENSG00000138735	PDE5A	150	0.922566
CAD	eQTL-GWAS	Ruiz/DGIdb	DB00975	dipyridamole	ENSG00000204371	EHMT2	156	0.959469
CAD	eQTL-GWAS	Ruiz/DGIdb	DB01020	isosorbide-mononitrate	ENSG00000164116	GUCY1A3	28	0.172212
CAD	eQTL-GWAS	Ruiz/DGIdb	DB01076	atorvastatin	ENSG00000073060	SCARB1	117	0.719601
CAD	eQTL-GWAS	Ruiz/DGIdb	DB01076	atorvastatin	ENSG00000087237	CETP	115	0.707301
CAD	eQTL-GWAS	Ruiz/DGIdb	DB01076	atorvastatin	ENSG00000143921	ABCG8	37	0.227566
CAD	eQTL-GWAS	Ruiz/DGIdb	DB01095	fluvastatin	ENSG00000087237	CETP	115	0.707301
CAD	eQTL-GWAS	Ruiz/DGIdb	DB01113	papaverine	ENSG00000138735	PDE5A	150	0.922566
CAD	eQTL-GWAS	Ruiz/DGIdb	DB01113	papaverine	ENSG00000204371	EHMT2	156	0.959469
CAD	eQTL-GWAS	Ruiz/DGIdb	DB01115	nifedipine	ENSG00000113580	NR3C1	34	0.209115
CAD	eQTL-GWAS	Ruiz/DGIdb	DB01115	nifedipine	ENSG00000204371	EHMT2	156	0.959469
CAD	eQTL-GWAS	Ruiz/DGIdb	DB01203	nadolol	ENSG00000175445	LPL	68	0.41823
CAD	eQTL-GWAS	Ruiz/DGIdb	DB01241	gemfibrozil	ENSG00000175445	LPL	68	0.41823
CAD	eQTL-GWAS	Ruiz/DGIdb	DB01244	bepridil	ENSG00000204371	EHMT2	156	0.959469
CAD	eQTL-GWAS	Ruiz/DGIdb	DB08807	bopindolol	ENSG00000204371	EHMT2	156	0.959469
CAD	eQTL-GWAS	Ruiz/DGIdb	DB09302	Alirocumab	ENSG00000169174	PCSK9	71	0.436681
CAD	eQTL-GWAS	Ruiz/STITCH	DB00163	Vitamin E	ENSG00000073060	SCARB1	117	0.719601
CAD	eQTL-GWAS	Ruiz/STITCH	DB00163	Vitamin E	ENSG00000105329	TGFB1	53	0.325973
CAD	eQTL-GWAS	Ruiz/STITCH	DB00163	Vitamin E	ENSG00000119630	PGF	135	0.830309
CAD	eQTL-GWAS	Ruiz/STITCH	DB00227	lovastatin	ENSG00000087237	CETP	115	0.707301
CAD	eQTL-GWAS	Ruiz/STITCH	DB00227	lovastatin	ENSG00000105329	TGFB1	53	0.325973
CAD	eQTL-GWAS	Ruiz/STITCH	DB00335	atenolol-(+/-)	ENSG00000073060	SCARB1	117	0.719601
CAD	eQTL-GWAS	Ruiz/STITCH	DB00641	simvastatin	ENSG00000087237	CETP	115	0.707301
CAD	eQTL-GWAS	Ruiz/STITCH	DB00641	simvastatin	ENSG00000105329	TGFB1	53	0.325973
CAD	eQTL-GWAS	Ruiz/STITCH	DB00641	simvastatin	ENSG00000175445	LPL	68	0.41823
CAD	eQTL-GWAS	Ruiz/STITCH	DB00641	simvastatin	ENSG00000204217	BMPR2	132	0.811858
CAD	eQTL-GWAS	Ruiz/STITCH	DB00727	Nitroglycerin	ENSG00000111275	ALDH2	129	0.793407
CAD	eQTL-GWAS	Ruiz/STITCH	DB00945	aspirin	ENSG00000073060	SCARB1	117	0.719601
CAD	eQTL-GWAS	Ruiz/STITCH	DB00945	aspirin	ENSG00000122194	PLG	41	0.252168
CAD	eQTL-GWAS	Ruiz/STITCH	DB00975	dipyridamole	ENSG00000138735	PDE5A	150	0.922566
CAD	eQTL-GWAS	Ruiz/STITCH	DB01076	atorvastatin	ENSG00000073060	SCARB1	117	0.719601
CAD	eQTL-GWAS	Ruiz/STITCH	DB01076	atorvastatin	ENSG00000175445	LPL	68	0.41823
CAD	eQTL-GWAS	Ruiz/STITCH	DB01098	rosuvastatin	ENSG00000087237	CETP	115	0.707301
CAD	eQTL-GWAS	Ruiz/STITCH	DB01098	rosuvastatin	ENSG00000169174	PCSK9	71	0.436681
CAD	eQTL-GWAS	Ruiz/STITCH	DB01113	papaverine	ENSG00000138735	PDE5A	150	0.922566
CAD	eQTL-GWAS	Ruiz/STITCH	DB01241	gemfibrozil	ENSG00000175445	LPL	68	0.41823
CAD	eQTL-GWAS	Ruiz/STITCH	DB01599	probucol	ENSG00000073060	SCARB1	117	0.719601
CAD	eQTL-GWAS	Ruiz/STITCH	DB01599	probucol	ENSG00000087237	CETP	115	0.707301
CAD	eQTL-GWAS	Ruiz/STITCH	DB01599	probucol	ENSG00000175445	LPL	68	0.41823
CAD	Exome	ChEMBL/ChEMBL	CHEMBL2109540	ALIROCUMAB	ENSG00000169174	PCSK9	169	0.898602
CAD	Exome	ChEMBL/ChEMBL	CHEMBL2364655	EVOLOCUMAB	ENSG00000169174	PCSK9	169	0.898602
CAD	Exome	ChEMBL/ChEMBL	CHEMBL264374	BEZAFIBRATE	ENSG00000132170	PPARG	83	0.441325
CAD	Exome	DrugBank/DGIdb	DB00175	Pravastatin	ENSG00000130164	LDLR	1	0.00531717
CAD	Exome	DrugBank/DGIdb	DB00227	Lovastatin	ENSG00000057252	SOAT1	34	0.180784
CAD	Exome	DrugBank/DGIdb	DB00227	Lovastatin	ENSG00000130164	LDLR	1	0.00531717
CAD	Exome	DrugBank/DGIdb	DB00335	Atenolol	ENSG00000130164	LDLR	1	0.00531717
CAD	Exome	DrugBank/DGIdb	DB00661	Verapamil	ENSG00000130164	LDLR	1	0.00531717
CAD	Exome	DrugBank/DGIdb	DB00758	Clopidogrel	ENSG00000164867	NOS3	2	0.0106343
CAD	Exome	DrugBank/DGIdb	DB00945	Acetylsalicylic acid	ENSG00000132170	PPARG	83	0.441325
CAD	Exome	DrugBank/DGIdb	DB00945	Acetylsalicylic acid	ENSG00000164867	NOS3	2	0.0106343
CAD	Exome	DrugBank/DGIdb	DB00945	Acetylsalicylic acid	ENSG00000185950	IRS2	156	0.829478
CAD	Exome	DrugBank/DGIdb	DB01076	Atorvastatin	ENSG00000057252	SOAT1	34	0.180784
CAD	Exome	DrugBank/DGIdb	DB01076	Atorvastatin	ENSG00000130164	LDLR	1	0.00531717
CAD	Exome	DrugBank/DGIdb	DB01115	Nifedipine	ENSG00000057252	SOAT1	34	0.180784
CAD	Exome	DrugBank/DGIdb	DB01241	Gemfibrozil	ENSG00000130164	LDLR	1	0.00531717
CAD	Exome	DrugBank/DGIdb	DB09083	Ivabradine	ENSG00000164588	HCN1	70	0.372202
CAD	Exome	DrugBank/DGIdb	DB09302	Alirocumab	ENSG00000130164	LDLR	1	0.00531717
CAD	Exome	DrugBank/DGIdb	DB09302	Alirocumab	ENSG00000169174	PCSK9	169	0.898602
CAD	Exome	DrugBank/STITCH	DB00175	Pravastatin	ENSG00000130164	LDLR	1	0.00531717
CAD	Exome	DrugBank/STITCH	DB00175	Pravastatin	ENSG00000164867	NOS3	2	0.0106343
CAD	Exome	DrugBank/STITCH	DB00175	Pravastatin	ENSG00000169174	PCSK9	169	0.898602
CAD	Exome	DrugBank/STITCH	DB00227	Lovastatin	ENSG00000130164	LDLR	1	0.00531717
CAD	Exome	DrugBank/STITCH	DB00227	Lovastatin	ENSG00000164867	NOS3	2	0.0106343
CAD	Exome	DrugBank/STITCH	DB00661	Verapamil	ENSG00000164867	NOS3	2	0.0106343
CAD	Exome	DrugBank/STITCH	DB00775	Tirofiban	ENSG00000164867	NOS3	2	0.0106343
CAD	Exome	DrugBank/STITCH	DB00945	Acetylsalicylic acid	ENSG00000132170	PPARG	83	0.441325
CAD	Exome	DrugBank/STITCH	DB00945	Acetylsalicylic acid	ENSG00000164867	NOS3	2	0.0106343
CAD	Exome	DrugBank/STITCH	DB01076	Atorvastatin	ENSG00000006327	TNFRSF12A	189	1.00494
CAD	Exome	DrugBank/STITCH	DB01076	Atorvastatin	ENSG00000132170	PPARG	83	0.441325
CAD	Exome	DrugBank/STITCH	DB01076	Atorvastatin	ENSG00000164867	NOS3	2	0.0106343
CAD	Exome	DrugBank/STITCH	DB01095	Fluvastatin	ENSG00000125968	ID1	115	0.611474
CAD	Exome	DrugBank/STITCH	DB01095	Fluvastatin	ENSG00000164867	NOS3	2	0.0106343
CAD	Exome	DrugBank/STITCH	DB01098	Rosuvastatin	ENSG00000164867	NOS3	2	0.0106343
CAD	Exome	DrugBank/STITCH	DB01098	Rosuvastatin	ENSG00000169174	PCSK9	169	0.898602
CAD	Exome	DrugBank/STITCH	DB01225	Enoxaparin	ENSG00000164867	NOS3	2	0.0106343
CAD	Exome	DrugBank/STITCH	DB01241	Gemfibrozil	ENSG00000130164	LDLR	1	0.00531717
CAD	Exome	Ruiz/DGIdb	DB00227	lovastatin	ENSG00000057252	SOAT1	34	0.180784
CAD	Exome	Ruiz/DGIdb	DB00227	lovastatin	ENSG00000130164	LDLR	1	0.00531717
CAD	Exome	Ruiz/DGIdb	DB00335	atenolol-(+/-)	ENSG00000130164	LDLR	1	0.00531717
CAD	Exome	Ruiz/DGIdb	DB00661	verapamil	ENSG00000130164	LDLR	1	0.00531717
CAD	Exome	Ruiz/DGIdb	DB00758	clopidogrel	ENSG00000164867	NOS3	2	0.0106343
CAD	Exome	Ruiz/DGIdb	DB00945	aspirin	ENSG00000132170	PPARG	83	0.441325
CAD	Exome	Ruiz/DGIdb	DB00945	aspirin	ENSG00000164867	NOS3	2	0.0106343
CAD	Exome	Ruiz/DGIdb	DB00945	aspirin	ENSG00000185950	IRS2	156	0.829478
CAD	Exome	Ruiz/DGIdb	DB01076	atorvastatin	ENSG00000057252	SOAT1	34	0.180784
CAD	Exome	Ruiz/DGIdb	DB01076	atorvastatin	ENSG00000130164	LDLR	1	0.00531717
CAD	Exome	Ruiz/DGIdb	DB01115	nifedipine	ENSG00000057252	SOAT1	34	0.180784
CAD	Exome	Ruiz/DGIdb	DB01241	gemfibrozil	ENSG00000130164	LDLR	1	0.00531717
CAD	Exome	Ruiz/DGIdb	DB09083	ivabradine	ENSG00000164588	HCN1	70	0.372202
CAD	Exome	Ruiz/DGIdb	DB09302	Alirocumab	ENSG00000130164	LDLR	1	0.00531717
CAD	Exome	Ruiz/DGIdb	DB09302	Alirocumab	ENSG00000169174	PCSK9	169	0.898602
CAD	Exome	Ruiz/STITCH	DB00163	Vitamin E	ENSG00000132170	PPARG	83	0.441325
CAD	Exome	Ruiz/STITCH	DB00227	lovastatin	ENSG00000130164	LDLR	1	0.00531717
CAD	Exome	Ruiz/STITCH	DB00227	lovastatin	ENSG00000164867	NOS3	2	0.0106343
CAD	Exome	Ruiz/STITCH	DB00641	simvastatin	ENSG00000130164	LDLR	1	0.00531717
CAD	Exome	Ruiz/STITCH	DB00641	simvastatin	ENSG00000132170	PPARG	83	0.441325
CAD	Exome	Ruiz/STITCH	DB00641	simvastatin	ENSG00000153904	DDAH1	88	0.467911
CAD	Exome	Ruiz/STITCH	DB00641	simvastatin	ENSG00000164867	NOS3	2	0.0106343
CAD	Exome	Ruiz/STITCH	DB00661	verapamil	ENSG00000164867	NOS3	2	0.0106343
CAD	Exome	Ruiz/STITCH	DB00775	tirofiban	ENSG00000164867	NOS3	2	0.0106343
CAD	Exome	Ruiz/STITCH	DB00945	aspirin	ENSG00000132170	PPARG	83	0.441325
CAD	Exome	Ruiz/STITCH	DB00945	aspirin	ENSG00000164867	NOS3	2	0.0106343
CAD	Exome	Ruiz/STITCH	DB01076	atorvastatin	ENSG00000006327	TNFRSF12A	189	1.00494
CAD	Exome	Ruiz/STITCH	DB01076	atorvastatin	ENSG00000132170	PPARG	83	0.441325
CAD	Exome	Ruiz/STITCH	DB01076	atorvastatin	ENSG00000164867	NOS3	2	0.0106343
CAD	Exome	Ruiz/STITCH	DB01095	fluvastatin	ENSG00000125968	ID1	115	0.611474
CAD	Exome	Ruiz/STITCH	DB01095	fluvastatin	ENSG00000164867	NOS3	2	0.0106343
CAD	Exome	Ruiz/STITCH	DB01098	rosuvastatin	ENSG00000164867	NOS3	2	0.0106343
CAD	Exome	Ruiz/STITCH	DB01098	rosuvastatin	ENSG00000169174	PCSK9	169	0.898602
CAD	Exome	Ruiz/STITCH	DB01241	gemfibrozil	ENSG00000130164	LDLR	1	0.00531717
CAD	GWAS	DrugBank/DGIdb	DB00175	Pravastatin	ENSG00000084674	APOB	115	0.599958
CAD	GWAS	DrugBank/DGIdb	DB00175	Pravastatin	ENSG00000130203	APOE	16	0.0834725
CAD	GWAS	DrugBank/DGIdb	DB00175	Pravastatin	ENSG00000175445	LPL	34	0.177379
CAD	GWAS	DrugBank/DGIdb	DB00227	Lovastatin	ENSG00000084674	APOB	115	0.599958
CAD	GWAS	DrugBank/DGIdb	DB00227	Lovastatin	ENSG00000110243	APOA5	175	0.91298
CAD	GWAS	DrugBank/DGIdb	DB00227	Lovastatin	ENSG00000175445	LPL	34	0.177379
CAD	GWAS	DrugBank/DGIdb	DB00227	Lovastatin	ENSG00000204371	EHMT2	184	0.959933
CAD	GWAS	DrugBank/DGIdb	DB00243	Ranolazine	ENSG00000122194	PLG	56	0.292154
CAD	GWAS	DrugBank/DGIdb	DB00335	Atenolol	ENSG00000105329	TGFB1	39	0.203464
CAD	GWAS	DrugBank/DGIdb	DB00335	Atenolol	ENSG00000107960	STN1	179	0.933848
CAD	GWAS	DrugBank/DGIdb	DB00571	Propranolol	ENSG00000204371	EHMT2	184	0.959933
CAD	GWAS	DrugBank/DGIdb	DB00598	Labetalol	ENSG00000175445	LPL	34	0.177379
CAD	GWAS	DrugBank/DGIdb	DB00622	Nicardipine	ENSG00000204371	EHMT2	184	0.959933
CAD	GWAS	DrugBank/DGIdb	DB00622	Nicardipine	ENSG00000204842	ATXN2	95	0.495618
CAD	GWAS	DrugBank/DGIdb	DB00661	Verapamil	ENSG00000105329	TGFB1	39	0.203464
CAD	GWAS	DrugBank/DGIdb	DB00727	Nitroglycerin	ENSG00000061918	GUCY1B3	23	0.119992
CAD	GWAS	DrugBank/DGIdb	DB00727	Nitroglycerin	ENSG00000164116	GUCY1A3	18	0.0939065
CAD	GWAS	DrugBank/DGIdb	DB00883	Isosorbide dinitrate	ENSG00000061918	GUCY1B3	23	0.119992
CAD	GWAS	DrugBank/DGIdb	DB00883	Isosorbide dinitrate	ENSG00000164116	GUCY1A3	18	0.0939065
CAD	GWAS	DrugBank/DGIdb	DB00945	Acetylsalicylic acid	ENSG00000105329	TGFB1	39	0.203464
CAD	GWAS	DrugBank/DGIdb	DB01020	Isosorbide mononitrate	ENSG00000061918	GUCY1B3	23	0.119992
CAD	GWAS	DrugBank/DGIdb	DB01020	Isosorbide mononitrate	ENSG00000164116	GUCY1A3	18	0.0939065
CAD	GWAS	DrugBank/DGIdb	DB01076	Atorvastatin	ENSG00000073060	SCARB1	105	0.547788
CAD	GWAS	DrugBank/DGIdb	DB01076	Atorvastatin	ENSG00000084674	APOB	115	0.599958
CAD	GWAS	DrugBank/DGIdb	DB01076	Atorvastatin	ENSG00000110243	APOA5	175	0.91298
CAD	GWAS	DrugBank/DGIdb	DB01076	Atorvastatin	ENSG00000130203	APOE	16	0.0834725
CAD	GWAS	DrugBank/DGIdb	DB01076	Atorvastatin	ENSG00000232810	TNF	140	0.730384
CAD	GWAS	DrugBank/DGIdb	DB01095	Fluvastatin	ENSG00000130203	APOE	16	0.0834725
CAD	GWAS	DrugBank/DGIdb	DB01109	Heparin	ENSG00000084674	APOB	115	0.599958
CAD	GWAS	DrugBank/DGIdb	DB01115	Nifedipine	ENSG00000204371	EHMT2	184	0.959933
CAD	GWAS	DrugBank/DGIdb	DB01115	Nifedipine	ENSG00000204842	ATXN2	95	0.495618
CAD	GWAS	DrugBank/DGIdb	DB01203	Nadolol	ENSG00000175445	LPL	34	0.177379
CAD	GWAS	DrugBank/DGIdb	DB01241	Gemfibrozil	ENSG00000175445	LPL	34	0.177379
CAD	GWAS	DrugBank/STITCH	DB00175	Pravastatin	ENSG00000084674	APOB	115	0.599958
CAD	GWAS	DrugBank/STITCH	DB00227	Lovastatin	ENSG00000084674	APOB	115	0.599958
CAD	GWAS	DrugBank/STITCH	DB00227	Lovastatin	ENSG00000105329	TGFB1	39	0.203464
CAD	GWAS	DrugBank/STITCH	DB00227	Lovastatin	ENSG00000130203	APOE	16	0.0834725
CAD	GWAS	DrugBank/STITCH	DB00335	Atenolol	ENSG00000073060	SCARB1	105	0.547788
CAD	GWAS	DrugBank/STITCH	DB00945	Acetylsalicylic acid	ENSG00000073060	SCARB1	105	0.547788
CAD	GWAS	DrugBank/STITCH	DB00945	Acetylsalicylic acid	ENSG00000122194	PLG	56	0.292154
CAD	GWAS	DrugBank/STITCH	DB01076	Atorvastatin	ENSG00000073060	SCARB1	105	0.547788
CAD	GWAS	DrugBank/STITCH	DB01076	Atorvastatin	ENSG00000084674	APOB	115	0.599958
CAD	GWAS	DrugBank/STITCH	DB01076	Atorvastatin	ENSG00000130203	APOE	16	0.0834725
CAD	GWAS	DrugBank/STITCH	DB01076	Atorvastatin	ENSG00000175445	LPL	34	0.177379
CAD	GWAS	DrugBank/STITCH	DB01098	Rosuvastatin	ENSG00000084674	APOB	115	0.599958
CAD	GWAS	DrugBank/STITCH	DB01225	Enoxaparin	ENSG00000107562	CXCL12	20	0.104341
CAD	GWAS	DrugBank/STITCH	DB01225	Enoxaparin	ENSG00000122194	PLG	56	0.292154
CAD	GWAS	DrugBank/STITCH	DB01225	Enoxaparin	ENSG00000175445	LPL	34	0.177379
CAD	GWAS	DrugBank/STITCH	DB01225	Enoxaparin	ENSG00000232810	TNF	140	0.730384
CAD	GWAS	DrugBank/STITCH	DB01241	Gemfibrozil	ENSG00000084674	APOB	115	0.599958
CAD	GWAS	DrugBank/STITCH	DB01241	Gemfibrozil	ENSG00000175445	LPL	34	0.177379
CAD	GWAS	Ruiz/DGIdb	DB00001	Lepirudin	ENSG00000122194	PLG	56	0.292154
CAD	GWAS	Ruiz/DGIdb	DB00163	Vitamin E	ENSG00000084674	APOB	115	0.599958
CAD	GWAS	Ruiz/DGIdb	DB00163	Vitamin E	ENSG00000105329	TGFB1	39	0.203464
CAD	GWAS	Ruiz/DGIdb	DB00227	lovastatin	ENSG00000084674	APOB	115	0.599958
CAD	GWAS	Ruiz/DGIdb	DB00227	lovastatin	ENSG00000110243	APOA5	175	0.91298
CAD	GWAS	Ruiz/DGIdb	DB00227	lovastatin	ENSG00000175445	LPL	34	0.177379
CAD	GWAS	Ruiz/DGIdb	DB00227	lovastatin	ENSG00000204371	EHMT2	184	0.959933
CAD	GWAS	Ruiz/DGIdb	DB00243	ranolazine	ENSG00000122194	PLG	56	0.292154
CAD	GWAS	Ruiz/DGIdb	DB00335	atenolol-(+/-)	ENSG00000105329	TGFB1	39	0.203464
CAD	GWAS	Ruiz/DGIdb	DB00335	atenolol-(+/-)	ENSG00000107960	STN1	179	0.933848
CAD	GWAS	Ruiz/DGIdb	DB00571	propranolol	ENSG00000204371	EHMT2	184	0.959933
CAD	GWAS	Ruiz/DGIdb	DB00641	simvastatin	ENSG00000110243	APOA5	175	0.91298
CAD	GWAS	Ruiz/DGIdb	DB00641	simvastatin	ENSG00000130203	APOE	16	0.0834725
CAD	GWAS	Ruiz/DGIdb	DB00661	verapamil	ENSG00000105329	TGFB1	39	0.203464
CAD	GWAS	Ruiz/DGIdb	DB00727	Nitroglycerin	ENSG00000061918	GUCY1B3	23	0.119992
CAD	GWAS	Ruiz/DGIdb	DB00727	Nitroglycerin	ENSG00000164116	GUCY1A3	18	0.0939065
CAD	GWAS	Ruiz/DGIdb	DB00883	isosorbide-dinitrate	ENSG00000061918	GUCY1B3	23	0.119992
CAD	GWAS	Ruiz/DGIdb	DB00883	isosorbide-dinitrate	ENSG00000164116	GUCY1A3	18	0.0939065
CAD	GWAS	Ruiz/DGIdb	DB00945	aspirin	ENSG00000105329	TGFB1	39	0.203464
CAD	GWAS	Ruiz/DGIdb	DB00975	dipyridamole	ENSG00000204371	EHMT2	184	0.959933
CAD	GWAS	Ruiz/DGIdb	DB01020	isosorbide-mononitrate	ENSG00000061918	GUCY1B3	23	0.119992
CAD	GWAS	Ruiz/DGIdb	DB01020	isosorbide-mononitrate	ENSG00000164116	GUCY1A3	18	0.0939065
CAD	GWAS	Ruiz/DGIdb	DB01076	atorvastatin	ENSG00000073060	SCARB1	105	0.547788
CAD	GWAS	Ruiz/DGIdb	DB01076	atorvastatin	ENSG00000084674	APOB	115	0.599958
CAD	GWAS	Ruiz/DGIdb	DB01076	atorvastatin	ENSG00000110243	APOA5	175	0.91298
CAD	GWAS	Ruiz/DGIdb	DB01076	atorvastatin	ENSG00000130203	APOE	16	0.0834725
CAD	GWAS	Ruiz/DGIdb	DB01076	atorvastatin	ENSG00000232810	TNF	140	0.730384
CAD	GWAS	Ruiz/DGIdb	DB01095	fluvastatin	ENSG00000130203	APOE	16	0.0834725
CAD	GWAS	Ruiz/DGIdb	DB01113	papaverine	ENSG00000204371	EHMT2	184	0.959933
CAD	GWAS	Ruiz/DGIdb	DB01115	nifedipine	ENSG00000204371	EHMT2	184	0.959933
CAD	GWAS	Ruiz/DGIdb	DB01115	nifedipine	ENSG00000204842	ATXN2	95	0.495618
CAD	GWAS	Ruiz/DGIdb	DB01203	nadolol	ENSG00000175445	LPL	34	0.177379
CAD	GWAS	Ruiz/DGIdb	DB01241	gemfibrozil	ENSG00000175445	LPL	34	0.177379
CAD	GWAS	Ruiz/DGIdb	DB01244	bepridil	ENSG00000204371	EHMT2	184	0.959933
CAD	GWAS	Ruiz/DGIdb	DB08807	bopindolol	ENSG00000204371	EHMT2	184	0.959933
CAD	GWAS	Ruiz/STITCH	DB00163	Vitamin E	ENSG00000073060	SCARB1	105	0.547788
CAD	GWAS	Ruiz/STITCH	DB00163	Vitamin E	ENSG00000105329	TGFB1	39	0.203464
CAD	GWAS	Ruiz/STITCH	DB00227	lovastatin	ENSG00000084674	APOB	115	0.599958
CAD	GWAS	Ruiz/STITCH	DB00227	lovastatin	ENSG00000105329	TGFB1	39	0.203464
CAD	GWAS	Ruiz/STITCH	DB00227	lovastatin	ENSG00000130203	APOE	16	0.0834725
CAD	GWAS	Ruiz/STITCH	DB00335	atenolol-(+/-)	ENSG00000073060	SCARB1	105	0.547788
CAD	GWAS	Ruiz/STITCH	DB00641	simvastatin	ENSG00000084674	APOB	115	0.599958
CAD	GWAS	Ruiz/STITCH	DB00641	simvastatin	ENSG00000105329	TGFB1	39	0.203464
CAD	GWAS	Ruiz/STITCH	DB00641	simvastatin	ENSG00000175445	LPL	34	0.177379
CAD	GWAS	Ruiz/STITCH	DB00641	simvastatin	ENSG00000232810	TNF	140	0.730384
CAD	GWAS	Ruiz/STITCH	DB00945	aspirin	ENSG00000073060	SCARB1	105	0.547788
CAD	GWAS	Ruiz/STITCH	DB00945	aspirin	ENSG00000122194	PLG	56	0.292154
CAD	GWAS	Ruiz/STITCH	DB00975	dipyridamole	ENSG00000232810	TNF	140	0.730384
CAD	GWAS	Ruiz/STITCH	DB01076	atorvastatin	ENSG00000073060	SCARB1	105	0.547788
CAD	GWAS	Ruiz/STITCH	DB01076	atorvastatin	ENSG00000084674	APOB	115	0.599958
CAD	GWAS	Ruiz/STITCH	DB01076	atorvastatin	ENSG00000130203	APOE	16	0.0834725
CAD	GWAS	Ruiz/STITCH	DB01076	atorvastatin	ENSG00000175445	LPL	34	0.177379
CAD	GWAS	Ruiz/STITCH	DB01098	rosuvastatin	ENSG00000084674	APOB	115	0.599958
CAD	GWAS	Ruiz/STITCH	DB01241	gemfibrozil	ENSG00000084674	APOB	115	0.599958
CAD	GWAS	Ruiz/STITCH	DB01241	gemfibrozil	ENSG00000175445	LPL	34	0.177379
CAD	GWAS	Ruiz/STITCH	DB01599	probucol	ENSG00000073060	SCARB1	105	0.547788
CAD	GWAS	Ruiz/STITCH	DB01599	probucol	ENSG00000130203	APOE	16	0.0834725
CAD	GWAS	Ruiz/STITCH	DB01599	probucol	ENSG00000175445	LPL	34	0.177379
CAD	pQTL-GWAS	ChEMBL/ChEMBL	CHEMBL2103749	BIVALIRUDIN	ENSG00000180210	F2	18	0.93216
CAD	pQTL-GWAS	ChEMBL/ChEMBL	CHEMBL2109540	ALIROCUMAB	ENSG00000169174	PCSK9	8	0.414293
CAD	pQTL-GWAS	ChEMBL/ChEMBL	CHEMBL2364655	EVOLOCUMAB	ENSG00000169174	PCSK9	8	0.414293
CAD	pQTL-GWAS	ChEMBL/ChEMBL	CHEMBL628	PENTOXIFYLLINE	ENSG00000138735	PDE5A	30	1.5536
CAD	pQTL-GWAS	ChEMBL/ChEMBL	CHEMBL932	DIPYRIDAMOLE	ENSG00000138735	PDE5A	30	1.5536
CAD	pQTL-GWAS	DrugBank/DGIdb	DB00006	Bivalirudin	ENSG00000180210	F2	18	0.93216
CAD	pQTL-GWAS	DrugBank/DGIdb	DB00758	Clopidogrel	ENSG00000117411	B4GALT2	52	2.69291
CAD	pQTL-GWAS	DrugBank/DGIdb	DB00945	Acetylsalicylic acid	ENSG00000117411	B4GALT2	52	2.69291
CAD	pQTL-GWAS	DrugBank/DGIdb	DB00945	Acetylsalicylic acid	ENSG00000124181	PLCG1	65	3.36613
CAD	pQTL-GWAS	DrugBank/DGIdb	DB01109	Heparin	ENSG00000077782	FGFR1	75	3.884
CAD	pQTL-GWAS	DrugBank/DGIdb	DB01109	Heparin	ENSG00000180210	F2	18	0.93216
CAD	pQTL-GWAS	DrugBank/DGIdb	DB01225	Enoxaparin	ENSG00000180210	F2	18	0.93216
CAD	pQTL-GWAS	DrugBank/DGIdb	DB09302	Alirocumab	ENSG00000169174	PCSK9	8	0.414293
CAD	pQTL-GWAS	DrugBank/STITCH	DB00175	Pravastatin	ENSG00000169174	PCSK9	8	0.414293
CAD	pQTL-GWAS	DrugBank/STITCH	DB00227	Lovastatin	ENSG00000158710	TAGLN2	23	1.19109
CAD	pQTL-GWAS	DrugBank/STITCH	DB00727	Nitroglycerin	ENSG00000111275	ALDH2	12	0.62144
CAD	pQTL-GWAS	DrugBank/STITCH	DB00945	Acetylsalicylic acid	ENSG00000143799	PARP1	86	4.45365
CAD	pQTL-GWAS	DrugBank/STITCH	DB01098	Rosuvastatin	ENSG00000169174	PCSK9	8	0.414293
CAD	pQTL-GWAS	DrugBank/STITCH	DB01225	Enoxaparin	ENSG00000100234	TIMP3	80	4.14293
CAD	pQTL-GWAS	DrugBank/STITCH	DB01225	Enoxaparin	ENSG00000115414	FN1	32	1.65717
CAD	pQTL-GWAS	DrugBank/STITCH	DB01225	Enoxaparin	ENSG00000180210	F2	18	0.93216
CAD	pQTL-GWAS	Ruiz/DGIdb	DB00001	Lepirudin	ENSG00000180210	F2	18	0.93216
CAD	pQTL-GWAS	Ruiz/DGIdb	DB00006	bivalirudin	ENSG00000180210	F2	18	0.93216
CAD	pQTL-GWAS	Ruiz/DGIdb	DB00758	clopidogrel	ENSG00000117411	B4GALT2	52	2.69291
CAD	pQTL-GWAS	Ruiz/DGIdb	DB00945	aspirin	ENSG00000117411	B4GALT2	52	2.69291
CAD	pQTL-GWAS	Ruiz/DGIdb	DB00945	aspirin	ENSG00000124181	PLCG1	65	3.36613
CAD	pQTL-GWAS	Ruiz/DGIdb	DB00975	dipyridamole	ENSG00000138735	PDE5A	30	1.5536
CAD	pQTL-GWAS	Ruiz/DGIdb	DB01113	papaverine	ENSG00000138735	PDE5A	30	1.5536
CAD	pQTL-GWAS	Ruiz/DGIdb	DB09302	Alirocumab	ENSG00000169174	PCSK9	8	0.414293
CAD	pQTL-GWAS	Ruiz/STITCH	DB00227	lovastatin	ENSG00000158710	TAGLN2	23	1.19109
CAD	pQTL-GWAS	Ruiz/STITCH	DB00641	simvastatin	ENSG00000168610	STAT3	43	2.22683
CAD	pQTL-GWAS	Ruiz/STITCH	DB00641	simvastatin	ENSG00000180210	F2	18	0.93216
CAD	pQTL-GWAS	Ruiz/STITCH	DB00727	Nitroglycerin	ENSG00000111275	ALDH2	12	0.62144
CAD	pQTL-GWAS	Ruiz/STITCH	DB00945	aspirin	ENSG00000143799	PARP1	86	4.45365
CAD	pQTL-GWAS	Ruiz/STITCH	DB00975	dipyridamole	ENSG00000138735	PDE5A	30	1.5536
CAD	pQTL-GWAS	Ruiz/STITCH	DB01098	rosuvastatin	ENSG00000169174	PCSK9	8	0.414293
CAD	pQTL-GWAS	Ruiz/STITCH	DB01113	papaverine	ENSG00000138735	PDE5A	30	1.5536
CKD	eQTL-GWAS	DrugBank/DGIdb	DB00331	Metformin	ENSG00000112499	SLC22A2	18	0.110572
CKD	eQTL-GWAS	DrugBank/DGIdb	DB00331	Metformin	ENSG00000141736	ERBB2	66	0.40543
CKD	eQTL-GWAS	DrugBank/DGIdb	DB00331	Metformin	ENSG00000142494	SLC47A1	26	0.159715
CKD	eQTL-GWAS	DrugBank/DGIdb	DB01373	Calcium	ENSG00000115306	SPTBN1	139	0.853861
CKD	eQTL-GWAS	DrugBank/STITCH	DB00331	Metformin	ENSG00000118689	FOXO3	137	0.841575
CKD	eQTL-GWAS	DrugBank/STITCH	DB00331	Metformin	ENSG00000141736	ERBB2	66	0.40543
CKD	eQTL-GWAS	DrugBank/STITCH	DB01373	Calcium	ENSG00000115306	SPTBN1	139	0.853861
CKD	eQTL-GWAS	DrugBank/STITCH	DB01592	Iron	ENSG00000141744	PNMT	25	0.153572
CKD	Exome	ChEMBL/ChEMBL	CHEMBL1201621	SOMATROPIN	ENSG00000112964	GHR	98	0.52111
CKD	Exome	DrugBank/DGIdb	DB00052	Somatotropin	ENSG00000112964	GHR	98	0.52111
CKD	Exome	DrugBank/DGIdb	DB00331	Metformin	ENSG00000112499	SLC22A2	62	0.329682
CKD	Exome	DrugBank/STITCH	DB00136	Calcitriol	ENSG00000173281	PPP1R3B	63	0.334999
CKD	Exome	Ruiz/STITCH	DB00136	calcitriol	ENSG00000173281	PPP1R3B	63	0.334999
CKD	GWAS	DrugBank/DGIdb	DB00331	Metformin	ENSG00000106617	PRKAG2	44	0.229777
CKD	GWAS	DrugBank/DGIdb	DB00331	Metformin	ENSG00000112499	SLC22A2	1	0.0052222
CKD	GWAS	DrugBank/DGIdb	DB00331	Metformin	ENSG00000141736	ERBB2	93	0.485665
CKD	GWAS	DrugBank/DGIdb	DB00331	Metformin	ENSG00000142494	SLC47A1	41	0.21411
CKD	GWAS	DrugBank/DGIdb	DB00331	Metformin	ENSG00000146477	SLC22A3	154	0.80422
CKD	GWAS	DrugBank/DGIdb	DB00331	Metformin	ENSG00000175003	SLC22A1	58	0.302888
CKD	GWAS	DrugBank/STITCH	DB00136	Calcitriol	ENSG00000081479	LRP2	54	0.281999
CKD	GWAS	DrugBank/STITCH	DB00136	Calcitriol	ENSG00000173039	RELA	71	0.370777
CKD	GWAS	DrugBank/STITCH	DB00331	Metformin	ENSG00000118689	FOXO3	186	0.97133
CKD	GWAS	DrugBank/STITCH	DB00331	Metformin	ENSG00000141736	ERBB2	93	0.485665
CKD	GWAS	DrugBank/STITCH	DB01592	Iron	ENSG00000141744	PNMT	115	0.600554
CKD	GWAS	Ruiz/STITCH	DB00136	calcitriol	ENSG00000081479	LRP2	54	0.281999
CKD	GWAS	Ruiz/STITCH	DB00136	calcitriol	ENSG00000173039	RELA	71	0.370777
CKD	GWAS	Ruiz/STITCH	DB00169	cholecalciferol	ENSG00000239900	ADSL	122	0.637109
CKD	pQTL-GWAS	DrugBank/DGIdb	DB00052	Somatotropin	ENSG00000122194	PLG	94	4.88312
CKD	pQTL-GWAS	DrugBank/STITCH	DB00136	Calcitriol	ENSG00000166501	PRKCB	40	2.07792
CKD	pQTL-GWAS	DrugBank/STITCH	DB00331	Metformin	ENSG00000118689	FOXO3	10	0.519481
CKD	pQTL-GWAS	DrugBank/STITCH	DB00331	Metformin	ENSG00000122194	PLG	94	4.88312
CKD	pQTL-GWAS	DrugBank/STITCH	DB01373	Calcium	ENSG00000137825	ITPKA	32	1.66234
CKD	pQTL-GWAS	DrugBank/STITCH	DB01373	Calcium	ENSG00000166501	PRKCB	40	2.07792
CKD	pQTL-GWAS	Ruiz/STITCH	DB00136	calcitriol	ENSG00000166501	PRKCB	40	2.07792
COPD	eQTL-GWAS	DrugBank/DGIdb	DB00277	Theophylline	ENSG00000138735	PDE5A	151	0.925415
COPD	eQTL-GWAS	DrugBank/DGIdb	DB01222	Budesonide	ENSG00000120088	CRHR1	145	0.888644
COPD	eQTL-GWAS	DrugBank/STITCH	DB00277	Theophylline	ENSG00000138735	PDE5A	151	0.925415
COPD	eQTL-GWAS	Ruiz/DGIdb	DB00277	Theophylline	ENSG00000138735	PDE5A	151	0.925415
COPD	eQTL-GWAS	Ruiz/DGIdb	DB00368	norepinephrine	ENSG00000171873	ADRA1D	79	0.484158
COPD	eQTL-GWAS	Ruiz/DGIdb	DB00368	norepinephrine	ENSG00000186868	MAPT	126	0.772201
COPD	eQTL-GWAS	Ruiz/DGIdb	DB00668	epinephrine	ENSG00000171873	ADRA1D	79	0.484158
COPD	eQTL-GWAS	Ruiz/DGIdb	DB00668	epinephrine	ENSG00000186868	MAPT	126	0.772201
COPD	eQTL-GWAS	Ruiz/DGIdb	DB01064	isoprenaline	ENSG00000171873	ADRA1D	79	0.484158
COPD	eQTL-GWAS	Ruiz/STITCH	DB00277	Theophylline	ENSG00000138735	PDE5A	151	0.925415
COPD	eQTL-GWAS	Ruiz/STITCH	DB00368	norepinephrine	ENSG00000171873	ADRA1D	79	0.484158
COPD	eQTL-GWAS	Ruiz/STITCH	DB00668	epinephrine	ENSG00000171873	ADRA1D	79	0.484158
COPD	eQTL-GWAS	Ruiz/STITCH	DB00668	epinephrine	ENSG00000233276	GPX1	43	0.263529
COPD	eQTL-GWAS	Ruiz/STITCH	DB06151	acetylcysteine	ENSG00000170430	MGMT	110	0.674144
COPD	Exome	DrugBank/DGIdb	DB00635	Prednisone	ENSG00000176890	TYMS	144	0.765713
COPD	GWAS	DrugBank/DGIdb	DB00277	Theophylline	ENSG00000007171	NOS2	108	0.561915
COPD	GWAS	DrugBank/DGIdb	DB00277	Theophylline	ENSG00000204371	EHMT2	169	0.879292
COPD	GWAS	DrugBank/DGIdb	DB13772	Rufloxacin	ENSG00000204371	EHMT2	169	0.879292
COPD	GWAS	Ruiz/DGIdb	DB00277	Theophylline	ENSG00000007171	NOS2	108	0.561915
COPD	GWAS	Ruiz/DGIdb	DB00277	Theophylline	ENSG00000204371	EHMT2	169	0.879292
COPD	GWAS	Ruiz/DGIdb	DB00368	norepinephrine	ENSG00000204371	EHMT2	169	0.879292
COPD	GWAS	Ruiz/DGIdb	DB01064	isoprenaline	ENSG00000204371	EHMT2	169	0.879292
COPD	GWAS	Ruiz/STITCH	DB00668	epinephrine	ENSG00000136859	ANGPTL2	74	0.385016
COPD	pQTL-GWAS	DrugBank/DGIdb	DB01407	Clenbuterol	ENSG00000232810	TNF	82	4.17091
COPD	pQTL-GWAS	DrugBank/DGIdb	DB04465	Lactose	ENSG00000170266	GLB1	42	2.13632
COPD	pQTL-GWAS	DrugBank/STITCH	DB00635	Prednisone	ENSG00000120899	PTK2B	75	3.81485
COPD	pQTL-GWAS	DrugBank/STITCH	DB01001	Salbutamol	ENSG00000180210	F2	48	2.44151
COPD	pQTL-GWAS	DrugBank/STITCH	DB01407	Clenbuterol	ENSG00000180210	F2	48	2.44151
COPD	pQTL-GWAS	Ruiz/DGIdb	DB00668	epinephrine	ENSG00000232810	TNF	82	4.17091
COPD	pQTL-GWAS	Ruiz/STITCH	DB00668	epinephrine	ENSG00000180210	F2	48	2.44151
COPD	pQTL-GWAS	Ruiz/STITCH	DB00668	epinephrine	ENSG00000232810	TNF	82	4.17091
COPD	pQTL-GWAS	Ruiz/STITCH	DB01001	albuterol	ENSG00000180210	F2	48	2.44151
COPD	pQTL-GWAS	Ruiz/STITCH	DB06151	acetylcysteine	ENSG00000108179	PPIF	50	2.54323
COPD	pQTL-GWAS	Ruiz/STITCH	DB06151	acetylcysteine	ENSG00000173221	GLRX	72	3.66226
Diastolic BP	eQTL-GWAS	ChEMBL/ChEMBL	CHEMBL13	METOPROLOL	ENSG00000043591	ADRB1	23	0.142239
Diastolic BP	eQTL-GWAS	ChEMBL/ChEMBL	CHEMBL1437	NOREPINEPHRINE	ENSG00000043591	ADRB1	23	0.142239
Diastolic BP	eQTL-GWAS	ChEMBL/ChEMBL	CHEMBL211456	EPHEDRINE	ENSG00000043591	ADRB1	23	0.142239
Diastolic BP	eQTL-GWAS	ChEMBL/ChEMBL	CHEMBL24	ATENOLOL	ENSG00000043591	ADRB1	23	0.142239
Diastolic BP	eQTL-GWAS	ChEMBL/ChEMBL	CHEMBL27	PROPRANOLOL	ENSG00000043591	ADRB1	23	0.142239
Diastolic BP	eQTL-GWAS	ChEMBL/ChEMBL	CHEMBL423	BETAXOLOL	ENSG00000043591	ADRB1	23	0.142239
Diastolic BP	eQTL-GWAS	ChEMBL/ChEMBL	CHEMBL429	LABETALOL	ENSG00000043591	ADRB1	23	0.142239
Diastolic BP	eQTL-GWAS	ChEMBL/ChEMBL	CHEMBL434394	NEBIVOLOL	ENSG00000043591	ADRB1	23	0.142239
Diastolic BP	eQTL-GWAS	ChEMBL/ChEMBL	CHEMBL642	ACEBUTOLOL	ENSG00000043591	ADRB1	23	0.142239
Diastolic BP	eQTL-GWAS	ChEMBL/ChEMBL	CHEMBL645	BISOPROLOL	ENSG00000043591	ADRB1	23	0.142239
Diastolic BP	eQTL-GWAS	ChEMBL/ChEMBL	CHEMBL649	NADOLOL	ENSG00000043591	ADRB1	23	0.142239
Diastolic BP	eQTL-GWAS	ChEMBL/ChEMBL	CHEMBL723	CARVEDILOL	ENSG00000043591	ADRB1	23	0.142239
Diastolic BP	eQTL-GWAS	ChEMBL/ChEMBL	CHEMBL768	ESMOLOL	ENSG00000043591	ADRB1	23	0.142239
Diastolic BP	eQTL-GWAS	DrugBank/DGIdb	DB00187	Esmolol	ENSG00000043591	ADRB1	23	0.142239
Diastolic BP	eQTL-GWAS	DrugBank/DGIdb	DB00195	Betaxolol	ENSG00000043591	ADRB1	23	0.142239
Diastolic BP	eQTL-GWAS	DrugBank/DGIdb	DB00206	Reserpine	ENSG00000204371	EHMT2	45	0.278293
Diastolic BP	eQTL-GWAS	DrugBank/DGIdb	DB00214	Torasemide	ENSG00000138109	CYP2C9	123	0.760668
Diastolic BP	eQTL-GWAS	DrugBank/DGIdb	DB00264	Metoprolol	ENSG00000043591	ADRB1	23	0.142239
Diastolic BP	eQTL-GWAS	DrugBank/DGIdb	DB00270	Isradipine	ENSG00000165995	CACNB2	68	0.420532
Diastolic BP	eQTL-GWAS	DrugBank/DGIdb	DB00310	Chlorthalidone	ENSG00000135744	AGT	51	0.315399
Diastolic BP	eQTL-GWAS	DrugBank/DGIdb	DB00335	Atenolol	ENSG00000025434	NR1H3	129	0.797774
Diastolic BP	eQTL-GWAS	DrugBank/DGIdb	DB00335	Atenolol	ENSG00000043591	ADRB1	23	0.142239
Diastolic BP	eQTL-GWAS	DrugBank/DGIdb	DB00335	Atenolol	ENSG00000135744	AGT	51	0.315399
Diastolic BP	eQTL-GWAS	DrugBank/DGIdb	DB00343	Diltiazem	ENSG00000138109	CYP2C9	123	0.760668
Diastolic BP	eQTL-GWAS	DrugBank/DGIdb	DB00381	Amlodipine	ENSG00000135744	AGT	51	0.315399
Diastolic BP	eQTL-GWAS	DrugBank/DGIdb	DB00381	Amlodipine	ENSG00000165995	CACNB2	68	0.420532
Diastolic BP	eQTL-GWAS	DrugBank/DGIdb	DB00401	Nisoldipine	ENSG00000138109	CYP2C9	123	0.760668
Diastolic BP	eQTL-GWAS	DrugBank/DGIdb	DB00401	Nisoldipine	ENSG00000165995	CACNB2	68	0.420532
Diastolic BP	eQTL-GWAS	DrugBank/DGIdb	DB00401	Nisoldipine	ENSG00000204371	EHMT2	45	0.278293
Diastolic BP	eQTL-GWAS	DrugBank/DGIdb	DB00421	Spironolactone	ENSG00000043591	ADRB1	23	0.142239
Diastolic BP	eQTL-GWAS	DrugBank/DGIdb	DB00421	Spironolactone	ENSG00000140465	CYP1A1	3	0.0185529
Diastolic BP	eQTL-GWAS	DrugBank/DGIdb	DB00542	Benazepril	ENSG00000135744	AGT	51	0.315399
Diastolic BP	eQTL-GWAS	DrugBank/DGIdb	DB00542	Benazepril	ENSG00000177000	MTHFR	22	0.136054
Diastolic BP	eQTL-GWAS	DrugBank/DGIdb	DB00571	Propranolol	ENSG00000043591	ADRB1	23	0.142239
Diastolic BP	eQTL-GWAS	DrugBank/DGIdb	DB00571	Propranolol	ENSG00000138109	CYP2C9	123	0.760668
Diastolic BP	eQTL-GWAS	DrugBank/DGIdb	DB00571	Propranolol	ENSG00000204371	EHMT2	45	0.278293
Diastolic BP	eQTL-GWAS	DrugBank/DGIdb	DB00575	Clonidine	ENSG00000138109	CYP2C9	123	0.760668
Diastolic BP	eQTL-GWAS	DrugBank/DGIdb	DB00584	Enalapril	ENSG00000135744	AGT	51	0.315399
Diastolic BP	eQTL-GWAS	DrugBank/DGIdb	DB00594	Amiloride	ENSG00000204371	EHMT2	45	0.278293
Diastolic BP	eQTL-GWAS	DrugBank/DGIdb	DB00598	Labetalol	ENSG00000043591	ADRB1	23	0.142239
Diastolic BP	eQTL-GWAS	DrugBank/DGIdb	DB00598	Labetalol	ENSG00000138109	CYP2C9	123	0.760668
Diastolic BP	eQTL-GWAS	DrugBank/DGIdb	DB00612	Bisoprolol	ENSG00000043591	ADRB1	23	0.142239
Diastolic BP	eQTL-GWAS	DrugBank/DGIdb	DB00622	Nicardipine	ENSG00000165995	CACNB2	68	0.420532
Diastolic BP	eQTL-GWAS	DrugBank/DGIdb	DB00622	Nicardipine	ENSG00000204371	EHMT2	45	0.278293
Diastolic BP	eQTL-GWAS	DrugBank/DGIdb	DB00661	Verapamil	ENSG00000025434	NR1H3	129	0.797774
Diastolic BP	eQTL-GWAS	DrugBank/DGIdb	DB00661	Verapamil	ENSG00000165995	CACNB2	68	0.420532
Diastolic BP	eQTL-GWAS	DrugBank/DGIdb	DB00668	Epinephrine	ENSG00000043591	ADRB1	23	0.142239
Diastolic BP	eQTL-GWAS	DrugBank/DGIdb	DB00722	Lisinopril	ENSG00000135744	AGT	51	0.315399
Diastolic BP	eQTL-GWAS	DrugBank/DGIdb	DB00881	Quinapril	ENSG00000135744	AGT	51	0.315399
Diastolic BP	eQTL-GWAS	DrugBank/DGIdb	DB00960	Pindolol	ENSG00000043591	ADRB1	23	0.142239
Diastolic BP	eQTL-GWAS	DrugBank/DGIdb	DB00966	Telmisartan	ENSG00000204371	EHMT2	45	0.278293
Diastolic BP	eQTL-GWAS	DrugBank/DGIdb	DB00968	Methyldopa	ENSG00000135744	AGT	51	0.315399
Diastolic BP	eQTL-GWAS	DrugBank/DGIdb	DB00968	Methyldopa	ENSG00000138109	CYP2C9	123	0.760668
Diastolic BP	eQTL-GWAS	DrugBank/DGIdb	DB00968	Methyldopa	ENSG00000204371	EHMT2	45	0.278293
Diastolic BP	eQTL-GWAS	DrugBank/DGIdb	DB00968	Methyldopa	ENSG00000224389	C4B	62	0.383426
Diastolic BP	eQTL-GWAS	DrugBank/DGIdb	DB00999	Hydrochlorothiazide	ENSG00000043591	ADRB1	23	0.142239
Diastolic BP	eQTL-GWAS	DrugBank/DGIdb	DB00999	Hydrochlorothiazide	ENSG00000103653	CSK	10	0.0618429
Diastolic BP	eQTL-GWAS	DrugBank/DGIdb	DB00999	Hydrochlorothiazide	ENSG00000138193	PLCE1	24	0.148423
Diastolic BP	eQTL-GWAS	DrugBank/DGIdb	DB00999	Hydrochlorothiazide	ENSG00000181915	ADO	81	0.500928
Diastolic BP	eQTL-GWAS	DrugBank/DGIdb	DB01018	Guanfacine	ENSG00000204371	EHMT2	45	0.278293
Diastolic BP	eQTL-GWAS	DrugBank/DGIdb	DB01023	Felodipine	ENSG00000165995	CACNB2	68	0.420532
Diastolic BP	eQTL-GWAS	DrugBank/DGIdb	DB01029	Irbesartan	ENSG00000135744	AGT	51	0.315399
Diastolic BP	eQTL-GWAS	DrugBank/DGIdb	DB01029	Irbesartan	ENSG00000138109	CYP2C9	123	0.760668
Diastolic BP	eQTL-GWAS	DrugBank/DGIdb	DB01054	Nitrendipine	ENSG00000165995	CACNB2	68	0.420532
Diastolic BP	eQTL-GWAS	DrugBank/DGIdb	DB01076	Atorvastatin	ENSG00000138109	CYP2C9	123	0.760668
Diastolic BP	eQTL-GWAS	DrugBank/DGIdb	DB01115	Nifedipine	ENSG00000138109	CYP2C9	123	0.760668
Diastolic BP	eQTL-GWAS	DrugBank/DGIdb	DB01115	Nifedipine	ENSG00000165995	CACNB2	68	0.420532
Diastolic BP	eQTL-GWAS	DrugBank/DGIdb	DB01115	Nifedipine	ENSG00000204371	EHMT2	45	0.278293
Diastolic BP	eQTL-GWAS	DrugBank/DGIdb	DB01136	Carvedilol	ENSG00000043591	ADRB1	23	0.142239
Diastolic BP	eQTL-GWAS	DrugBank/DGIdb	DB01162	Terazosin	ENSG00000138109	CYP2C9	123	0.760668
Diastolic BP	eQTL-GWAS	DrugBank/DGIdb	DB01193	Acebutolol	ENSG00000043591	ADRB1	23	0.142239
Diastolic BP	eQTL-GWAS	DrugBank/DGIdb	DB01197	Captopril	ENSG00000204371	EHMT2	45	0.278293
Diastolic BP	eQTL-GWAS	DrugBank/DGIdb	DB01203	Nadolol	ENSG00000043591	ADRB1	23	0.142239
Diastolic BP	eQTL-GWAS	DrugBank/DGIdb	DB01275	Hydralazine	ENSG00000138109	CYP2C9	123	0.760668
Diastolic BP	eQTL-GWAS	DrugBank/DGIdb	DB01275	Hydralazine	ENSG00000204371	EHMT2	45	0.278293
Diastolic BP	eQTL-GWAS	DrugBank/DGIdb	DB02925	Piretanide	ENSG00000204371	EHMT2	45	0.278293
Diastolic BP	eQTL-GWAS	DrugBank/DGIdb	DB04846	Celiprolol	ENSG00000043591	ADRB1	23	0.142239
Diastolic BP	eQTL-GWAS	DrugBank/DGIdb	DB04861	Nebivolol	ENSG00000043591	ADRB1	23	0.142239
Diastolic BP	eQTL-GWAS	DrugBank/DGIdb	DB06712	Nilvadipine	ENSG00000165995	CACNB2	68	0.420532
Diastolic BP	eQTL-GWAS	DrugBank/DGIdb	DB11783	Imidapril	ENSG00000135744	AGT	51	0.315399
Diastolic BP	eQTL-GWAS	DrugBank/DGIdb	DB12661	Urapidil	ENSG00000138109	CYP2C9	123	0.760668
Diastolic BP	eQTL-GWAS	DrugBank/DGIdb	DB12661	Urapidil	ENSG00000204371	EHMT2	45	0.278293
Diastolic BP	eQTL-GWAS	DrugBank/DGIdb	DB13919	Candesartan	ENSG00000111252	SH2B3	13	0.0803958
Diastolic BP	eQTL-GWAS	DrugBank/DGIdb	DB13919	Candesartan	ENSG00000171303	KCNK3	27	0.166976
Diastolic BP	eQTL-GWAS	DrugBank/STITCH	DB00187	Esmolol	ENSG00000043591	ADRB1	23	0.142239
Diastolic BP	eQTL-GWAS	DrugBank/STITCH	DB00195	Betaxolol	ENSG00000043591	ADRB1	23	0.142239
Diastolic BP	eQTL-GWAS	DrugBank/STITCH	DB00264	Metoprolol	ENSG00000043591	ADRB1	23	0.142239
Diastolic BP	eQTL-GWAS	DrugBank/STITCH	DB00270	Isradipine	ENSG00000165995	CACNB2	68	0.420532
Diastolic BP	eQTL-GWAS	DrugBank/STITCH	DB00275	Olmesartan	ENSG00000138109	CYP2C9	123	0.760668
Diastolic BP	eQTL-GWAS	DrugBank/STITCH	DB00335	Atenolol	ENSG00000043591	ADRB1	23	0.142239
Diastolic BP	eQTL-GWAS	DrugBank/STITCH	DB00381	Amlodipine	ENSG00000140465	CYP1A1	3	0.0185529
Diastolic BP	eQTL-GWAS	DrugBank/STITCH	DB00381	Amlodipine	ENSG00000165995	CACNB2	68	0.420532
Diastolic BP	eQTL-GWAS	DrugBank/STITCH	DB00401	Nisoldipine	ENSG00000165995	CACNB2	68	0.420532
Diastolic BP	eQTL-GWAS	DrugBank/STITCH	DB00571	Propranolol	ENSG00000043591	ADRB1	23	0.142239
Diastolic BP	eQTL-GWAS	DrugBank/STITCH	DB00598	Labetalol	ENSG00000043591	ADRB1	23	0.142239
Diastolic BP	eQTL-GWAS	DrugBank/STITCH	DB00612	Bisoprolol	ENSG00000043591	ADRB1	23	0.142239
Diastolic BP	eQTL-GWAS	DrugBank/STITCH	DB00622	Nicardipine	ENSG00000138109	CYP2C9	123	0.760668
Diastolic BP	eQTL-GWAS	DrugBank/STITCH	DB00622	Nicardipine	ENSG00000140465	CYP1A1	3	0.0185529
Diastolic BP	eQTL-GWAS	DrugBank/STITCH	DB00622	Nicardipine	ENSG00000165995	CACNB2	68	0.420532
Diastolic BP	eQTL-GWAS	DrugBank/STITCH	DB00661	Verapamil	ENSG00000165995	CACNB2	68	0.420532
Diastolic BP	eQTL-GWAS	DrugBank/STITCH	DB00668	Epinephrine	ENSG00000043591	ADRB1	23	0.142239
Diastolic BP	eQTL-GWAS	DrugBank/STITCH	DB00678	Losartan	ENSG00000135744	AGT	51	0.315399
Diastolic BP	eQTL-GWAS	DrugBank/STITCH	DB00695	Furosemide	ENSG00000178741	COX5A	17	0.105133
Diastolic BP	eQTL-GWAS	DrugBank/STITCH	DB00722	Lisinopril	ENSG00000135744	AGT	51	0.315399
Diastolic BP	eQTL-GWAS	DrugBank/STITCH	DB00960	Pindolol	ENSG00000043591	ADRB1	23	0.142239
Diastolic BP	eQTL-GWAS	DrugBank/STITCH	DB00966	Telmisartan	ENSG00000135744	AGT	51	0.315399
Diastolic BP	eQTL-GWAS	DrugBank/STITCH	DB01023	Felodipine	ENSG00000165995	CACNB2	68	0.420532
Diastolic BP	eQTL-GWAS	DrugBank/STITCH	DB01029	Irbesartan	ENSG00000135744	AGT	51	0.315399
Diastolic BP	eQTL-GWAS	DrugBank/STITCH	DB01054	Nitrendipine	ENSG00000165995	CACNB2	68	0.420532
Diastolic BP	eQTL-GWAS	DrugBank/STITCH	DB01115	Nifedipine	ENSG00000165995	CACNB2	68	0.420532
Diastolic BP	eQTL-GWAS	DrugBank/STITCH	DB01136	Carvedilol	ENSG00000043591	ADRB1	23	0.142239
Diastolic BP	eQTL-GWAS	DrugBank/STITCH	DB01136	Carvedilol	ENSG00000171303	KCNK3	27	0.166976
Diastolic BP	eQTL-GWAS	DrugBank/STITCH	DB01193	Acebutolol	ENSG00000043591	ADRB1	23	0.142239
Diastolic BP	eQTL-GWAS	DrugBank/STITCH	DB01197	Captopril	ENSG00000135744	AGT	51	0.315399
Diastolic BP	eQTL-GWAS	DrugBank/STITCH	DB01203	Nadolol	ENSG00000043591	ADRB1	23	0.142239
Diastolic BP	eQTL-GWAS	DrugBank/STITCH	DB04861	Nebivolol	ENSG00000043591	ADRB1	23	0.142239
Diastolic BP	eQTL-GWAS	DrugBank/STITCH	DB04861	Nebivolol	ENSG00000213722	DDAH2	141	0.871985
Diastolic BP	eQTL-GWAS	DrugBank/STITCH	DB04920	Clevidipine	ENSG00000138109	CYP2C9	123	0.760668
Diastolic BP	eQTL-GWAS	DrugBank/STITCH	DB06712	Nilvadipine	ENSG00000165995	CACNB2	68	0.420532
Diastolic BP	eQTL-GWAS	Ruiz/DGIdb	DB00195	betaxolol	ENSG00000043591	ADRB1	23	0.142239
Diastolic BP	eQTL-GWAS	Ruiz/DGIdb	DB00206	reserpine	ENSG00000204371	EHMT2	45	0.278293
Diastolic BP	eQTL-GWAS	Ruiz/DGIdb	DB00211	midodrine	ENSG00000138109	CYP2C9	123	0.760668
Diastolic BP	eQTL-GWAS	Ruiz/DGIdb	DB00214	torasemide	ENSG00000138109	CYP2C9	123	0.760668
Diastolic BP	eQTL-GWAS	Ruiz/DGIdb	DB00264	metoprolol	ENSG00000043591	ADRB1	23	0.142239
Diastolic BP	eQTL-GWAS	Ruiz/DGIdb	DB00270	isradipine	ENSG00000165995	CACNB2	68	0.420532
Diastolic BP	eQTL-GWAS	Ruiz/DGIdb	DB00310	chlorthalidone	ENSG00000135744	AGT	51	0.315399
Diastolic BP	eQTL-GWAS	Ruiz/DGIdb	DB00335	atenolol-(+/-)	ENSG00000025434	NR1H3	129	0.797774
Diastolic BP	eQTL-GWAS	Ruiz/DGIdb	DB00335	atenolol-(+/-)	ENSG00000043591	ADRB1	23	0.142239
Diastolic BP	eQTL-GWAS	Ruiz/DGIdb	DB00335	atenolol-(+/-)	ENSG00000135744	AGT	51	0.315399
Diastolic BP	eQTL-GWAS	Ruiz/DGIdb	DB00343	diltiazem	ENSG00000138109	CYP2C9	123	0.760668
Diastolic BP	eQTL-GWAS	Ruiz/DGIdb	DB00350	minoxidil	ENSG00000138109	CYP2C9	123	0.760668
Diastolic BP	eQTL-GWAS	Ruiz/DGIdb	DB00368	norepinephrine	ENSG00000043591	ADRB1	23	0.142239
Diastolic BP	eQTL-GWAS	Ruiz/DGIdb	DB00368	norepinephrine	ENSG00000204371	EHMT2	45	0.278293
Diastolic BP	eQTL-GWAS	Ruiz/DGIdb	DB00373	timolol	ENSG00000043591	ADRB1	23	0.142239
Diastolic BP	eQTL-GWAS	Ruiz/DGIdb	DB00381	amlodipine	ENSG00000135744	AGT	51	0.315399
Diastolic BP	eQTL-GWAS	Ruiz/DGIdb	DB00381	amlodipine	ENSG00000165995	CACNB2	68	0.420532
Diastolic BP	eQTL-GWAS	Ruiz/DGIdb	DB00401	nisoldipine	ENSG00000138109	CYP2C9	123	0.760668
Diastolic BP	eQTL-GWAS	Ruiz/DGIdb	DB00401	nisoldipine	ENSG00000165995	CACNB2	68	0.420532
Diastolic BP	eQTL-GWAS	Ruiz/DGIdb	DB00401	nisoldipine	ENSG00000204371	EHMT2	45	0.278293
Diastolic BP	eQTL-GWAS	Ruiz/DGIdb	DB00421	spironolactone	ENSG00000043591	ADRB1	23	0.142239
Diastolic BP	eQTL-GWAS	Ruiz/DGIdb	DB00421	spironolactone	ENSG00000140465	CYP1A1	3	0.0185529
Diastolic BP	eQTL-GWAS	Ruiz/DGIdb	DB00521	carteolol	ENSG00000043591	ADRB1	23	0.142239
Diastolic BP	eQTL-GWAS	Ruiz/DGIdb	DB00542	benazepril	ENSG00000135744	AGT	51	0.315399
Diastolic BP	eQTL-GWAS	Ruiz/DGIdb	DB00542	benazepril	ENSG00000177000	MTHFR	22	0.136054
Diastolic BP	eQTL-GWAS	Ruiz/DGIdb	DB00571	propranolol	ENSG00000043591	ADRB1	23	0.142239
Diastolic BP	eQTL-GWAS	Ruiz/DGIdb	DB00571	propranolol	ENSG00000138109	CYP2C9	123	0.760668
Diastolic BP	eQTL-GWAS	Ruiz/DGIdb	DB00571	propranolol	ENSG00000204371	EHMT2	45	0.278293
Diastolic BP	eQTL-GWAS	Ruiz/DGIdb	DB00575	clonidine	ENSG00000138109	CYP2C9	123	0.760668
Diastolic BP	eQTL-GWAS	Ruiz/DGIdb	DB00584	enalapril	ENSG00000135744	AGT	51	0.315399
Diastolic BP	eQTL-GWAS	Ruiz/DGIdb	DB00594	amiloride	ENSG00000204371	EHMT2	45	0.278293
Diastolic BP	eQTL-GWAS	Ruiz/DGIdb	DB00598	labetalol	ENSG00000043591	ADRB1	23	0.142239
Diastolic BP	eQTL-GWAS	Ruiz/DGIdb	DB00598	labetalol	ENSG00000138109	CYP2C9	123	0.760668
Diastolic BP	eQTL-GWAS	Ruiz/DGIdb	DB00610	metaraminol	ENSG00000138109	CYP2C9	123	0.760668
Diastolic BP	eQTL-GWAS	Ruiz/DGIdb	DB00612	bisoprolol	ENSG00000043591	ADRB1	23	0.142239
Diastolic BP	eQTL-GWAS	Ruiz/DGIdb	DB00622	nicardipine	ENSG00000165995	CACNB2	68	0.420532
Diastolic BP	eQTL-GWAS	Ruiz/DGIdb	DB00622	nicardipine	ENSG00000204371	EHMT2	45	0.278293
Diastolic BP	eQTL-GWAS	Ruiz/DGIdb	DB00657	mecamylamine	ENSG00000138109	CYP2C9	123	0.760668
Diastolic BP	eQTL-GWAS	Ruiz/DGIdb	DB00661	verapamil	ENSG00000025434	NR1H3	129	0.797774
Diastolic BP	eQTL-GWAS	Ruiz/DGIdb	DB00661	verapamil	ENSG00000165995	CACNB2	68	0.420532
Diastolic BP	eQTL-GWAS	Ruiz/DGIdb	DB00668	epinephrine	ENSG00000043591	ADRB1	23	0.142239
Diastolic BP	eQTL-GWAS	Ruiz/DGIdb	DB00722	lisinopril	ENSG00000135744	AGT	51	0.315399
Diastolic BP	eQTL-GWAS	Ruiz/DGIdb	DB00800	fenoldopam	ENSG00000204371	EHMT2	45	0.278293
Diastolic BP	eQTL-GWAS	Ruiz/DGIdb	DB00881	quinapril	ENSG00000135744	AGT	51	0.315399
Diastolic BP	eQTL-GWAS	Ruiz/DGIdb	DB00960	pindolol	ENSG00000043591	ADRB1	23	0.142239
Diastolic BP	eQTL-GWAS	Ruiz/DGIdb	DB00966	telmisartan	ENSG00000204371	EHMT2	45	0.278293
Diastolic BP	eQTL-GWAS	Ruiz/DGIdb	DB00968	methyldopa	ENSG00000135744	AGT	51	0.315399
Diastolic BP	eQTL-GWAS	Ruiz/DGIdb	DB00968	methyldopa	ENSG00000138109	CYP2C9	123	0.760668
Diastolic BP	eQTL-GWAS	Ruiz/DGIdb	DB00968	methyldopa	ENSG00000204371	EHMT2	45	0.278293
Diastolic BP	eQTL-GWAS	Ruiz/DGIdb	DB00968	methyldopa	ENSG00000224389	C4B	62	0.383426
Diastolic BP	eQTL-GWAS	Ruiz/DGIdb	DB00981	physostigmine	ENSG00000204371	EHMT2	45	0.278293
Diastolic BP	eQTL-GWAS	Ruiz/DGIdb	DB00988	dopamine	ENSG00000043591	ADRB1	23	0.142239
Diastolic BP	eQTL-GWAS	Ruiz/DGIdb	DB00988	dopamine	ENSG00000204371	EHMT2	45	0.278293
Diastolic BP	eQTL-GWAS	Ruiz/DGIdb	DB00999	hydrochlorothiazide	ENSG00000043591	ADRB1	23	0.142239
Diastolic BP	eQTL-GWAS	Ruiz/DGIdb	DB00999	hydrochlorothiazide	ENSG00000103653	CSK	10	0.0618429
Diastolic BP	eQTL-GWAS	Ruiz/DGIdb	DB00999	hydrochlorothiazide	ENSG00000138193	PLCE1	24	0.148423
Diastolic BP	eQTL-GWAS	Ruiz/DGIdb	DB00999	hydrochlorothiazide	ENSG00000181915	ADO	81	0.500928
Diastolic BP	eQTL-GWAS	Ruiz/DGIdb	DB01018	guanfacine	ENSG00000204371	EHMT2	45	0.278293
Diastolic BP	eQTL-GWAS	Ruiz/DGIdb	DB01023	felodipine	ENSG00000165995	CACNB2	68	0.420532
Diastolic BP	eQTL-GWAS	Ruiz/DGIdb	DB01029	irbesartan	ENSG00000135744	AGT	51	0.315399
Diastolic BP	eQTL-GWAS	Ruiz/DGIdb	DB01029	irbesartan	ENSG00000138109	CYP2C9	123	0.760668
Diastolic BP	eQTL-GWAS	Ruiz/DGIdb	DB01076	atorvastatin	ENSG00000138109	CYP2C9	123	0.760668
Diastolic BP	eQTL-GWAS	Ruiz/DGIdb	DB01115	nifedipine	ENSG00000138109	CYP2C9	123	0.760668
Diastolic BP	eQTL-GWAS	Ruiz/DGIdb	DB01115	nifedipine	ENSG00000165995	CACNB2	68	0.420532
Diastolic BP	eQTL-GWAS	Ruiz/DGIdb	DB01115	nifedipine	ENSG00000204371	EHMT2	45	0.278293
Diastolic BP	eQTL-GWAS	Ruiz/DGIdb	DB01119	diazoxide	ENSG00000204371	EHMT2	45	0.278293
Diastolic BP	eQTL-GWAS	Ruiz/DGIdb	DB01136	carvedilol	ENSG00000043591	ADRB1	23	0.142239
Diastolic BP	eQTL-GWAS	Ruiz/DGIdb	DB01162	terazosin	ENSG00000138109	CYP2C9	123	0.760668
Diastolic BP	eQTL-GWAS	Ruiz/DGIdb	DB01193	acebutolol	ENSG00000043591	ADRB1	23	0.142239
Diastolic BP	eQTL-GWAS	Ruiz/DGIdb	DB01197	captopril	ENSG00000204371	EHMT2	45	0.278293
Diastolic BP	eQTL-GWAS	Ruiz/DGIdb	DB01203	nadolol	ENSG00000043591	ADRB1	23	0.142239
Diastolic BP	eQTL-GWAS	Ruiz/DGIdb	DB01229	paclitaxel	ENSG00000047849	MAP4	48	0.296846
Diastolic BP	eQTL-GWAS	Ruiz/DGIdb	DB01275	hydralazine	ENSG00000138109	CYP2C9	123	0.760668
Diastolic BP	eQTL-GWAS	Ruiz/DGIdb	DB01275	hydralazine	ENSG00000204371	EHMT2	45	0.278293
Diastolic BP	eQTL-GWAS	Ruiz/DGIdb	DB01359	penbutolol	ENSG00000043591	ADRB1	23	0.142239
Diastolic BP	eQTL-GWAS	Ruiz/DGIdb	DB01364	ephedrine	ENSG00000043591	ADRB1	23	0.142239
Diastolic BP	eQTL-GWAS	Ruiz/DGIdb	DB01365	mephentermine	ENSG00000043591	ADRB1	23	0.142239
Diastolic BP	eQTL-GWAS	Ruiz/DGIdb	DB01580	oxprenolol	ENSG00000043591	ADRB1	23	0.142239
Diastolic BP	eQTL-GWAS	Ruiz/DGIdb	DB04846	celiprolol	ENSG00000043591	ADRB1	23	0.142239
Diastolic BP	eQTL-GWAS	Ruiz/DGIdb	DB04861	nebivolol	ENSG00000043591	ADRB1	23	0.142239
Diastolic BP	eQTL-GWAS	Ruiz/DGIdb	DB08808	bupranolol	ENSG00000043591	ADRB1	23	0.142239
Diastolic BP	eQTL-GWAS	Ruiz/STITCH	DB00195	betaxolol	ENSG00000043591	ADRB1	23	0.142239
Diastolic BP	eQTL-GWAS	Ruiz/STITCH	DB00264	metoprolol	ENSG00000043591	ADRB1	23	0.142239
Diastolic BP	eQTL-GWAS	Ruiz/STITCH	DB00270	isradipine	ENSG00000165995	CACNB2	68	0.420532
Diastolic BP	eQTL-GWAS	Ruiz/STITCH	DB00275	olmesartan	ENSG00000138109	CYP2C9	123	0.760668
Diastolic BP	eQTL-GWAS	Ruiz/STITCH	DB00335	atenolol-(+/-)	ENSG00000043591	ADRB1	23	0.142239
Diastolic BP	eQTL-GWAS	Ruiz/STITCH	DB00368	norepinephrine	ENSG00000043591	ADRB1	23	0.142239
Diastolic BP	eQTL-GWAS	Ruiz/STITCH	DB00373	timolol	ENSG00000043591	ADRB1	23	0.142239
Diastolic BP	eQTL-GWAS	Ruiz/STITCH	DB00381	amlodipine	ENSG00000140465	CYP1A1	3	0.0185529
Diastolic BP	eQTL-GWAS	Ruiz/STITCH	DB00381	amlodipine	ENSG00000165995	CACNB2	68	0.420532
Diastolic BP	eQTL-GWAS	Ruiz/STITCH	DB00401	nisoldipine	ENSG00000165995	CACNB2	68	0.420532
Diastolic BP	eQTL-GWAS	Ruiz/STITCH	DB00521	carteolol	ENSG00000043591	ADRB1	23	0.142239
Diastolic BP	eQTL-GWAS	Ruiz/STITCH	DB00571	propranolol	ENSG00000043591	ADRB1	23	0.142239
Diastolic BP	eQTL-GWAS	Ruiz/STITCH	DB00598	labetalol	ENSG00000043591	ADRB1	23	0.142239
Diastolic BP	eQTL-GWAS	Ruiz/STITCH	DB00612	bisoprolol	ENSG00000043591	ADRB1	23	0.142239
Diastolic BP	eQTL-GWAS	Ruiz/STITCH	DB00622	nicardipine	ENSG00000138109	CYP2C9	123	0.760668
Diastolic BP	eQTL-GWAS	Ruiz/STITCH	DB00622	nicardipine	ENSG00000140465	CYP1A1	3	0.0185529
Diastolic BP	eQTL-GWAS	Ruiz/STITCH	DB00622	nicardipine	ENSG00000165995	CACNB2	68	0.420532
Diastolic BP	eQTL-GWAS	Ruiz/STITCH	DB00661	verapamil	ENSG00000165995	CACNB2	68	0.420532
Diastolic BP	eQTL-GWAS	Ruiz/STITCH	DB00668	epinephrine	ENSG00000043591	ADRB1	23	0.142239
Diastolic BP	eQTL-GWAS	Ruiz/STITCH	DB00678	losartan	ENSG00000135744	AGT	51	0.315399
Diastolic BP	eQTL-GWAS	Ruiz/STITCH	DB00695	furosemide	ENSG00000178741	COX5A	17	0.105133
Diastolic BP	eQTL-GWAS	Ruiz/STITCH	DB00722	lisinopril	ENSG00000135744	AGT	51	0.315399
Diastolic BP	eQTL-GWAS	Ruiz/STITCH	DB00960	pindolol	ENSG00000043591	ADRB1	23	0.142239
Diastolic BP	eQTL-GWAS	Ruiz/STITCH	DB00966	telmisartan	ENSG00000135744	AGT	51	0.315399
Diastolic BP	eQTL-GWAS	Ruiz/STITCH	DB00982	isotretinoin	ENSG00000138109	CYP2C9	123	0.760668
Diastolic BP	eQTL-GWAS	Ruiz/STITCH	DB00982	isotretinoin	ENSG00000167244	IGF2	89	0.550402
Diastolic BP	eQTL-GWAS	Ruiz/STITCH	DB00988	dopamine	ENSG00000043591	ADRB1	23	0.142239
Diastolic BP	eQTL-GWAS	Ruiz/STITCH	DB01023	felodipine	ENSG00000165995	CACNB2	68	0.420532
Diastolic BP	eQTL-GWAS	Ruiz/STITCH	DB01029	irbesartan	ENSG00000135744	AGT	51	0.315399
Diastolic BP	eQTL-GWAS	Ruiz/STITCH	DB01115	nifedipine	ENSG00000165995	CACNB2	68	0.420532
Diastolic BP	eQTL-GWAS	Ruiz/STITCH	DB01136	carvedilol	ENSG00000043591	ADRB1	23	0.142239
Diastolic BP	eQTL-GWAS	Ruiz/STITCH	DB01136	carvedilol	ENSG00000171303	KCNK3	27	0.166976
Diastolic BP	eQTL-GWAS	Ruiz/STITCH	DB01193	acebutolol	ENSG00000043591	ADRB1	23	0.142239
Diastolic BP	eQTL-GWAS	Ruiz/STITCH	DB01197	captopril	ENSG00000135744	AGT	51	0.315399
Diastolic BP	eQTL-GWAS	Ruiz/STITCH	DB01203	nadolol	ENSG00000043591	ADRB1	23	0.142239
Diastolic BP	eQTL-GWAS	Ruiz/STITCH	DB01229	paclitaxel	ENSG00000138109	CYP2C9	123	0.760668
Diastolic BP	eQTL-GWAS	Ruiz/STITCH	DB01359	penbutolol	ENSG00000043591	ADRB1	23	0.142239
Diastolic BP	eQTL-GWAS	Ruiz/STITCH	DB01364	ephedrine	ENSG00000043591	ADRB1	23	0.142239
Diastolic BP	eQTL-GWAS	Ruiz/STITCH	DB01365	mephentermine	ENSG00000043591	ADRB1	23	0.142239
Diastolic BP	eQTL-GWAS	Ruiz/STITCH	DB01580	oxprenolol	ENSG00000043591	ADRB1	23	0.142239
Diastolic BP	eQTL-GWAS	Ruiz/STITCH	DB04861	nebivolol	ENSG00000043591	ADRB1	23	0.142239
Diastolic BP	eQTL-GWAS	Ruiz/STITCH	DB04861	nebivolol	ENSG00000213722	DDAH2	141	0.871985
Diastolic BP	eQTL-GWAS	Ruiz/STITCH	DB04920	cleviprex	ENSG00000138109	CYP2C9	123	0.760668
Diastolic BP	eQTL-GWAS	Ruiz/STITCH	DB08808	bupranolol	ENSG00000043591	ADRB1	23	0.142239
Diastolic BP	Exome	ChEMBL/ChEMBL	CHEMBL1639	ALISKIREN	ENSG00000143839	REN	98	0.520889
Diastolic BP	Exome	DrugBank/DGIdb	DB00335	Atenolol	ENSG00000025434	NR1H3	42	0.223238
Diastolic BP	Exome	DrugBank/DGIdb	DB00335	Atenolol	ENSG00000130164	LDLR	4	0.0212608
Diastolic BP	Exome	DrugBank/DGIdb	DB00343	Diltiazem	ENSG00000130037	KCNA5	19	0.100989
Diastolic BP	Exome	DrugBank/DGIdb	DB00421	Spironolactone	ENSG00000164867	NOS3	25	0.13288
Diastolic BP	Exome	DrugBank/DGIdb	DB00584	Enalapril	ENSG00000164867	NOS3	25	0.13288
Diastolic BP	Exome	DrugBank/DGIdb	DB00594	Amiloride	ENSG00000213199	ASIC3	94	0.499628
Diastolic BP	Exome	DrugBank/DGIdb	DB00661	Verapamil	ENSG00000025434	NR1H3	42	0.223238
Diastolic BP	Exome	DrugBank/DGIdb	DB00661	Verapamil	ENSG00000130164	LDLR	4	0.0212608
Diastolic BP	Exome	DrugBank/DGIdb	DB00661	Verapamil	ENSG00000182132	KCNIP1	11	0.0584671
Diastolic BP	Exome	DrugBank/DGIdb	DB00722	Lisinopril	ENSG00000143839	REN	98	0.520889
Diastolic BP	Exome	DrugBank/DGIdb	DB00968	Methyldopa	ENSG00000142748	FCN3	119	0.632508
Diastolic BP	Exome	DrugBank/DGIdb	DB00999	Hydrochlorothiazide	ENSG00000138193	PLCE1	10	0.0531519
Diastolic BP	Exome	DrugBank/DGIdb	DB01076	Atorvastatin	ENSG00000087237	CETP	161	0.855746
Diastolic BP	Exome	DrugBank/DGIdb	DB01076	Atorvastatin	ENSG00000130164	LDLR	4	0.0212608
Diastolic BP	Exome	DrugBank/DGIdb	DB01115	Nifedipine	ENSG00000130037	KCNA5	19	0.100989
Diastolic BP	Exome	DrugBank/DGIdb	DB09026	Aliskiren	ENSG00000143839	REN	98	0.520889
Diastolic BP	Exome	DrugBank/DGIdb	DB09237	Levamlodipine	ENSG00000164867	NOS3	25	0.13288
Diastolic BP	Exome	DrugBank/STITCH	DB00178	Ramipril	ENSG00000143839	REN	98	0.520889
Diastolic BP	Exome	DrugBank/STITCH	DB00195	Betaxolol	ENSG00000164867	NOS3	25	0.13288
Diastolic BP	Exome	DrugBank/STITCH	DB00206	Reserpine	ENSG00000177272	KCNA3	43	0.228553
Diastolic BP	Exome	DrugBank/STITCH	DB00214	Torasemide	ENSG00000143839	REN	98	0.520889
Diastolic BP	Exome	DrugBank/STITCH	DB00264	Metoprolol	ENSG00000158748	HTR6	74	0.393324
Diastolic BP	Exome	DrugBank/STITCH	DB00270	Isradipine	ENSG00000143839	REN	98	0.520889
Diastolic BP	Exome	DrugBank/STITCH	DB00310	Chlorthalidone	ENSG00000143839	REN	98	0.520889
Diastolic BP	Exome	DrugBank/STITCH	DB00335	Atenolol	ENSG00000143839	REN	98	0.520889
Diastolic BP	Exome	DrugBank/STITCH	DB00381	Amlodipine	ENSG00000143839	REN	98	0.520889
Diastolic BP	Exome	DrugBank/STITCH	DB00388	Phenylephrine	ENSG00000143839	REN	98	0.520889
Diastolic BP	Exome	DrugBank/STITCH	DB00388	Phenylephrine	ENSG00000164867	NOS3	25	0.13288
Diastolic BP	Exome	DrugBank/STITCH	DB00421	Spironolactone	ENSG00000143839	REN	98	0.520889
Diastolic BP	Exome	DrugBank/STITCH	DB00457	Prazosin	ENSG00000143839	REN	98	0.520889
Diastolic BP	Exome	DrugBank/STITCH	DB00571	Propranolol	ENSG00000123454	DBH	2	0.0106304
Diastolic BP	Exome	DrugBank/STITCH	DB00571	Propranolol	ENSG00000143839	REN	98	0.520889
Diastolic BP	Exome	DrugBank/STITCH	DB00575	Clonidine	ENSG00000143839	REN	98	0.520889
Diastolic BP	Exome	DrugBank/STITCH	DB00584	Enalapril	ENSG00000143839	REN	98	0.520889
Diastolic BP	Exome	DrugBank/STITCH	DB00590	Doxazosin	ENSG00000143839	REN	98	0.520889
Diastolic BP	Exome	DrugBank/STITCH	DB00594	Amiloride	ENSG00000143839	REN	98	0.520889
Diastolic BP	Exome	DrugBank/STITCH	DB00598	Labetalol	ENSG00000143839	REN	98	0.520889
Diastolic BP	Exome	DrugBank/STITCH	DB00622	Nicardipine	ENSG00000143839	REN	98	0.520889
Diastolic BP	Exome	DrugBank/STITCH	DB00661	Verapamil	ENSG00000143839	REN	98	0.520889
Diastolic BP	Exome	DrugBank/STITCH	DB00661	Verapamil	ENSG00000164867	NOS3	25	0.13288
Diastolic BP	Exome	DrugBank/STITCH	DB00661	Verapamil	ENSG00000177272	KCNA3	43	0.228553
Diastolic BP	Exome	DrugBank/STITCH	DB00668	Epinephrine	ENSG00000143839	REN	98	0.520889
Diastolic BP	Exome	DrugBank/STITCH	DB00678	Losartan	ENSG00000143839	REN	98	0.520889
Diastolic BP	Exome	DrugBank/STITCH	DB00695	Furosemide	ENSG00000143839	REN	98	0.520889
Diastolic BP	Exome	DrugBank/STITCH	DB00700	Eplerenone	ENSG00000164867	NOS3	25	0.13288
Diastolic BP	Exome	DrugBank/STITCH	DB00722	Lisinopril	ENSG00000143839	REN	98	0.520889
Diastolic BP	Exome	DrugBank/STITCH	DB00790	Perindopril	ENSG00000143839	REN	98	0.520889
Diastolic BP	Exome	DrugBank/STITCH	DB00796	Candesartan cilexetil	ENSG00000143839	REN	98	0.520889
Diastolic BP	Exome	DrugBank/STITCH	DB00796	Candesartan cilexetil	ENSG00000164867	NOS3	25	0.13288
Diastolic BP	Exome	DrugBank/STITCH	DB00880	Chlorothiazide	ENSG00000143839	REN	98	0.520889
Diastolic BP	Exome	DrugBank/STITCH	DB00960	Pindolol	ENSG00000143839	REN	98	0.520889
Diastolic BP	Exome	DrugBank/STITCH	DB00999	Hydrochlorothiazide	ENSG00000143839	REN	98	0.520889
Diastolic BP	Exome	DrugBank/STITCH	DB01018	Guanfacine	ENSG00000143839	REN	98	0.520889
Diastolic BP	Exome	DrugBank/STITCH	DB01054	Nitrendipine	ENSG00000143839	REN	98	0.520889
Diastolic BP	Exome	DrugBank/STITCH	DB01076	Atorvastatin	ENSG00000164867	NOS3	25	0.13288
Diastolic BP	Exome	DrugBank/STITCH	DB01098	Rosuvastatin	ENSG00000087237	CETP	161	0.855746
Diastolic BP	Exome	DrugBank/STITCH	DB01098	Rosuvastatin	ENSG00000164867	NOS3	25	0.13288
Diastolic BP	Exome	DrugBank/STITCH	DB01115	Nifedipine	ENSG00000143839	REN	98	0.520889
Diastolic BP	Exome	DrugBank/STITCH	DB01115	Nifedipine	ENSG00000177272	KCNA3	43	0.228553
Diastolic BP	Exome	DrugBank/STITCH	DB01193	Acebutolol	ENSG00000143839	REN	98	0.520889
Diastolic BP	Exome	DrugBank/STITCH	DB01197	Captopril	ENSG00000143839	REN	98	0.520889
Diastolic BP	Exome	DrugBank/STITCH	DB01197	Captopril	ENSG00000164867	NOS3	25	0.13288
Diastolic BP	Exome	DrugBank/STITCH	DB01197	Captopril	ENSG00000196549	MME	140	0.744127
Diastolic BP	Exome	DrugBank/STITCH	DB01203	Nadolol	ENSG00000143839	REN	98	0.520889
Diastolic BP	Exome	DrugBank/STITCH	DB01275	Hydralazine	ENSG00000143839	REN	98	0.520889
Diastolic BP	Exome	DrugBank/STITCH	DB04861	Nebivolol	ENSG00000164867	NOS3	25	0.13288
Diastolic BP	Exome	Ruiz/DGIdb	DB00335	atenolol-(+/-)	ENSG00000025434	NR1H3	42	0.223238
Diastolic BP	Exome	Ruiz/DGIdb	DB00335	atenolol-(+/-)	ENSG00000130164	LDLR	4	0.0212608
Diastolic BP	Exome	Ruiz/DGIdb	DB00343	diltiazem	ENSG00000130037	KCNA5	19	0.100989
Diastolic BP	Exome	Ruiz/DGIdb	DB00350	minoxidil	ENSG00000143839	REN	98	0.520889
Diastolic BP	Exome	Ruiz/DGIdb	DB00421	spironolactone	ENSG00000164867	NOS3	25	0.13288
Diastolic BP	Exome	Ruiz/DGIdb	DB00584	enalapril	ENSG00000164867	NOS3	25	0.13288
Diastolic BP	Exome	Ruiz/DGIdb	DB00594	amiloride	ENSG00000213199	ASIC3	94	0.499628
Diastolic BP	Exome	Ruiz/DGIdb	DB00661	verapamil	ENSG00000025434	NR1H3	42	0.223238
Diastolic BP	Exome	Ruiz/DGIdb	DB00661	verapamil	ENSG00000130164	LDLR	4	0.0212608
Diastolic BP	Exome	Ruiz/DGIdb	DB00661	verapamil	ENSG00000182132	KCNIP1	11	0.0584671
Diastolic BP	Exome	Ruiz/DGIdb	DB00722	lisinopril	ENSG00000143839	REN	98	0.520889
Diastolic BP	Exome	Ruiz/DGIdb	DB00968	methyldopa	ENSG00000142748	FCN3	119	0.632508
Diastolic BP	Exome	Ruiz/DGIdb	DB00988	dopamine	ENSG00000123454	DBH	2	0.0106304
Diastolic BP	Exome	Ruiz/DGIdb	DB00999	hydrochlorothiazide	ENSG00000138193	PLCE1	10	0.0531519
Diastolic BP	Exome	Ruiz/DGIdb	DB01076	atorvastatin	ENSG00000087237	CETP	161	0.855746
Diastolic BP	Exome	Ruiz/DGIdb	DB01076	atorvastatin	ENSG00000130164	LDLR	4	0.0212608
Diastolic BP	Exome	Ruiz/DGIdb	DB01115	nifedipine	ENSG00000130037	KCNA5	19	0.100989
Diastolic BP	Exome	Ruiz/DGIdb	DB09026	aliskiren-hemifumarate	ENSG00000143839	REN	98	0.520889
Diastolic BP	Exome	Ruiz/STITCH	DB00178	ramipril	ENSG00000143839	REN	98	0.520889
Diastolic BP	Exome	Ruiz/STITCH	DB00191	phentermine	ENSG00000130037	KCNA5	19	0.100989
Diastolic BP	Exome	Ruiz/STITCH	DB00195	betaxolol	ENSG00000164867	NOS3	25	0.13288
Diastolic BP	Exome	Ruiz/STITCH	DB00206	reserpine	ENSG00000177272	KCNA3	43	0.228553
Diastolic BP	Exome	Ruiz/STITCH	DB00214	torasemide	ENSG00000143839	REN	98	0.520889
Diastolic BP	Exome	Ruiz/STITCH	DB00264	metoprolol	ENSG00000158748	HTR6	74	0.393324
Diastolic BP	Exome	Ruiz/STITCH	DB00270	isradipine	ENSG00000143839	REN	98	0.520889
Diastolic BP	Exome	Ruiz/STITCH	DB00310	chlorthalidone	ENSG00000143839	REN	98	0.520889
Diastolic BP	Exome	Ruiz/STITCH	DB00325	Nitroprusside	ENSG00000143839	REN	98	0.520889
Diastolic BP	Exome	Ruiz/STITCH	DB00335	atenolol-(+/-)	ENSG00000143839	REN	98	0.520889
Diastolic BP	Exome	Ruiz/STITCH	DB00368	norepinephrine	ENSG00000143839	REN	98	0.520889
Diastolic BP	Exome	Ruiz/STITCH	DB00368	norepinephrine	ENSG00000164867	NOS3	25	0.13288
Diastolic BP	Exome	Ruiz/STITCH	DB00381	amlodipine	ENSG00000143839	REN	98	0.520889
Diastolic BP	Exome	Ruiz/STITCH	DB00388	phenylephrine	ENSG00000143839	REN	98	0.520889
Diastolic BP	Exome	Ruiz/STITCH	DB00388	phenylephrine	ENSG00000164867	NOS3	25	0.13288
Diastolic BP	Exome	Ruiz/STITCH	DB00421	spironolactone	ENSG00000143839	REN	98	0.520889
Diastolic BP	Exome	Ruiz/STITCH	DB00457	prazosin	ENSG00000143839	REN	98	0.520889
Diastolic BP	Exome	Ruiz/STITCH	DB00571	propranolol	ENSG00000123454	DBH	2	0.0106304
Diastolic BP	Exome	Ruiz/STITCH	DB00571	propranolol	ENSG00000143839	REN	98	0.520889
Diastolic BP	Exome	Ruiz/STITCH	DB00575	clonidine	ENSG00000143839	REN	98	0.520889
Diastolic BP	Exome	Ruiz/STITCH	DB00584	enalapril	ENSG00000143839	REN	98	0.520889
Diastolic BP	Exome	Ruiz/STITCH	DB00590	doxazosin	ENSG00000143839	REN	98	0.520889
Diastolic BP	Exome	Ruiz/STITCH	DB00594	amiloride	ENSG00000143839	REN	98	0.520889
Diastolic BP	Exome	Ruiz/STITCH	DB00598	labetalol	ENSG00000143839	REN	98	0.520889
Diastolic BP	Exome	Ruiz/STITCH	DB00622	nicardipine	ENSG00000143839	REN	98	0.520889
Diastolic BP	Exome	Ruiz/STITCH	DB00661	verapamil	ENSG00000143839	REN	98	0.520889
Diastolic BP	Exome	Ruiz/STITCH	DB00661	verapamil	ENSG00000164867	NOS3	25	0.13288
Diastolic BP	Exome	Ruiz/STITCH	DB00661	verapamil	ENSG00000177272	KCNA3	43	0.228553
Diastolic BP	Exome	Ruiz/STITCH	DB00668	epinephrine	ENSG00000143839	REN	98	0.520889
Diastolic BP	Exome	Ruiz/STITCH	DB00678	losartan	ENSG00000143839	REN	98	0.520889
Diastolic BP	Exome	Ruiz/STITCH	DB00692	phentolamine	ENSG00000143839	REN	98	0.520889
Diastolic BP	Exome	Ruiz/STITCH	DB00695	furosemide	ENSG00000143839	REN	98	0.520889
Diastolic BP	Exome	Ruiz/STITCH	DB00700	eplerenone	ENSG00000164867	NOS3	25	0.13288
Diastolic BP	Exome	Ruiz/STITCH	DB00722	lisinopril	ENSG00000143839	REN	98	0.520889
Diastolic BP	Exome	Ruiz/STITCH	DB00790	perindopril	ENSG00000143839	REN	98	0.520889
Diastolic BP	Exome	Ruiz/STITCH	DB00796	candesartan-cilextil	ENSG00000143839	REN	98	0.520889
Diastolic BP	Exome	Ruiz/STITCH	DB00796	candesartan-cilextil	ENSG00000164867	NOS3	25	0.13288
Diastolic BP	Exome	Ruiz/STITCH	DB00880	chlorothiazide	ENSG00000143839	REN	98	0.520889
Diastolic BP	Exome	Ruiz/STITCH	DB00960	pindolol	ENSG00000143839	REN	98	0.520889
Diastolic BP	Exome	Ruiz/STITCH	DB00982	isotretinoin	ENSG00000118849	RARRES1	84	0.446476
Diastolic BP	Exome	Ruiz/STITCH	DB00982	isotretinoin	ENSG00000130700	GATA5	3	0.0159456
Diastolic BP	Exome	Ruiz/STITCH	DB00982	isotretinoin	ENSG00000164362	TERT	9	0.0478367
Diastolic BP	Exome	Ruiz/STITCH	DB00988	dopamine	ENSG00000143839	REN	98	0.520889
Diastolic BP	Exome	Ruiz/STITCH	DB00999	hydrochlorothiazide	ENSG00000143839	REN	98	0.520889
Diastolic BP	Exome	Ruiz/STITCH	DB01018	guanfacine	ENSG00000143839	REN	98	0.520889
Diastolic BP	Exome	Ruiz/STITCH	DB01076	atorvastatin	ENSG00000164867	NOS3	25	0.13288
Diastolic BP	Exome	Ruiz/STITCH	DB01115	nifedipine	ENSG00000143839	REN	98	0.520889
Diastolic BP	Exome	Ruiz/STITCH	DB01115	nifedipine	ENSG00000177272	KCNA3	43	0.228553
Diastolic BP	Exome	Ruiz/STITCH	DB01119	diazoxide	ENSG00000143839	REN	98	0.520889
Diastolic BP	Exome	Ruiz/STITCH	DB01193	acebutolol	ENSG00000143839	REN	98	0.520889
Diastolic BP	Exome	Ruiz/STITCH	DB01197	captopril	ENSG00000143839	REN	98	0.520889
Diastolic BP	Exome	Ruiz/STITCH	DB01197	captopril	ENSG00000164867	NOS3	25	0.13288
Diastolic BP	Exome	Ruiz/STITCH	DB01197	captopril	ENSG00000196549	MME	140	0.744127
Diastolic BP	Exome	Ruiz/STITCH	DB01203	nadolol	ENSG00000143839	REN	98	0.520889
Diastolic BP	Exome	Ruiz/STITCH	DB01275	hydralazine	ENSG00000143839	REN	98	0.520889
Diastolic BP	Exome	Ruiz/STITCH	DB01580	oxprenolol	ENSG00000143839	REN	98	0.520889
Diastolic BP	Exome	Ruiz/STITCH	DB04861	nebivolol	ENSG00000164867	NOS3	25	0.13288
Diastolic BP	GWAS	ChEMBL/ChEMBL	CHEMBL1480	FELODIPINE	ENSG00000157388	CACNA1D	151	0.798055
Diastolic BP	GWAS	ChEMBL/ChEMBL	CHEMBL1484	NICARDIPINE	ENSG00000157388	CACNA1D	151	0.798055
Diastolic BP	GWAS	ChEMBL/ChEMBL	CHEMBL1491	AMLODIPINE	ENSG00000157388	CACNA1D	151	0.798055
Diastolic BP	GWAS	ChEMBL/ChEMBL	CHEMBL1648	ISRADIPINE	ENSG00000157388	CACNA1D	151	0.798055
Diastolic BP	GWAS	ChEMBL/ChEMBL	CHEMBL1726	NISOLDIPINE	ENSG00000157388	CACNA1D	151	0.798055
Diastolic BP	GWAS	ChEMBL/ChEMBL	CHEMBL193	NIFEDIPINE	ENSG00000157388	CACNA1D	151	0.798055
Diastolic BP	GWAS	ChEMBL/ChEMBL	CHEMBL2111097	LEVAMLODIPINE	ENSG00000157388	CACNA1D	151	0.798055
Diastolic BP	GWAS	ChEMBL/ChEMBL	CHEMBL23	DILTIAZEM	ENSG00000157388	CACNA1D	151	0.798055
Diastolic BP	GWAS	ChEMBL/ChEMBL	CHEMBL6966	VERAPAMIL	ENSG00000157388	CACNA1D	151	0.798055
Diastolic BP	GWAS	DrugBank/DGIdb	DB00206	Reserpine	ENSG00000204371	EHMT2	1	0.00528513
Diastolic BP	GWAS	DrugBank/DGIdb	DB00214	Torasemide	ENSG00000140505	CYP1A2	1	0.00528513
Diastolic BP	GWAS	DrugBank/DGIdb	DB00270	Isradipine	ENSG00000157388	CACNA1D	151	0.798055
Diastolic BP	GWAS	DrugBank/DGIdb	DB00270	Isradipine	ENSG00000165995	CACNB2	1	0.00528513
Diastolic BP	GWAS	DrugBank/DGIdb	DB00310	Chlorthalidone	ENSG00000175206	NPPA	1	0.00528513
Diastolic BP	GWAS	DrugBank/DGIdb	DB00343	Diltiazem	ENSG00000140505	CYP1A2	1	0.00528513
Diastolic BP	GWAS	DrugBank/DGIdb	DB00343	Diltiazem	ENSG00000161714	PLCD3	109	0.576079
Diastolic BP	GWAS	DrugBank/DGIdb	DB00381	Amlodipine	ENSG00000157388	CACNA1D	151	0.798055
Diastolic BP	GWAS	DrugBank/DGIdb	DB00381	Amlodipine	ENSG00000165995	CACNB2	1	0.00528513
Diastolic BP	GWAS	DrugBank/DGIdb	DB00381	Amlodipine	ENSG00000175206	NPPA	1	0.00528513
Diastolic BP	GWAS	DrugBank/DGIdb	DB00384	Triamterene	ENSG00000140505	CYP1A2	1	0.00528513
Diastolic BP	GWAS	DrugBank/DGIdb	DB00401	Nisoldipine	ENSG00000140505	CYP1A2	1	0.00528513
Diastolic BP	GWAS	DrugBank/DGIdb	DB00401	Nisoldipine	ENSG00000157388	CACNA1D	151	0.798055
Diastolic BP	GWAS	DrugBank/DGIdb	DB00401	Nisoldipine	ENSG00000165995	CACNB2	1	0.00528513
Diastolic BP	GWAS	DrugBank/DGIdb	DB00401	Nisoldipine	ENSG00000204371	EHMT2	1	0.00528513
Diastolic BP	GWAS	DrugBank/DGIdb	DB00421	Spironolactone	ENSG00000140465	CYP1A1	1	0.00528513
Diastolic BP	GWAS	DrugBank/DGIdb	DB00421	Spironolactone	ENSG00000140505	CYP1A2	1	0.00528513
Diastolic BP	GWAS	DrugBank/DGIdb	DB00542	Benazepril	ENSG00000177000	MTHFR	1	0.00528513
Diastolic BP	GWAS	DrugBank/DGIdb	DB00571	Propranolol	ENSG00000140505	CYP1A2	1	0.00528513
Diastolic BP	GWAS	DrugBank/DGIdb	DB00571	Propranolol	ENSG00000204371	EHMT2	1	0.00528513
Diastolic BP	GWAS	DrugBank/DGIdb	DB00594	Amiloride	ENSG00000204371	EHMT2	1	0.00528513
Diastolic BP	GWAS	DrugBank/DGIdb	DB00598	Labetalol	ENSG00000140505	CYP1A2	1	0.00528513
Diastolic BP	GWAS	DrugBank/DGIdb	DB00622	Nicardipine	ENSG00000115252	PDE1A	148	0.7822
Diastolic BP	GWAS	DrugBank/DGIdb	DB00622	Nicardipine	ENSG00000157388	CACNA1D	151	0.798055
Diastolic BP	GWAS	DrugBank/DGIdb	DB00622	Nicardipine	ENSG00000165995	CACNB2	1	0.00528513
Diastolic BP	GWAS	DrugBank/DGIdb	DB00622	Nicardipine	ENSG00000204371	EHMT2	1	0.00528513
Diastolic BP	GWAS	DrugBank/DGIdb	DB00622	Nicardipine	ENSG00000204842	ATXN2	1	0.00528513
Diastolic BP	GWAS	DrugBank/DGIdb	DB00661	Verapamil	ENSG00000157388	CACNA1D	151	0.798055
Diastolic BP	GWAS	DrugBank/DGIdb	DB00661	Verapamil	ENSG00000165995	CACNB2	1	0.00528513
Diastolic BP	GWAS	DrugBank/DGIdb	DB00966	Telmisartan	ENSG00000204371	EHMT2	1	0.00528513
Diastolic BP	GWAS	DrugBank/DGIdb	DB00968	Methyldopa	ENSG00000140505	CYP1A2	1	0.00528513
Diastolic BP	GWAS	DrugBank/DGIdb	DB00968	Methyldopa	ENSG00000204371	EHMT2	1	0.00528513
Diastolic BP	GWAS	DrugBank/DGIdb	DB00999	Hydrochlorothiazide	ENSG00000103653	CSK	1	0.00528513
Diastolic BP	GWAS	DrugBank/DGIdb	DB00999	Hydrochlorothiazide	ENSG00000138193	PLCE1	1	0.00528513
Diastolic BP	GWAS	DrugBank/DGIdb	DB01018	Guanfacine	ENSG00000204371	EHMT2	1	0.00528513
Diastolic BP	GWAS	DrugBank/DGIdb	DB01023	Felodipine	ENSG00000099331	MYO9B	129	0.681782
Diastolic BP	GWAS	DrugBank/DGIdb	DB01023	Felodipine	ENSG00000115252	PDE1A	148	0.7822
Diastolic BP	GWAS	DrugBank/DGIdb	DB01023	Felodipine	ENSG00000157388	CACNA1D	151	0.798055
Diastolic BP	GWAS	DrugBank/DGIdb	DB01023	Felodipine	ENSG00000165995	CACNB2	1	0.00528513
Diastolic BP	GWAS	DrugBank/DGIdb	DB01029	Irbesartan	ENSG00000140505	CYP1A2	1	0.00528513
Diastolic BP	GWAS	DrugBank/DGIdb	DB01054	Nitrendipine	ENSG00000157388	CACNA1D	151	0.798055
Diastolic BP	GWAS	DrugBank/DGIdb	DB01054	Nitrendipine	ENSG00000165995	CACNB2	1	0.00528513
Diastolic BP	GWAS	DrugBank/DGIdb	DB01115	Nifedipine	ENSG00000099331	MYO9B	129	0.681782
Diastolic BP	GWAS	DrugBank/DGIdb	DB01115	Nifedipine	ENSG00000140505	CYP1A2	1	0.00528513
Diastolic BP	GWAS	DrugBank/DGIdb	DB01115	Nifedipine	ENSG00000157388	CACNA1D	151	0.798055
Diastolic BP	GWAS	DrugBank/DGIdb	DB01115	Nifedipine	ENSG00000165995	CACNB2	1	0.00528513
Diastolic BP	GWAS	DrugBank/DGIdb	DB01115	Nifedipine	ENSG00000204371	EHMT2	1	0.00528513
Diastolic BP	GWAS	DrugBank/DGIdb	DB01115	Nifedipine	ENSG00000204842	ATXN2	1	0.00528513
Diastolic BP	GWAS	DrugBank/DGIdb	DB01136	Carvedilol	ENSG00000120937	NPPB	1	0.00528513
Diastolic BP	GWAS	DrugBank/DGIdb	DB01136	Carvedilol	ENSG00000140505	CYP1A2	1	0.00528513
Diastolic BP	GWAS	DrugBank/DGIdb	DB01162	Terazosin	ENSG00000140505	CYP1A2	1	0.00528513
Diastolic BP	GWAS	DrugBank/DGIdb	DB01197	Captopril	ENSG00000099331	MYO9B	129	0.681782
Diastolic BP	GWAS	DrugBank/DGIdb	DB01197	Captopril	ENSG00000204371	EHMT2	1	0.00528513
Diastolic BP	GWAS	DrugBank/DGIdb	DB01275	Hydralazine	ENSG00000140505	CYP1A2	1	0.00528513
Diastolic BP	GWAS	DrugBank/DGIdb	DB01275	Hydralazine	ENSG00000204371	EHMT2	1	0.00528513
Diastolic BP	GWAS	DrugBank/DGIdb	DB02925	Piretanide	ENSG00000204371	EHMT2	1	0.00528513
Diastolic BP	GWAS	DrugBank/DGIdb	DB04920	Clevidipine	ENSG00000157388	CACNA1D	151	0.798055
Diastolic BP	GWAS	DrugBank/DGIdb	DB06712	Nilvadipine	ENSG00000157388	CACNA1D	151	0.798055
Diastolic BP	GWAS	DrugBank/DGIdb	DB06712	Nilvadipine	ENSG00000165995	CACNB2	1	0.00528513
Diastolic BP	GWAS	DrugBank/DGIdb	DB09237	Levamlodipine	ENSG00000157388	CACNA1D	151	0.798055
Diastolic BP	GWAS	DrugBank/DGIdb	DB12661	Urapidil	ENSG00000204371	EHMT2	1	0.00528513
Diastolic BP	GWAS	DrugBank/DGIdb	DB13919	Candesartan	ENSG00000111252	SH2B3	1	0.00528513
Diastolic BP	GWAS	DrugBank/DGIdb	DB13919	Candesartan	ENSG00000171303	KCNK3	94	0.496802
Diastolic BP	GWAS	DrugBank/STITCH	DB00270	Isradipine	ENSG00000157388	CACNA1D	151	0.798055
Diastolic BP	GWAS	DrugBank/STITCH	DB00270	Isradipine	ENSG00000165995	CACNB2	1	0.00528513
Diastolic BP	GWAS	DrugBank/STITCH	DB00381	Amlodipine	ENSG00000105173	CCNE1	117	0.618361
Diastolic BP	GWAS	DrugBank/STITCH	DB00381	Amlodipine	ENSG00000140465	CYP1A1	1	0.00528513
Diastolic BP	GWAS	DrugBank/STITCH	DB00381	Amlodipine	ENSG00000157388	CACNA1D	151	0.798055
Diastolic BP	GWAS	DrugBank/STITCH	DB00381	Amlodipine	ENSG00000165995	CACNB2	1	0.00528513
Diastolic BP	GWAS	DrugBank/STITCH	DB00401	Nisoldipine	ENSG00000140505	CYP1A2	1	0.00528513
Diastolic BP	GWAS	DrugBank/STITCH	DB00401	Nisoldipine	ENSG00000157388	CACNA1D	151	0.798055
Diastolic BP	GWAS	DrugBank/STITCH	DB00401	Nisoldipine	ENSG00000165995	CACNB2	1	0.00528513
Diastolic BP	GWAS	DrugBank/STITCH	DB00571	Propranolol	ENSG00000140505	CYP1A2	1	0.00528513
Diastolic BP	GWAS	DrugBank/STITCH	DB00598	Labetalol	ENSG00000175206	NPPA	1	0.00528513
Diastolic BP	GWAS	DrugBank/STITCH	DB00622	Nicardipine	ENSG00000115252	PDE1A	148	0.7822
Diastolic BP	GWAS	DrugBank/STITCH	DB00622	Nicardipine	ENSG00000140465	CYP1A1	1	0.00528513
Diastolic BP	GWAS	DrugBank/STITCH	DB00622	Nicardipine	ENSG00000140505	CYP1A2	1	0.00528513
Diastolic BP	GWAS	DrugBank/STITCH	DB00622	Nicardipine	ENSG00000157388	CACNA1D	151	0.798055
Diastolic BP	GWAS	DrugBank/STITCH	DB00622	Nicardipine	ENSG00000165995	CACNB2	1	0.00528513
Diastolic BP	GWAS	DrugBank/STITCH	DB00661	Verapamil	ENSG00000157388	CACNA1D	151	0.798055
Diastolic BP	GWAS	DrugBank/STITCH	DB00661	Verapamil	ENSG00000165995	CACNB2	1	0.00528513
Diastolic BP	GWAS	DrugBank/STITCH	DB00678	Losartan	ENSG00000175206	NPPA	1	0.00528513
Diastolic BP	GWAS	DrugBank/STITCH	DB00695	Furosemide	ENSG00000178741	COX5A	1	0.00528513
Diastolic BP	GWAS	DrugBank/STITCH	DB01023	Felodipine	ENSG00000115252	PDE1A	148	0.7822
Diastolic BP	GWAS	DrugBank/STITCH	DB01023	Felodipine	ENSG00000157388	CACNA1D	151	0.798055
Diastolic BP	GWAS	DrugBank/STITCH	DB01023	Felodipine	ENSG00000165995	CACNB2	1	0.00528513
Diastolic BP	GWAS	DrugBank/STITCH	DB01054	Nitrendipine	ENSG00000157388	CACNA1D	151	0.798055
Diastolic BP	GWAS	DrugBank/STITCH	DB01054	Nitrendipine	ENSG00000165995	CACNB2	1	0.00528513
Diastolic BP	GWAS	DrugBank/STITCH	DB01115	Nifedipine	ENSG00000140505	CYP1A2	1	0.00528513
Diastolic BP	GWAS	DrugBank/STITCH	DB01115	Nifedipine	ENSG00000157388	CACNA1D	151	0.798055
Diastolic BP	GWAS	DrugBank/STITCH	DB01115	Nifedipine	ENSG00000165995	CACNB2	1	0.00528513
Diastolic BP	GWAS	DrugBank/STITCH	DB01136	Carvedilol	ENSG00000171303	KCNK3	94	0.496802
Diastolic BP	GWAS	DrugBank/STITCH	DB06712	Nilvadipine	ENSG00000157388	CACNA1D	151	0.798055
Diastolic BP	GWAS	DrugBank/STITCH	DB06712	Nilvadipine	ENSG00000165995	CACNB2	1	0.00528513
Diastolic BP	GWAS	Ruiz/DGIdb	DB00206	reserpine	ENSG00000204371	EHMT2	1	0.00528513
Diastolic BP	GWAS	Ruiz/DGIdb	DB00211	midodrine	ENSG00000140505	CYP1A2	1	0.00528513
Diastolic BP	GWAS	Ruiz/DGIdb	DB00214	torasemide	ENSG00000140505	CYP1A2	1	0.00528513
Diastolic BP	GWAS	Ruiz/DGIdb	DB00270	isradipine	ENSG00000157388	CACNA1D	151	0.798055
Diastolic BP	GWAS	Ruiz/DGIdb	DB00270	isradipine	ENSG00000165995	CACNB2	1	0.00528513
Diastolic BP	GWAS	Ruiz/DGIdb	DB00310	chlorthalidone	ENSG00000175206	NPPA	1	0.00528513
Diastolic BP	GWAS	Ruiz/DGIdb	DB00343	diltiazem	ENSG00000140505	CYP1A2	1	0.00528513
Diastolic BP	GWAS	Ruiz/DGIdb	DB00343	diltiazem	ENSG00000161714	PLCD3	109	0.576079
Diastolic BP	GWAS	Ruiz/DGIdb	DB00350	minoxidil	ENSG00000140505	CYP1A2	1	0.00528513
Diastolic BP	GWAS	Ruiz/DGIdb	DB00368	norepinephrine	ENSG00000204371	EHMT2	1	0.00528513
Diastolic BP	GWAS	Ruiz/DGIdb	DB00381	amlodipine	ENSG00000157388	CACNA1D	151	0.798055
Diastolic BP	GWAS	Ruiz/DGIdb	DB00381	amlodipine	ENSG00000165995	CACNB2	1	0.00528513
Diastolic BP	GWAS	Ruiz/DGIdb	DB00381	amlodipine	ENSG00000175206	NPPA	1	0.00528513
Diastolic BP	GWAS	Ruiz/DGIdb	DB00384	triamterene	ENSG00000140505	CYP1A2	1	0.00528513
Diastolic BP	GWAS	Ruiz/DGIdb	DB00401	nisoldipine	ENSG00000140505	CYP1A2	1	0.00528513
Diastolic BP	GWAS	Ruiz/DGIdb	DB00401	nisoldipine	ENSG00000157388	CACNA1D	151	0.798055
Diastolic BP	GWAS	Ruiz/DGIdb	DB00401	nisoldipine	ENSG00000165995	CACNB2	1	0.00528513
Diastolic BP	GWAS	Ruiz/DGIdb	DB00401	nisoldipine	ENSG00000204371	EHMT2	1	0.00528513
Diastolic BP	GWAS	Ruiz/DGIdb	DB00421	spironolactone	ENSG00000140465	CYP1A1	1	0.00528513
Diastolic BP	GWAS	Ruiz/DGIdb	DB00421	spironolactone	ENSG00000140505	CYP1A2	1	0.00528513
Diastolic BP	GWAS	Ruiz/DGIdb	DB00542	benazepril	ENSG00000177000	MTHFR	1	0.00528513
Diastolic BP	GWAS	Ruiz/DGIdb	DB00571	propranolol	ENSG00000140505	CYP1A2	1	0.00528513
Diastolic BP	GWAS	Ruiz/DGIdb	DB00571	propranolol	ENSG00000204371	EHMT2	1	0.00528513
Diastolic BP	GWAS	Ruiz/DGIdb	DB00594	amiloride	ENSG00000204371	EHMT2	1	0.00528513
Diastolic BP	GWAS	Ruiz/DGIdb	DB00598	labetalol	ENSG00000140505	CYP1A2	1	0.00528513
Diastolic BP	GWAS	Ruiz/DGIdb	DB00610	metaraminol	ENSG00000140505	CYP1A2	1	0.00528513
Diastolic BP	GWAS	Ruiz/DGIdb	DB00622	nicardipine	ENSG00000115252	PDE1A	148	0.7822
Diastolic BP	GWAS	Ruiz/DGIdb	DB00622	nicardipine	ENSG00000157388	CACNA1D	151	0.798055
Diastolic BP	GWAS	Ruiz/DGIdb	DB00622	nicardipine	ENSG00000165995	CACNB2	1	0.00528513
Diastolic BP	GWAS	Ruiz/DGIdb	DB00622	nicardipine	ENSG00000204371	EHMT2	1	0.00528513
Diastolic BP	GWAS	Ruiz/DGIdb	DB00622	nicardipine	ENSG00000204842	ATXN2	1	0.00528513
Diastolic BP	GWAS	Ruiz/DGIdb	DB00657	mecamylamine	ENSG00000140505	CYP1A2	1	0.00528513
Diastolic BP	GWAS	Ruiz/DGIdb	DB00661	verapamil	ENSG00000157388	CACNA1D	151	0.798055
Diastolic BP	GWAS	Ruiz/DGIdb	DB00661	verapamil	ENSG00000165995	CACNB2	1	0.00528513
Diastolic BP	GWAS	Ruiz/DGIdb	DB00800	fenoldopam	ENSG00000204371	EHMT2	1	0.00528513
Diastolic BP	GWAS	Ruiz/DGIdb	DB00966	telmisartan	ENSG00000204371	EHMT2	1	0.00528513
Diastolic BP	GWAS	Ruiz/DGIdb	DB00968	methyldopa	ENSG00000140505	CYP1A2	1	0.00528513
Diastolic BP	GWAS	Ruiz/DGIdb	DB00968	methyldopa	ENSG00000204371	EHMT2	1	0.00528513
Diastolic BP	GWAS	Ruiz/DGIdb	DB00981	physostigmine	ENSG00000204371	EHMT2	1	0.00528513
Diastolic BP	GWAS	Ruiz/DGIdb	DB00988	dopamine	ENSG00000204371	EHMT2	1	0.00528513
Diastolic BP	GWAS	Ruiz/DGIdb	DB00999	hydrochlorothiazide	ENSG00000103653	CSK	1	0.00528513
Diastolic BP	GWAS	Ruiz/DGIdb	DB00999	hydrochlorothiazide	ENSG00000138193	PLCE1	1	0.00528513
Diastolic BP	GWAS	Ruiz/DGIdb	DB01018	guanfacine	ENSG00000204371	EHMT2	1	0.00528513
Diastolic BP	GWAS	Ruiz/DGIdb	DB01023	felodipine	ENSG00000099331	MYO9B	129	0.681782
Diastolic BP	GWAS	Ruiz/DGIdb	DB01023	felodipine	ENSG00000115252	PDE1A	148	0.7822
Diastolic BP	GWAS	Ruiz/DGIdb	DB01023	felodipine	ENSG00000157388	CACNA1D	151	0.798055
Diastolic BP	GWAS	Ruiz/DGIdb	DB01023	felodipine	ENSG00000165995	CACNB2	1	0.00528513
Diastolic BP	GWAS	Ruiz/DGIdb	DB01029	irbesartan	ENSG00000140505	CYP1A2	1	0.00528513
Diastolic BP	GWAS	Ruiz/DGIdb	DB01115	nifedipine	ENSG00000099331	MYO9B	129	0.681782
Diastolic BP	GWAS	Ruiz/DGIdb	DB01115	nifedipine	ENSG00000140505	CYP1A2	1	0.00528513
Diastolic BP	GWAS	Ruiz/DGIdb	DB01115	nifedipine	ENSG00000157388	CACNA1D	151	0.798055
Diastolic BP	GWAS	Ruiz/DGIdb	DB01115	nifedipine	ENSG00000165995	CACNB2	1	0.00528513
Diastolic BP	GWAS	Ruiz/DGIdb	DB01115	nifedipine	ENSG00000204371	EHMT2	1	0.00528513
Diastolic BP	GWAS	Ruiz/DGIdb	DB01115	nifedipine	ENSG00000204842	ATXN2	1	0.00528513
Diastolic BP	GWAS	Ruiz/DGIdb	DB01119	diazoxide	ENSG00000140505	CYP1A2	1	0.00528513
Diastolic BP	GWAS	Ruiz/DGIdb	DB01119	diazoxide	ENSG00000204371	EHMT2	1	0.00528513
Diastolic BP	GWAS	Ruiz/DGIdb	DB01136	carvedilol	ENSG00000120937	NPPB	1	0.00528513
Diastolic BP	GWAS	Ruiz/DGIdb	DB01136	carvedilol	ENSG00000140505	CYP1A2	1	0.00528513
Diastolic BP	GWAS	Ruiz/DGIdb	DB01162	terazosin	ENSG00000140505	CYP1A2	1	0.00528513
Diastolic BP	GWAS	Ruiz/DGIdb	DB01197	captopril	ENSG00000099331	MYO9B	129	0.681782
Diastolic BP	GWAS	Ruiz/DGIdb	DB01197	captopril	ENSG00000204371	EHMT2	1	0.00528513
Diastolic BP	GWAS	Ruiz/DGIdb	DB01275	hydralazine	ENSG00000140505	CYP1A2	1	0.00528513
Diastolic BP	GWAS	Ruiz/DGIdb	DB01275	hydralazine	ENSG00000204371	EHMT2	1	0.00528513
Diastolic BP	GWAS	Ruiz/DGIdb	DB04920	cleviprex	ENSG00000157388	CACNA1D	151	0.798055
Diastolic BP	GWAS	Ruiz/DGIdb	DB09229	Aranidipine	ENSG00000157388	CACNA1D	151	0.798055
Diastolic BP	GWAS	Ruiz/STITCH	DB00270	isradipine	ENSG00000157388	CACNA1D	151	0.798055
Diastolic BP	GWAS	Ruiz/STITCH	DB00270	isradipine	ENSG00000165995	CACNB2	1	0.00528513
Diastolic BP	GWAS	Ruiz/STITCH	DB00381	amlodipine	ENSG00000105173	CCNE1	117	0.618361
Diastolic BP	GWAS	Ruiz/STITCH	DB00381	amlodipine	ENSG00000140465	CYP1A1	1	0.00528513
Diastolic BP	GWAS	Ruiz/STITCH	DB00381	amlodipine	ENSG00000157388	CACNA1D	151	0.798055
Diastolic BP	GWAS	Ruiz/STITCH	DB00381	amlodipine	ENSG00000165995	CACNB2	1	0.00528513
Diastolic BP	GWAS	Ruiz/STITCH	DB00401	nisoldipine	ENSG00000140505	CYP1A2	1	0.00528513
Diastolic BP	GWAS	Ruiz/STITCH	DB00401	nisoldipine	ENSG00000157388	CACNA1D	151	0.798055
Diastolic BP	GWAS	Ruiz/STITCH	DB00401	nisoldipine	ENSG00000165995	CACNB2	1	0.00528513
Diastolic BP	GWAS	Ruiz/STITCH	DB00571	propranolol	ENSG00000140505	CYP1A2	1	0.00528513
Diastolic BP	GWAS	Ruiz/STITCH	DB00598	labetalol	ENSG00000175206	NPPA	1	0.00528513
Diastolic BP	GWAS	Ruiz/STITCH	DB00622	nicardipine	ENSG00000115252	PDE1A	148	0.7822
Diastolic BP	GWAS	Ruiz/STITCH	DB00622	nicardipine	ENSG00000140465	CYP1A1	1	0.00528513
Diastolic BP	GWAS	Ruiz/STITCH	DB00622	nicardipine	ENSG00000140505	CYP1A2	1	0.00528513
Diastolic BP	GWAS	Ruiz/STITCH	DB00622	nicardipine	ENSG00000157388	CACNA1D	151	0.798055
Diastolic BP	GWAS	Ruiz/STITCH	DB00622	nicardipine	ENSG00000165995	CACNB2	1	0.00528513
Diastolic BP	GWAS	Ruiz/STITCH	DB00661	verapamil	ENSG00000157388	CACNA1D	151	0.798055
Diastolic BP	GWAS	Ruiz/STITCH	DB00661	verapamil	ENSG00000165995	CACNB2	1	0.00528513
Diastolic BP	GWAS	Ruiz/STITCH	DB00678	losartan	ENSG00000175206	NPPA	1	0.00528513
Diastolic BP	GWAS	Ruiz/STITCH	DB00695	furosemide	ENSG00000178741	COX5A	1	0.00528513
Diastolic BP	GWAS	Ruiz/STITCH	DB00982	isotretinoin	ENSG00000085276	MECOM	1	0.00528513
Diastolic BP	GWAS	Ruiz/STITCH	DB00982	isotretinoin	ENSG00000140505	CYP1A2	1	0.00528513
Diastolic BP	GWAS	Ruiz/STITCH	DB01023	felodipine	ENSG00000115252	PDE1A	148	0.7822
Diastolic BP	GWAS	Ruiz/STITCH	DB01023	felodipine	ENSG00000157388	CACNA1D	151	0.798055
Diastolic BP	GWAS	Ruiz/STITCH	DB01023	felodipine	ENSG00000165995	CACNB2	1	0.00528513
Diastolic BP	GWAS	Ruiz/STITCH	DB01115	nifedipine	ENSG00000140505	CYP1A2	1	0.00528513
Diastolic BP	GWAS	Ruiz/STITCH	DB01115	nifedipine	ENSG00000157388	CACNA1D	151	0.798055
Diastolic BP	GWAS	Ruiz/STITCH	DB01115	nifedipine	ENSG00000165995	CACNB2	1	0.00528513
Diastolic BP	GWAS	Ruiz/STITCH	DB01136	carvedilol	ENSG00000171303	KCNK3	94	0.496802
Diastolic BP	GWAS	Ruiz/STITCH	DB01229	paclitaxel	ENSG00000140505	CYP1A2	1	0.00528513
Diastolic BP	pQTL-GWAS	DrugBank/DGIdb	DB00310	Chlorthalidone	ENSG00000175206	NPPA	3	0.158646
Diastolic BP	pQTL-GWAS	DrugBank/DGIdb	DB00381	Amlodipine	ENSG00000175206	NPPA	3	0.158646
Diastolic BP	pQTL-GWAS	DrugBank/DGIdb	DB00584	Enalapril	ENSG00000138735	PDE5A	15	0.793231
Diastolic BP	pQTL-GWAS	DrugBank/DGIdb	DB00968	Methyldopa	ENSG00000109072	VTN	37	1.95664
Diastolic BP	pQTL-GWAS	DrugBank/DGIdb	DB00968	Methyldopa	ENSG00000113889	KNG1	44	2.32681
Diastolic BP	pQTL-GWAS	DrugBank/DGIdb	DB00968	Methyldopa	ENSG00000197249	SERPINA1	75	3.96616
Diastolic BP	pQTL-GWAS	DrugBank/DGIdb	DB00999	Hydrochlorothiazide	ENSG00000103653	CSK	1	0.0528821
Diastolic BP	pQTL-GWAS	DrugBank/STITCH	DB00178	Ramipril	ENSG00000113889	KNG1	44	2.32681
Diastolic BP	pQTL-GWAS	DrugBank/STITCH	DB00584	Enalapril	ENSG00000113889	KNG1	44	2.32681
Diastolic BP	pQTL-GWAS	DrugBank/STITCH	DB00598	Labetalol	ENSG00000175206	NPPA	3	0.158646
Diastolic BP	pQTL-GWAS	DrugBank/STITCH	DB00668	Epinephrine	ENSG00000118689	FOXO3	94	4.97091
Diastolic BP	pQTL-GWAS	DrugBank/STITCH	DB00678	Losartan	ENSG00000113889	KNG1	44	2.32681
Diastolic BP	pQTL-GWAS	DrugBank/STITCH	DB00678	Losartan	ENSG00000175206	NPPA	3	0.158646
Diastolic BP	pQTL-GWAS	DrugBank/STITCH	DB00790	Perindopril	ENSG00000113889	KNG1	44	2.32681
Diastolic BP	pQTL-GWAS	DrugBank/STITCH	DB01197	Captopril	ENSG00000113889	KNG1	44	2.32681
Diastolic BP	pQTL-GWAS	Ruiz/DGIdb	DB00191	phentermine	ENSG00000171428	NAT1	95	5.0238
Diastolic BP	pQTL-GWAS	Ruiz/DGIdb	DB00310	chlorthalidone	ENSG00000175206	NPPA	3	0.158646
Diastolic BP	pQTL-GWAS	Ruiz/DGIdb	DB00381	amlodipine	ENSG00000175206	NPPA	3	0.158646
Diastolic BP	pQTL-GWAS	Ruiz/DGIdb	DB00584	enalapril	ENSG00000138735	PDE5A	15	0.793231
Diastolic BP	pQTL-GWAS	Ruiz/DGIdb	DB00968	methyldopa	ENSG00000109072	VTN	37	1.95664
Diastolic BP	pQTL-GWAS	Ruiz/DGIdb	DB00968	methyldopa	ENSG00000113889	KNG1	44	2.32681
Diastolic BP	pQTL-GWAS	Ruiz/DGIdb	DB00968	methyldopa	ENSG00000197249	SERPINA1	75	3.96616
Diastolic BP	pQTL-GWAS	Ruiz/DGIdb	DB00999	hydrochlorothiazide	ENSG00000103653	CSK	1	0.0528821
Diastolic BP	pQTL-GWAS	Ruiz/STITCH	DB00178	ramipril	ENSG00000113889	KNG1	44	2.32681
Diastolic BP	pQTL-GWAS	Ruiz/STITCH	DB00373	timolol	ENSG00000118689	FOXO3	94	4.97091
Diastolic BP	pQTL-GWAS	Ruiz/STITCH	DB00584	enalapril	ENSG00000113889	KNG1	44	2.32681
Diastolic BP	pQTL-GWAS	Ruiz/STITCH	DB00598	labetalol	ENSG00000175206	NPPA	3	0.158646
Diastolic BP	pQTL-GWAS	Ruiz/STITCH	DB00668	epinephrine	ENSG00000118689	FOXO3	94	4.97091
Diastolic BP	pQTL-GWAS	Ruiz/STITCH	DB00678	losartan	ENSG00000113889	KNG1	44	2.32681
Diastolic BP	pQTL-GWAS	Ruiz/STITCH	DB00678	losartan	ENSG00000175206	NPPA	3	0.158646
Diastolic BP	pQTL-GWAS	Ruiz/STITCH	DB00790	perindopril	ENSG00000113889	KNG1	44	2.32681
Diastolic BP	pQTL-GWAS	Ruiz/STITCH	DB00982	isotretinoin	ENSG00000167779	IGFBP6	63	3.33157
Diastolic BP	pQTL-GWAS	Ruiz/STITCH	DB01197	captopril	ENSG00000113889	KNG1	44	2.32681
Diastolic BP	pQTL-GWAS	Ruiz/STITCH	DB01229	paclitaxel	ENSG00000171428	NAT1	95	5.0238
Endometriosis	eQTL-GWAS	DrugBank/DGIdb	DB00014	Goserelin	ENSG00000091831	ESR1	3	0.0184207
Endometriosis	eQTL-GWAS	DrugBank/DGIdb	DB00367	Levonorgestrel	ENSG00000091831	ESR1	3	0.0184207
Endometriosis	eQTL-GWAS	DrugBank/DGIdb	DB00603	Medroxyprogesterone acetate	ENSG00000091831	ESR1	3	0.0184207
Endometriosis	eQTL-GWAS	DrugBank/DGIdb	DB00823	Ethynodiol diacetate	ENSG00000091831	ESR1	3	0.0184207
Endometriosis	eQTL-GWAS	DrugBank/DGIdb	DB01357	Mestranol	ENSG00000091831	ESR1	3	0.0184207
Endometriosis	eQTL-GWAS	DrugBank/DGIdb	DB01406	Danazol	ENSG00000091831	ESR1	3	0.0184207
Endometriosis	eQTL-GWAS	DrugBank/DGIdb	DB09123	Dienogest	ENSG00000091831	ESR1	3	0.0184207
Endometriosis	eQTL-GWAS	DrugBank/DGIdb	DB09389	Norgestrel	ENSG00000091831	ESR1	3	0.0184207
Endometriosis	eQTL-GWAS	DrugBank/STITCH	DB00603	Medroxyprogesterone acetate	ENSG00000091831	ESR1	3	0.0184207
Endometriosis	eQTL-GWAS	DrugBank/STITCH	DB00717	Norethisterone	ENSG00000091831	ESR1	3	0.0184207
Endometriosis	eQTL-GWAS	DrugBank/STITCH	DB00823	Ethynodiol diacetate	ENSG00000091831	ESR1	3	0.0184207
Endometriosis	eQTL-GWAS	DrugBank/STITCH	DB01357	Mestranol	ENSG00000091831	ESR1	3	0.0184207
Endometriosis	eQTL-GWAS	DrugBank/STITCH	DB01406	Danazol	ENSG00000091831	ESR1	3	0.0184207
Endometriosis	eQTL-GWAS	Ruiz/DGIdb	DB00014	goserelin-acetate	ENSG00000091831	ESR1	3	0.0184207
Endometriosis	eQTL-GWAS	Ruiz/DGIdb	DB00304	desogestrel	ENSG00000091831	ESR1	3	0.0184207
Endometriosis	eQTL-GWAS	Ruiz/DGIdb	DB00396	progesterone	ENSG00000091831	ESR1	3	0.0184207
Endometriosis	eQTL-GWAS	Ruiz/DGIdb	DB00396	progesterone	ENSG00000154928	EPHB1	61	0.374555
Endometriosis	eQTL-GWAS	Ruiz/DGIdb	DB00396	progesterone	ENSG00000229314	ORM1	37	0.227189
Endometriosis	eQTL-GWAS	Ruiz/DGIdb	DB00603	medroxyprogesterone acetate	ENSG00000091831	ESR1	3	0.0184207
Endometriosis	eQTL-GWAS	Ruiz/DGIdb	DB00823	ethynodiol-diacetate	ENSG00000091831	ESR1	3	0.0184207
Endometriosis	eQTL-GWAS	Ruiz/DGIdb	DB01357	mestranol	ENSG00000091831	ESR1	3	0.0184207
Endometriosis	eQTL-GWAS	Ruiz/DGIdb	DB01406	danazol	ENSG00000091831	ESR1	3	0.0184207
Endometriosis	eQTL-GWAS	Ruiz/DGIdb	DB09070	tibolone	ENSG00000091831	ESR1	3	0.0184207
Endometriosis	eQTL-GWAS	Ruiz/DGIdb	DB09123	dienogest	ENSG00000091831	ESR1	3	0.0184207
Endometriosis	eQTL-GWAS	Ruiz/DGIdb	DB11619	gestrinone	ENSG00000091831	ESR1	3	0.0184207
Endometriosis	eQTL-GWAS	Ruiz/STITCH	DB00304	desogestrel	ENSG00000091831	ESR1	3	0.0184207
Endometriosis	eQTL-GWAS	Ruiz/STITCH	DB00396	progesterone	ENSG00000091831	ESR1	3	0.0184207
Endometriosis	eQTL-GWAS	Ruiz/STITCH	DB00396	progesterone	ENSG00000185499	MUC1	100	0.614024
Endometriosis	eQTL-GWAS	Ruiz/STITCH	DB00603	medroxyprogesterone acetate	ENSG00000091831	ESR1	3	0.0184207
Endometriosis	eQTL-GWAS	Ruiz/STITCH	DB00717	norethindrone	ENSG00000091831	ESR1	3	0.0184207
Endometriosis	eQTL-GWAS	Ruiz/STITCH	DB00823	ethynodiol-diacetate	ENSG00000091831	ESR1	3	0.0184207
Endometriosis	eQTL-GWAS	Ruiz/STITCH	DB01357	mestranol	ENSG00000091831	ESR1	3	0.0184207
Endometriosis	eQTL-GWAS	Ruiz/STITCH	DB01406	danazol	ENSG00000091831	ESR1	3	0.0184207
Endometriosis	GWAS	DrugBank/DGIdb	DB00014	Goserelin	ENSG00000091831	ESR1	13	0.0676414
Endometriosis	GWAS	DrugBank/DGIdb	DB00367	Levonorgestrel	ENSG00000091831	ESR1	13	0.0676414
Endometriosis	GWAS	DrugBank/DGIdb	DB00603	Medroxyprogesterone acetate	ENSG00000091831	ESR1	13	0.0676414
Endometriosis	GWAS	DrugBank/DGIdb	DB00823	Ethynodiol diacetate	ENSG00000091831	ESR1	13	0.0676414
Endometriosis	GWAS	DrugBank/DGIdb	DB01357	Mestranol	ENSG00000091831	ESR1	13	0.0676414
Endometriosis	GWAS	DrugBank/DGIdb	DB01406	Danazol	ENSG00000091831	ESR1	13	0.0676414
Endometriosis	GWAS	DrugBank/DGIdb	DB09123	Dienogest	ENSG00000091831	ESR1	13	0.0676414
Endometriosis	GWAS	DrugBank/DGIdb	DB09389	Norgestrel	ENSG00000091831	ESR1	13	0.0676414
Endometriosis	GWAS	DrugBank/STITCH	DB00603	Medroxyprogesterone acetate	ENSG00000091831	ESR1	13	0.0676414
Endometriosis	GWAS	DrugBank/STITCH	DB00717	Norethisterone	ENSG00000091831	ESR1	13	0.0676414
Endometriosis	GWAS	DrugBank/STITCH	DB00823	Ethynodiol diacetate	ENSG00000091831	ESR1	13	0.0676414
Endometriosis	GWAS	DrugBank/STITCH	DB01357	Mestranol	ENSG00000091831	ESR1	13	0.0676414
Endometriosis	GWAS	DrugBank/STITCH	DB01406	Danazol	ENSG00000091831	ESR1	13	0.0676414
Endometriosis	GWAS	Ruiz/DGIdb	DB00014	goserelin-acetate	ENSG00000091831	ESR1	13	0.0676414
Endometriosis	GWAS	Ruiz/DGIdb	DB00304	desogestrel	ENSG00000091831	ESR1	13	0.0676414
Endometriosis	GWAS	Ruiz/DGIdb	DB00396	progesterone	ENSG00000091831	ESR1	13	0.0676414
Endometriosis	GWAS	Ruiz/DGIdb	DB00603	medroxyprogesterone acetate	ENSG00000091831	ESR1	13	0.0676414
Endometriosis	GWAS	Ruiz/DGIdb	DB00823	ethynodiol-diacetate	ENSG00000091831	ESR1	13	0.0676414
Endometriosis	GWAS	Ruiz/DGIdb	DB01357	mestranol	ENSG00000091831	ESR1	13	0.0676414
Endometriosis	GWAS	Ruiz/DGIdb	DB01406	danazol	ENSG00000091831	ESR1	13	0.0676414
Endometriosis	GWAS	Ruiz/DGIdb	DB09070	tibolone	ENSG00000091831	ESR1	13	0.0676414
Endometriosis	GWAS	Ruiz/DGIdb	DB09123	dienogest	ENSG00000091831	ESR1	13	0.0676414
Endometriosis	GWAS	Ruiz/DGIdb	DB11619	gestrinone	ENSG00000091831	ESR1	13	0.0676414
Endometriosis	GWAS	Ruiz/STITCH	DB00304	desogestrel	ENSG00000091831	ESR1	13	0.0676414
Endometriosis	GWAS	Ruiz/STITCH	DB00396	progesterone	ENSG00000091831	ESR1	13	0.0676414
Endometriosis	GWAS	Ruiz/STITCH	DB00396	progesterone	ENSG00000162552	WNT4	84	0.437067
Endometriosis	GWAS	Ruiz/STITCH	DB00396	progesterone	ENSG00000184937	WT1	62	0.322597
Endometriosis	GWAS	Ruiz/STITCH	DB00396	progesterone	ENSG00000196411	EPHB4	145	0.754462
Endometriosis	GWAS	Ruiz/STITCH	DB00603	medroxyprogesterone acetate	ENSG00000091831	ESR1	13	0.0676414
Endometriosis	GWAS	Ruiz/STITCH	DB00717	norethindrone	ENSG00000091831	ESR1	13	0.0676414
Endometriosis	GWAS	Ruiz/STITCH	DB00823	ethynodiol-diacetate	ENSG00000091831	ESR1	13	0.0676414
Endometriosis	GWAS	Ruiz/STITCH	DB01357	mestranol	ENSG00000091831	ESR1	13	0.0676414
Endometriosis	GWAS	Ruiz/STITCH	DB01406	danazol	ENSG00000091831	ESR1	13	0.0676414
Endometriosis	pQTL-GWAS	Ruiz/STITCH	DB00396	progesterone	ENSG00000065989	PDE4A	12	0.614125
Epilepsy	eQTL-GWAS	ChEMBL/ChEMBL	CHEMBL1068	OXCARBAZEPINE	ENSG00000136546	SCN7A	105	0.672301
Epilepsy	eQTL-GWAS	ChEMBL/ChEMBL	CHEMBL1068	OXCARBAZEPINE	ENSG00000144285	SCN1A	13	0.0832373
Epilepsy	eQTL-GWAS	ChEMBL/ChEMBL	CHEMBL108	CARBAMAZEPINE	ENSG00000136546	SCN7A	105	0.672301
Epilepsy	eQTL-GWAS	ChEMBL/ChEMBL	CHEMBL108	CARBAMAZEPINE	ENSG00000144285	SCN1A	13	0.0832373
Epilepsy	eQTL-GWAS	ChEMBL/ChEMBL	CHEMBL1095	ETHOTOIN	ENSG00000136546	SCN7A	105	0.672301
Epilepsy	eQTL-GWAS	ChEMBL/ChEMBL	CHEMBL1095	ETHOTOIN	ENSG00000144285	SCN1A	13	0.0832373
Epilepsy	eQTL-GWAS	ChEMBL/ChEMBL	CHEMBL1201336	FOSPHENYTOIN	ENSG00000136546	SCN7A	105	0.672301
Epilepsy	eQTL-GWAS	ChEMBL/ChEMBL	CHEMBL1201336	FOSPHENYTOIN	ENSG00000144285	SCN1A	13	0.0832373
Epilepsy	eQTL-GWAS	ChEMBL/ChEMBL	CHEMBL1201754	RUFINAMIDE	ENSG00000136546	SCN7A	105	0.672301
Epilepsy	eQTL-GWAS	ChEMBL/ChEMBL	CHEMBL1201754	RUFINAMIDE	ENSG00000144285	SCN1A	13	0.0832373
Epilepsy	eQTL-GWAS	ChEMBL/ChEMBL	CHEMBL16	PHENYTOIN	ENSG00000136546	SCN7A	105	0.672301
Epilepsy	eQTL-GWAS	ChEMBL/ChEMBL	CHEMBL16	PHENYTOIN	ENSG00000144285	SCN1A	13	0.0832373
Epilepsy	eQTL-GWAS	ChEMBL/ChEMBL	CHEMBL220492	TOPIRAMATE	ENSG00000136546	SCN7A	105	0.672301
Epilepsy	eQTL-GWAS	ChEMBL/ChEMBL	CHEMBL220492	TOPIRAMATE	ENSG00000144285	SCN1A	13	0.0832373
Epilepsy	eQTL-GWAS	ChEMBL/ChEMBL	CHEMBL315985	ESLICARBAZEPINE	ENSG00000136546	SCN7A	105	0.672301
Epilepsy	eQTL-GWAS	ChEMBL/ChEMBL	CHEMBL315985	ESLICARBAZEPINE	ENSG00000144285	SCN1A	13	0.0832373
Epilepsy	eQTL-GWAS	ChEMBL/ChEMBL	CHEMBL3989949	CENOBAMATE	ENSG00000136546	SCN7A	105	0.672301
Epilepsy	eQTL-GWAS	ChEMBL/ChEMBL	CHEMBL3989949	CENOBAMATE	ENSG00000144285	SCN1A	13	0.0832373
Epilepsy	eQTL-GWAS	ChEMBL/ChEMBL	CHEMBL58323	ERLOSAMIDE	ENSG00000136546	SCN7A	105	0.672301
Epilepsy	eQTL-GWAS	ChEMBL/ChEMBL	CHEMBL58323	ERLOSAMIDE	ENSG00000144285	SCN1A	13	0.0832373
Epilepsy	eQTL-GWAS	ChEMBL/ChEMBL	CHEMBL741	LAMOTRIGINE	ENSG00000136546	SCN7A	105	0.672301
Epilepsy	eQTL-GWAS	ChEMBL/ChEMBL	CHEMBL741	LAMOTRIGINE	ENSG00000144285	SCN1A	13	0.0832373
Epilepsy	eQTL-GWAS	ChEMBL/ChEMBL	CHEMBL750	ZONISAMIDE	ENSG00000136546	SCN7A	105	0.672301
Epilepsy	eQTL-GWAS	ChEMBL/ChEMBL	CHEMBL750	ZONISAMIDE	ENSG00000144285	SCN1A	13	0.0832373
Epilepsy	eQTL-GWAS	ChEMBL/ChEMBL	CHEMBL856	PRIMIDONE	ENSG00000136546	SCN7A	105	0.672301
Epilepsy	eQTL-GWAS	ChEMBL/ChEMBL	CHEMBL856	PRIMIDONE	ENSG00000144285	SCN1A	13	0.0832373
Epilepsy	eQTL-GWAS	ChEMBL/ChEMBL	CHEMBL861	MEPHENYTOIN	ENSG00000136546	SCN7A	105	0.672301
Epilepsy	eQTL-GWAS	ChEMBL/ChEMBL	CHEMBL861	MEPHENYTOIN	ENSG00000144285	SCN1A	13	0.0832373
Epilepsy	eQTL-GWAS	ChEMBL/ChEMBL	CHEMBL87992	ESLICARBAZEPINE ACETATE	ENSG00000136546	SCN7A	105	0.672301
Epilepsy	eQTL-GWAS	ChEMBL/ChEMBL	CHEMBL87992	ESLICARBAZEPINE ACETATE	ENSG00000144285	SCN1A	13	0.0832373
Epilepsy	eQTL-GWAS	ChEMBL/ChEMBL	CHEMBL918	PHENACEMIDE	ENSG00000136546	SCN7A	105	0.672301
Epilepsy	eQTL-GWAS	ChEMBL/ChEMBL	CHEMBL918	PHENACEMIDE	ENSG00000144285	SCN1A	13	0.0832373
Epilepsy	eQTL-GWAS	DrugBank/DGIdb	DB00252	Phenytoin	ENSG00000136546	SCN7A	105	0.672301
Epilepsy	eQTL-GWAS	DrugBank/DGIdb	DB00252	Phenytoin	ENSG00000144285	SCN1A	13	0.0832373
Epilepsy	eQTL-GWAS	DrugBank/DGIdb	DB00273	Topiramate	ENSG00000136546	SCN7A	105	0.672301
Epilepsy	eQTL-GWAS	DrugBank/DGIdb	DB00273	Topiramate	ENSG00000144285	SCN1A	13	0.0832373
Epilepsy	eQTL-GWAS	DrugBank/DGIdb	DB00273	Topiramate	ENSG00000171189	GRIK1	22	0.140863
Epilepsy	eQTL-GWAS	DrugBank/DGIdb	DB00555	Lamotrigine	ENSG00000136546	SCN7A	105	0.672301
Epilepsy	eQTL-GWAS	DrugBank/DGIdb	DB00555	Lamotrigine	ENSG00000144285	SCN1A	13	0.0832373
Epilepsy	eQTL-GWAS	DrugBank/DGIdb	DB00564	Carbamazepine	ENSG00000136546	SCN7A	105	0.672301
Epilepsy	eQTL-GWAS	DrugBank/DGIdb	DB00564	Carbamazepine	ENSG00000144285	SCN1A	13	0.0832373
Epilepsy	eQTL-GWAS	DrugBank/DGIdb	DB00564	Carbamazepine	ENSG00000204463	BAG6	68	0.435395
Epilepsy	eQTL-GWAS	DrugBank/DGIdb	DB00564	Carbamazepine	ENSG00000204469	PRRC2A	43	0.275323
Epilepsy	eQTL-GWAS	DrugBank/DGIdb	DB00574	Fenfluramine	ENSG00000129167	TPH1	124	0.793956
Epilepsy	eQTL-GWAS	DrugBank/DGIdb	DB00593	Ethosuximide	ENSG00000144285	SCN1A	13	0.0832373
Epilepsy	eQTL-GWAS	DrugBank/DGIdb	DB00754	Ethotoin	ENSG00000136546	SCN7A	105	0.672301
Epilepsy	eQTL-GWAS	DrugBank/DGIdb	DB00754	Ethotoin	ENSG00000144285	SCN1A	13	0.0832373
Epilepsy	eQTL-GWAS	DrugBank/DGIdb	DB00776	Oxcarbazepine	ENSG00000136546	SCN7A	105	0.672301
Epilepsy	eQTL-GWAS	DrugBank/DGIdb	DB00776	Oxcarbazepine	ENSG00000144285	SCN1A	13	0.0832373
Epilepsy	eQTL-GWAS	DrugBank/DGIdb	DB00794	Primidone	ENSG00000136546	SCN7A	105	0.672301
Epilepsy	eQTL-GWAS	DrugBank/DGIdb	DB00794	Primidone	ENSG00000144285	SCN1A	13	0.0832373
Epilepsy	eQTL-GWAS	DrugBank/DGIdb	DB00909	Zonisamide	ENSG00000136546	SCN7A	105	0.672301
Epilepsy	eQTL-GWAS	DrugBank/DGIdb	DB00909	Zonisamide	ENSG00000144285	SCN1A	13	0.0832373
Epilepsy	eQTL-GWAS	DrugBank/DGIdb	DB01202	Levetiracetam	ENSG00000144285	SCN1A	13	0.0832373
Epilepsy	eQTL-GWAS	DrugBank/DGIdb	DB01595	Nitrazepam	ENSG00000144285	SCN1A	13	0.0832373
Epilepsy	eQTL-GWAS	DrugBank/DGIdb	DB05541	Brivaracetam	ENSG00000144285	SCN1A	13	0.0832373
Epilepsy	eQTL-GWAS	DrugBank/DGIdb	DB06218	Lacosamide	ENSG00000136546	SCN7A	105	0.672301
Epilepsy	eQTL-GWAS	DrugBank/DGIdb	DB06218	Lacosamide	ENSG00000144285	SCN1A	13	0.0832373
Epilepsy	eQTL-GWAS	DrugBank/DGIdb	DB09119	Eslicarbazepine acetate	ENSG00000136546	SCN7A	105	0.672301
Epilepsy	eQTL-GWAS	DrugBank/DGIdb	DB09119	Eslicarbazepine acetate	ENSG00000144285	SCN1A	13	0.0832373
Epilepsy	eQTL-GWAS	DrugBank/STITCH	DB00252	Phenytoin	ENSG00000144285	SCN1A	13	0.0832373
Epilepsy	eQTL-GWAS	DrugBank/STITCH	DB00273	Topiramate	ENSG00000144285	SCN1A	13	0.0832373
Epilepsy	eQTL-GWAS	DrugBank/STITCH	DB00273	Topiramate	ENSG00000171189	GRIK1	22	0.140863
Epilepsy	eQTL-GWAS	DrugBank/STITCH	DB00313	Valproic acid	ENSG00000064012	CASP8	69	0.441798
Epilepsy	eQTL-GWAS	DrugBank/STITCH	DB00313	Valproic acid	ENSG00000090339	ICAM1	4	0.0256115
Epilepsy	eQTL-GWAS	DrugBank/STITCH	DB00909	Zonisamide	ENSG00000144285	SCN1A	13	0.0832373
Epilepsy	eQTL-GWAS	DrugBank/STITCH	DB01174	Phenobarbital	ENSG00000125538	IL1B	76	0.486618
Epilepsy	eQTL-GWAS	DrugBank/STITCH	DB01202	Levetiracetam	ENSG00000144285	SCN1A	13	0.0832373
Epilepsy	eQTL-GWAS	Ruiz/DGIdb	DB00252	phenytoin	ENSG00000136546	SCN7A	105	0.672301
Epilepsy	eQTL-GWAS	Ruiz/DGIdb	DB00252	phenytoin	ENSG00000144285	SCN1A	13	0.0832373
Epilepsy	eQTL-GWAS	Ruiz/DGIdb	DB00273	topiramate	ENSG00000136546	SCN7A	105	0.672301
Epilepsy	eQTL-GWAS	Ruiz/DGIdb	DB00273	topiramate	ENSG00000144285	SCN1A	13	0.0832373
Epilepsy	eQTL-GWAS	Ruiz/DGIdb	DB00273	topiramate	ENSG00000171189	GRIK1	22	0.140863
Epilepsy	eQTL-GWAS	Ruiz/DGIdb	DB00349	clobazam	ENSG00000144285	SCN1A	13	0.0832373
Epilepsy	eQTL-GWAS	Ruiz/DGIdb	DB00532	mephenytoin	ENSG00000136546	SCN7A	105	0.672301
Epilepsy	eQTL-GWAS	Ruiz/DGIdb	DB00532	mephenytoin	ENSG00000144285	SCN1A	13	0.0832373
Epilepsy	eQTL-GWAS	Ruiz/DGIdb	DB00555	lamotrigine	ENSG00000136546	SCN7A	105	0.672301
Epilepsy	eQTL-GWAS	Ruiz/DGIdb	DB00555	lamotrigine	ENSG00000144285	SCN1A	13	0.0832373
Epilepsy	eQTL-GWAS	Ruiz/DGIdb	DB00564	carbamazepine	ENSG00000136546	SCN7A	105	0.672301
Epilepsy	eQTL-GWAS	Ruiz/DGIdb	DB00564	carbamazepine	ENSG00000144285	SCN1A	13	0.0832373
Epilepsy	eQTL-GWAS	Ruiz/DGIdb	DB00564	carbamazepine	ENSG00000204463	BAG6	68	0.435395
Epilepsy	eQTL-GWAS	Ruiz/DGIdb	DB00564	carbamazepine	ENSG00000204469	PRRC2A	43	0.275323
Epilepsy	eQTL-GWAS	Ruiz/DGIdb	DB00593	ethosuximide	ENSG00000144285	SCN1A	13	0.0832373
Epilepsy	eQTL-GWAS	Ruiz/DGIdb	DB00754	ethotoin	ENSG00000136546	SCN7A	105	0.672301
Epilepsy	eQTL-GWAS	Ruiz/DGIdb	DB00754	ethotoin	ENSG00000144285	SCN1A	13	0.0832373
Epilepsy	eQTL-GWAS	Ruiz/DGIdb	DB00776	oxcarbazepine	ENSG00000136546	SCN7A	105	0.672301
Epilepsy	eQTL-GWAS	Ruiz/DGIdb	DB00776	oxcarbazepine	ENSG00000144285	SCN1A	13	0.0832373
Epilepsy	eQTL-GWAS	Ruiz/DGIdb	DB00794	primidone	ENSG00000136546	SCN7A	105	0.672301
Epilepsy	eQTL-GWAS	Ruiz/DGIdb	DB00794	primidone	ENSG00000144285	SCN1A	13	0.0832373
Epilepsy	eQTL-GWAS	Ruiz/DGIdb	DB00909	zonisamide	ENSG00000136546	SCN7A	105	0.672301
Epilepsy	eQTL-GWAS	Ruiz/DGIdb	DB00909	zonisamide	ENSG00000144285	SCN1A	13	0.0832373
Epilepsy	eQTL-GWAS	Ruiz/DGIdb	DB01121	phenacemide	ENSG00000136546	SCN7A	105	0.672301
Epilepsy	eQTL-GWAS	Ruiz/DGIdb	DB01121	phenacemide	ENSG00000144285	SCN1A	13	0.0832373
Epilepsy	eQTL-GWAS	Ruiz/DGIdb	DB01202	levetiracetam	ENSG00000144285	SCN1A	13	0.0832373
Epilepsy	eQTL-GWAS	Ruiz/DGIdb	DB05541	brivaracetam	ENSG00000144285	SCN1A	13	0.0832373
Epilepsy	eQTL-GWAS	Ruiz/DGIdb	DB06201	rufinamide	ENSG00000136546	SCN7A	105	0.672301
Epilepsy	eQTL-GWAS	Ruiz/DGIdb	DB06201	rufinamide	ENSG00000144285	SCN1A	13	0.0832373
Epilepsy	eQTL-GWAS	Ruiz/DGIdb	DB06218	lacosamide	ENSG00000136546	SCN7A	105	0.672301
Epilepsy	eQTL-GWAS	Ruiz/DGIdb	DB06218	lacosamide	ENSG00000144285	SCN1A	13	0.0832373
Epilepsy	eQTL-GWAS	Ruiz/DGIdb	DB06654	safinamide	ENSG00000136546	SCN7A	105	0.672301
Epilepsy	eQTL-GWAS	Ruiz/DGIdb	DB06654	safinamide	ENSG00000144285	SCN1A	13	0.0832373
Epilepsy	eQTL-GWAS	Ruiz/DGIdb	DB09119	eslicarbazepine-acetate	ENSG00000136546	SCN7A	105	0.672301
Epilepsy	eQTL-GWAS	Ruiz/DGIdb	DB09119	eslicarbazepine-acetate	ENSG00000144285	SCN1A	13	0.0832373
Epilepsy	eQTL-GWAS	Ruiz/STITCH	DB00252	phenytoin	ENSG00000144285	SCN1A	13	0.0832373
Epilepsy	eQTL-GWAS	Ruiz/STITCH	DB00273	topiramate	ENSG00000144285	SCN1A	13	0.0832373
Epilepsy	eQTL-GWAS	Ruiz/STITCH	DB00273	topiramate	ENSG00000171189	GRIK1	22	0.140863
Epilepsy	eQTL-GWAS	Ruiz/STITCH	DB00313	Valproic Acid	ENSG00000064012	CASP8	69	0.441798
Epilepsy	eQTL-GWAS	Ruiz/STITCH	DB00313	Valproic Acid	ENSG00000090339	ICAM1	4	0.0256115
Epilepsy	eQTL-GWAS	Ruiz/STITCH	DB00909	zonisamide	ENSG00000144285	SCN1A	13	0.0832373
Epilepsy	eQTL-GWAS	Ruiz/STITCH	DB01121	phenacemide	ENSG00000144285	SCN1A	13	0.0832373
Epilepsy	eQTL-GWAS	Ruiz/STITCH	DB01174	Phenobarbital	ENSG00000125538	IL1B	76	0.486618
Epilepsy	eQTL-GWAS	Ruiz/STITCH	DB01202	levetiracetam	ENSG00000144285	SCN1A	13	0.0832373
Epilepsy	Exome	DrugBank/DGIdb	DB09061	Cannabidiol	ENSG00000167723	TRPV3	182	0.967725
Epilepsy	Exome	DrugBank/STITCH	DB00313	Valproic acid	ENSG00000205571	SMN2	31	0.164832
Epilepsy	Exome	DrugBank/STITCH	DB00564	Carbamazepine	ENSG00000109471	IL2	154	0.818844
Epilepsy	Exome	Ruiz/DGIdb	DB01080	vigabatrin	ENSG00000101438	SLC32A1	139	0.739087
Epilepsy	Exome	Ruiz/STITCH	DB00313	Valproic Acid	ENSG00000205571	SMN2	31	0.164832
Epilepsy	Exome	Ruiz/STITCH	DB00564	carbamazepine	ENSG00000109471	IL2	154	0.818844
Epilepsy	Exome	Ruiz/STITCH	DB01080	vigabatrin	ENSG00000101438	SLC32A1	139	0.739087
Epilepsy	GWAS	ChEMBL/ChEMBL	CHEMBL1068	OXCARBAZEPINE	ENSG00000144285	SCN1A	2	0.0106225
Epilepsy	GWAS	ChEMBL/ChEMBL	CHEMBL1068	OXCARBAZEPINE	ENSG00000169432	SCN9A	27	0.143403
Epilepsy	GWAS	ChEMBL/ChEMBL	CHEMBL108	CARBAMAZEPINE	ENSG00000144285	SCN1A	2	0.0106225
Epilepsy	GWAS	ChEMBL/ChEMBL	CHEMBL108	CARBAMAZEPINE	ENSG00000169432	SCN9A	27	0.143403
Epilepsy	GWAS	ChEMBL/ChEMBL	CHEMBL1095	ETHOTOIN	ENSG00000144285	SCN1A	2	0.0106225
Epilepsy	GWAS	ChEMBL/ChEMBL	CHEMBL1095	ETHOTOIN	ENSG00000169432	SCN9A	27	0.143403
Epilepsy	GWAS	ChEMBL/ChEMBL	CHEMBL1201336	FOSPHENYTOIN	ENSG00000144285	SCN1A	2	0.0106225
Epilepsy	GWAS	ChEMBL/ChEMBL	CHEMBL1201336	FOSPHENYTOIN	ENSG00000169432	SCN9A	27	0.143403
Epilepsy	GWAS	ChEMBL/ChEMBL	CHEMBL1201754	RUFINAMIDE	ENSG00000144285	SCN1A	2	0.0106225
Epilepsy	GWAS	ChEMBL/ChEMBL	CHEMBL1201754	RUFINAMIDE	ENSG00000169432	SCN9A	27	0.143403
Epilepsy	GWAS	ChEMBL/ChEMBL	CHEMBL16	PHENYTOIN	ENSG00000144285	SCN1A	2	0.0106225
Epilepsy	GWAS	ChEMBL/ChEMBL	CHEMBL16	PHENYTOIN	ENSG00000169432	SCN9A	27	0.143403
Epilepsy	GWAS	ChEMBL/ChEMBL	CHEMBL220492	TOPIRAMATE	ENSG00000144285	SCN1A	2	0.0106225
Epilepsy	GWAS	ChEMBL/ChEMBL	CHEMBL220492	TOPIRAMATE	ENSG00000169432	SCN9A	27	0.143403
Epilepsy	GWAS	ChEMBL/ChEMBL	CHEMBL315985	ESLICARBAZEPINE	ENSG00000144285	SCN1A	2	0.0106225
Epilepsy	GWAS	ChEMBL/ChEMBL	CHEMBL315985	ESLICARBAZEPINE	ENSG00000169432	SCN9A	27	0.143403
Epilepsy	GWAS	ChEMBL/ChEMBL	CHEMBL3989949	CENOBAMATE	ENSG00000144285	SCN1A	2	0.0106225
Epilepsy	GWAS	ChEMBL/ChEMBL	CHEMBL3989949	CENOBAMATE	ENSG00000169432	SCN9A	27	0.143403
Epilepsy	GWAS	ChEMBL/ChEMBL	CHEMBL58323	ERLOSAMIDE	ENSG00000144285	SCN1A	2	0.0106225
Epilepsy	GWAS	ChEMBL/ChEMBL	CHEMBL58323	ERLOSAMIDE	ENSG00000169432	SCN9A	27	0.143403
Epilepsy	GWAS	ChEMBL/ChEMBL	CHEMBL741	LAMOTRIGINE	ENSG00000144285	SCN1A	2	0.0106225
Epilepsy	GWAS	ChEMBL/ChEMBL	CHEMBL741	LAMOTRIGINE	ENSG00000169432	SCN9A	27	0.143403
Epilepsy	GWAS	ChEMBL/ChEMBL	CHEMBL750	ZONISAMIDE	ENSG00000144285	SCN1A	2	0.0106225
Epilepsy	GWAS	ChEMBL/ChEMBL	CHEMBL750	ZONISAMIDE	ENSG00000169432	SCN9A	27	0.143403
Epilepsy	GWAS	ChEMBL/ChEMBL	CHEMBL856	PRIMIDONE	ENSG00000144285	SCN1A	2	0.0106225
Epilepsy	GWAS	ChEMBL/ChEMBL	CHEMBL856	PRIMIDONE	ENSG00000169432	SCN9A	27	0.143403
Epilepsy	GWAS	ChEMBL/ChEMBL	CHEMBL861	MEPHENYTOIN	ENSG00000144285	SCN1A	2	0.0106225
Epilepsy	GWAS	ChEMBL/ChEMBL	CHEMBL861	MEPHENYTOIN	ENSG00000169432	SCN9A	27	0.143403
Epilepsy	GWAS	ChEMBL/ChEMBL	CHEMBL87992	ESLICARBAZEPINE ACETATE	ENSG00000144285	SCN1A	2	0.0106225
Epilepsy	GWAS	ChEMBL/ChEMBL	CHEMBL87992	ESLICARBAZEPINE ACETATE	ENSG00000169432	SCN9A	27	0.143403
Epilepsy	GWAS	ChEMBL/ChEMBL	CHEMBL918	PHENACEMIDE	ENSG00000144285	SCN1A	2	0.0106225
Epilepsy	GWAS	ChEMBL/ChEMBL	CHEMBL918	PHENACEMIDE	ENSG00000169432	SCN9A	27	0.143403
Epilepsy	GWAS	DrugBank/DGIdb	DB00252	Phenytoin	ENSG00000144285	SCN1A	2	0.0106225
Epilepsy	GWAS	DrugBank/DGIdb	DB00252	Phenytoin	ENSG00000169432	SCN9A	27	0.143403
Epilepsy	GWAS	DrugBank/DGIdb	DB00273	Topiramate	ENSG00000144285	SCN1A	2	0.0106225
Epilepsy	GWAS	DrugBank/DGIdb	DB00273	Topiramate	ENSG00000169432	SCN9A	27	0.143403
Epilepsy	GWAS	DrugBank/DGIdb	DB00555	Lamotrigine	ENSG00000144285	SCN1A	2	0.0106225
Epilepsy	GWAS	DrugBank/DGIdb	DB00555	Lamotrigine	ENSG00000169432	SCN9A	27	0.143403
Epilepsy	GWAS	DrugBank/DGIdb	DB00564	Carbamazepine	ENSG00000144285	SCN1A	2	0.0106225
Epilepsy	GWAS	DrugBank/DGIdb	DB00564	Carbamazepine	ENSG00000169432	SCN9A	27	0.143403
Epilepsy	GWAS	DrugBank/DGIdb	DB00564	Carbamazepine	ENSG00000226979	LTA	33	0.175271
Epilepsy	GWAS	DrugBank/DGIdb	DB00564	Carbamazepine	ENSG00000232810	TNF	30	0.159337
Epilepsy	GWAS	DrugBank/DGIdb	DB00593	Ethosuximide	ENSG00000144285	SCN1A	2	0.0106225
Epilepsy	GWAS	DrugBank/DGIdb	DB00683	Midazolam	ENSG00000232810	TNF	30	0.159337
Epilepsy	GWAS	DrugBank/DGIdb	DB00754	Ethotoin	ENSG00000144285	SCN1A	2	0.0106225
Epilepsy	GWAS	DrugBank/DGIdb	DB00754	Ethotoin	ENSG00000169432	SCN9A	27	0.143403
Epilepsy	GWAS	DrugBank/DGIdb	DB00776	Oxcarbazepine	ENSG00000144285	SCN1A	2	0.0106225
Epilepsy	GWAS	DrugBank/DGIdb	DB00776	Oxcarbazepine	ENSG00000169432	SCN9A	27	0.143403
Epilepsy	GWAS	DrugBank/DGIdb	DB00794	Primidone	ENSG00000144285	SCN1A	2	0.0106225
Epilepsy	GWAS	DrugBank/DGIdb	DB00794	Primidone	ENSG00000169432	SCN9A	27	0.143403
Epilepsy	GWAS	DrugBank/DGIdb	DB00909	Zonisamide	ENSG00000144285	SCN1A	2	0.0106225
Epilepsy	GWAS	DrugBank/DGIdb	DB00909	Zonisamide	ENSG00000169432	SCN9A	27	0.143403
Epilepsy	GWAS	DrugBank/DGIdb	DB01202	Levetiracetam	ENSG00000144285	SCN1A	2	0.0106225
Epilepsy	GWAS	DrugBank/DGIdb	DB01595	Nitrazepam	ENSG00000144285	SCN1A	2	0.0106225
Epilepsy	GWAS	DrugBank/DGIdb	DB05541	Brivaracetam	ENSG00000144285	SCN1A	2	0.0106225
Epilepsy	GWAS	DrugBank/DGIdb	DB06218	Lacosamide	ENSG00000144285	SCN1A	2	0.0106225
Epilepsy	GWAS	DrugBank/DGIdb	DB06218	Lacosamide	ENSG00000169432	SCN9A	27	0.143403
Epilepsy	GWAS	DrugBank/DGIdb	DB09119	Eslicarbazepine acetate	ENSG00000144285	SCN1A	2	0.0106225
Epilepsy	GWAS	DrugBank/DGIdb	DB09119	Eslicarbazepine acetate	ENSG00000169432	SCN9A	27	0.143403
Epilepsy	GWAS	DrugBank/STITCH	DB00252	Phenytoin	ENSG00000144285	SCN1A	2	0.0106225
Epilepsy	GWAS	DrugBank/STITCH	DB00273	Topiramate	ENSG00000144285	SCN1A	2	0.0106225
Epilepsy	GWAS	DrugBank/STITCH	DB00313	Valproic acid	ENSG00000064012	CASP8	130	0.690461
Epilepsy	GWAS	DrugBank/STITCH	DB00909	Zonisamide	ENSG00000144285	SCN1A	2	0.0106225
Epilepsy	GWAS	DrugBank/STITCH	DB00909	Zonisamide	ENSG00000169432	SCN9A	27	0.143403
Epilepsy	GWAS	DrugBank/STITCH	DB01202	Levetiracetam	ENSG00000144285	SCN1A	2	0.0106225
Epilepsy	GWAS	Ruiz/DGIdb	DB00165	pyridoxine	ENSG00000232810	TNF	30	0.159337
Epilepsy	GWAS	Ruiz/DGIdb	DB00252	phenytoin	ENSG00000144285	SCN1A	2	0.0106225
Epilepsy	GWAS	Ruiz/DGIdb	DB00252	phenytoin	ENSG00000169432	SCN9A	27	0.143403
Epilepsy	GWAS	Ruiz/DGIdb	DB00273	topiramate	ENSG00000144285	SCN1A	2	0.0106225
Epilepsy	GWAS	Ruiz/DGIdb	DB00273	topiramate	ENSG00000169432	SCN9A	27	0.143403
Epilepsy	GWAS	Ruiz/DGIdb	DB00349	clobazam	ENSG00000144285	SCN1A	2	0.0106225
Epilepsy	GWAS	Ruiz/DGIdb	DB00532	mephenytoin	ENSG00000144285	SCN1A	2	0.0106225
Epilepsy	GWAS	Ruiz/DGIdb	DB00532	mephenytoin	ENSG00000169432	SCN9A	27	0.143403
Epilepsy	GWAS	Ruiz/DGIdb	DB00555	lamotrigine	ENSG00000144285	SCN1A	2	0.0106225
Epilepsy	GWAS	Ruiz/DGIdb	DB00555	lamotrigine	ENSG00000169432	SCN9A	27	0.143403
Epilepsy	GWAS	Ruiz/DGIdb	DB00564	carbamazepine	ENSG00000144285	SCN1A	2	0.0106225
Epilepsy	GWAS	Ruiz/DGIdb	DB00564	carbamazepine	ENSG00000169432	SCN9A	27	0.143403
Epilepsy	GWAS	Ruiz/DGIdb	DB00564	carbamazepine	ENSG00000226979	LTA	33	0.175271
Epilepsy	GWAS	Ruiz/DGIdb	DB00564	carbamazepine	ENSG00000232810	TNF	30	0.159337
Epilepsy	GWAS	Ruiz/DGIdb	DB00593	ethosuximide	ENSG00000144285	SCN1A	2	0.0106225
Epilepsy	GWAS	Ruiz/DGIdb	DB00754	ethotoin	ENSG00000144285	SCN1A	2	0.0106225
Epilepsy	GWAS	Ruiz/DGIdb	DB00754	ethotoin	ENSG00000169432	SCN9A	27	0.143403
Epilepsy	GWAS	Ruiz/DGIdb	DB00776	oxcarbazepine	ENSG00000144285	SCN1A	2	0.0106225
Epilepsy	GWAS	Ruiz/DGIdb	DB00776	oxcarbazepine	ENSG00000169432	SCN9A	27	0.143403
Epilepsy	GWAS	Ruiz/DGIdb	DB00794	primidone	ENSG00000144285	SCN1A	2	0.0106225
Epilepsy	GWAS	Ruiz/DGIdb	DB00794	primidone	ENSG00000169432	SCN9A	27	0.143403
Epilepsy	GWAS	Ruiz/DGIdb	DB00909	zonisamide	ENSG00000144285	SCN1A	2	0.0106225
Epilepsy	GWAS	Ruiz/DGIdb	DB00909	zonisamide	ENSG00000169432	SCN9A	27	0.143403
Epilepsy	GWAS	Ruiz/DGIdb	DB01121	phenacemide	ENSG00000144285	SCN1A	2	0.0106225
Epilepsy	GWAS	Ruiz/DGIdb	DB01121	phenacemide	ENSG00000169432	SCN9A	27	0.143403
Epilepsy	GWAS	Ruiz/DGIdb	DB01202	levetiracetam	ENSG00000144285	SCN1A	2	0.0106225
Epilepsy	GWAS	Ruiz/DGIdb	DB05541	brivaracetam	ENSG00000144285	SCN1A	2	0.0106225
Epilepsy	GWAS	Ruiz/DGIdb	DB06201	rufinamide	ENSG00000144285	SCN1A	2	0.0106225
Epilepsy	GWAS	Ruiz/DGIdb	DB06201	rufinamide	ENSG00000169432	SCN9A	27	0.143403
Epilepsy	GWAS	Ruiz/DGIdb	DB06218	lacosamide	ENSG00000144285	SCN1A	2	0.0106225
Epilepsy	GWAS	Ruiz/DGIdb	DB06218	lacosamide	ENSG00000169432	SCN9A	27	0.143403
Epilepsy	GWAS	Ruiz/DGIdb	DB06654	safinamide	ENSG00000144285	SCN1A	2	0.0106225
Epilepsy	GWAS	Ruiz/DGIdb	DB06654	safinamide	ENSG00000169432	SCN9A	27	0.143403
Epilepsy	GWAS	Ruiz/DGIdb	DB09119	eslicarbazepine-acetate	ENSG00000144285	SCN1A	2	0.0106225
Epilepsy	GWAS	Ruiz/DGIdb	DB09119	eslicarbazepine-acetate	ENSG00000169432	SCN9A	27	0.143403
Epilepsy	GWAS	Ruiz/STITCH	DB00252	phenytoin	ENSG00000144285	SCN1A	2	0.0106225
Epilepsy	GWAS	Ruiz/STITCH	DB00273	topiramate	ENSG00000144285	SCN1A	2	0.0106225
Epilepsy	GWAS	Ruiz/STITCH	DB00312	Pentobarbital	ENSG00000232810	TNF	30	0.159337
Epilepsy	GWAS	Ruiz/STITCH	DB00313	Valproic Acid	ENSG00000064012	CASP8	130	0.690461
Epilepsy	GWAS	Ruiz/STITCH	DB00909	zonisamide	ENSG00000144285	SCN1A	2	0.0106225
Epilepsy	GWAS	Ruiz/STITCH	DB00909	zonisamide	ENSG00000169432	SCN9A	27	0.143403
Epilepsy	GWAS	Ruiz/STITCH	DB01121	phenacemide	ENSG00000144285	SCN1A	2	0.0106225
Epilepsy	GWAS	Ruiz/STITCH	DB01202	levetiracetam	ENSG00000144285	SCN1A	2	0.0106225
Epilepsy	pQTL-GWAS	DrugBank/DGIdb	DB00909	Zonisamide	ENSG00000063180	CA11	69	3.85906
Epilepsy	pQTL-GWAS	DrugBank/DGIdb	DB01174	Phenobarbital	ENSG00000142657	PGD	46	2.57271
Epilepsy	pQTL-GWAS	DrugBank/STITCH	DB00909	Zonisamide	ENSG00000063180	CA11	69	3.85906
Epilepsy	pQTL-GWAS	Ruiz/DGIdb	DB00909	zonisamide	ENSG00000063180	CA11	69	3.85906
Epilepsy	pQTL-GWAS	Ruiz/DGIdb	DB01174	Phenobarbital	ENSG00000142657	PGD	46	2.57271
Epilepsy	pQTL-GWAS	Ruiz/STITCH	DB00909	zonisamide	ENSG00000063180	CA11	69	3.85906
Glaucoma	eQTL-GWAS	DrugBank/DGIdb	DB00668	Epinephrine	ENSG00000186868	MAPT	121	0.743061
Glaucoma	eQTL-GWAS	DrugBank/DGIdb	DB01234	Dexamethasone	ENSG00000162692	VCAM1	60	0.36846
Glaucoma	eQTL-GWAS	Ruiz/DGIdb	DB00668	epinephrine	ENSG00000186868	MAPT	121	0.743061
Glaucoma	eQTL-GWAS	Ruiz/DGIdb	DB01229	paclitaxel	ENSG00000186868	MAPT	121	0.743061
Glaucoma	eQTL-GWAS	Ruiz/STITCH	DB01229	paclitaxel	ENSG00000105974	CAV1	12	0.073692
Glaucoma	eQTL-GWAS	Ruiz/STITCH	DB01229	paclitaxel	ENSG00000186868	MAPT	121	0.743061
Glaucoma	Exome	DrugBank/DGIdb	DB00703	Methazolamide	ENSG00000164879	CA3	100	0.531717
Glaucoma	Exome	DrugBank/DGIdb	DB00819	Acetazolamide	ENSG00000164879	CA3	100	0.531717
Glaucoma	Exome	DrugBank/DGIdb	DB00869	Dorzolamide	ENSG00000164879	CA3	100	0.531717
Glaucoma	Exome	DrugBank/DGIdb	DB01194	Brinzolamide	ENSG00000164879	CA3	100	0.531717
Glaucoma	Exome	DrugBank/DGIdb	DB01234	Dexamethasone	ENSG00000103196	CRISPLD2	32	0.170149
Glaucoma	Exome	DrugBank/DGIdb	DB01234	Dexamethasone	ENSG00000135446	CDK4	96	0.510448
Glaucoma	Exome	DrugBank/DGIdb	DB01234	Dexamethasone	ENSG00000151623	NR3C2	43	0.228638
Glaucoma	Exome	DrugBank/STITCH	DB00373	Timolol	ENSG00000034971	MYOC	1	0.00531717
Glaucoma	Exome	DrugBank/STITCH	DB00668	Epinephrine	ENSG00000172071	EIF2AK3	11	0.0584889
Glaucoma	Exome	DrugBank/STITCH	DB00819	Acetazolamide	ENSG00000164879	CA3	100	0.531717
Glaucoma	Exome	DrugBank/STITCH	DB01234	Dexamethasone	ENSG00000074966	TXK	186	0.988993
Glaucoma	Exome	DrugBank/STITCH	DB01234	Dexamethasone	ENSG00000151623	NR3C2	43	0.228638
Glaucoma	Exome	Ruiz/DGIdb	DB00311	ethoxzolamide	ENSG00000164879	CA3	100	0.531717
Glaucoma	Exome	Ruiz/DGIdb	DB00703	methazolamide	ENSG00000164879	CA3	100	0.531717
Glaucoma	Exome	Ruiz/DGIdb	DB00819	acetazolamide	ENSG00000164879	CA3	100	0.531717
Glaucoma	Exome	Ruiz/DGIdb	DB00869	dorzolamide	ENSG00000164879	CA3	100	0.531717
[truncated: 4,550 more rows]
