# Supplementary material for: Multi-layered genetic approaches to identify approved drug targets
Source: Cell Genom. 2023 Jun 15;3(7):100341. doi: 10.1016/j.xgen.2023.100341 (PMC10363916; doi:10.1016/j.xgen.2023.100341)
Supplement: Table S10. cis heritabilities of transcripts and proteins, related to STAR Methods section “Transcript and protein level heritabilities” — cis heritabilities estimated using a restricted maximum-likelihood method (reml) with the LDAK heritability model based on eQTLGen QTL effects (Table S10A) and deCODE QTL effects (Table S10B). [file mmc11.xlsx]

## Sheet: ST10A
EnsemblId	Gene	h2cis	se
ENSG00000000419	DPM1	0.014329	0.003341
ENSG00000000457	SCYL3	0.580626	0.018665
ENSG00000000460	C1orf112	0.670236	0.015771
ENSG00000000938	FGR	0.150854	0.016282
ENSG00000000971	CFH	0.217154	0.019539
ENSG00000001036	FUCA2	0.896543	0.005358
ENSG00000001084	GCLC	0.258882	0.018354
ENSG00000001167	NFYA	0.634158	0.015343
ENSG00000001460	STPG1	0.026012	0.005271
ENSG00000001461	NIPAL3	0.477614	0.018675
ENSG00000001561	ENPP4	0.832095	0.008153
ENSG00000001629	ANKIB1	0.403962	0.02481
ENSG00000001630	CYP51A1	0.70378	0.017084
ENSG00000001631	KRIT1	0.422187	0.021123
ENSG00000002016	RAD52	0.865783	0.006479
ENSG00000002330	BAD	0.262031	0.020646
ENSG00000002587	HS3ST1	0.405877	0.019792
ENSG00000002745	WNT16	0.012397	0.003423
ENSG00000002834	LASP1	0.521148	0.019019
ENSG00000002919	SNX11	0.82527	0.01041
ENSG00000003056	M6PR	0.833999	0.008179
ENSG00000003137	CYP26B1	0.917533	0.004414
ENSG00000003147	ICA1	0.750454	0.010828
ENSG00000003400	CASP10	0.144803	0.01579
ENSG00000003402	CFLAR	0.893063	0.006184
ENSG00000003436	TFPI	0.030468	0.006803
ENSG00000003509	NDUFAF7	0.463672	0.019772
ENSG00000003756	RBM5	0.18932	0.023075
ENSG00000003987	MTMR7	0.001167	0.001181
ENSG00000004059	ARF5	0.00643	0.002038
ENSG00000004139	SARM1	0.561478	0.019066
ENSG00000004142	POLDIP2	0.535742	0.020004
ENSG00000004399	PLXND1	0.629182	0.018626
ENSG00000004455	AK2	0.470993	0.019443
ENSG00000004468	CD38	0.008328	0.002155
ENSG00000004487	KDM1A	0.024527	0.006712
ENSG00000004534	RBM6	0.997249	3.1e-05
ENSG00000004660	CAMKK1	0.652624	0.014104
ENSG00000004700	RECQL	0.590431	0.017468
ENSG00000004766	CCDC132	0.293122	0.018877
ENSG00000004777	ARHGAP33	0.89973	0.004941
ENSG00000004779	NDUFAB1	0.000155	0.000853
ENSG00000004799	PDK4	0.692795	0.014681
ENSG00000004838	ZMYND10	0.052078	0.011278
ENSG00000004864	SLC25A13	0.62906	0.016568
ENSG00000004866	ST7	0.015748	0.003926
ENSG00000004897	CDC27	0.07729	0.011881
ENSG00000004939	SLC4A1	0.423083	0.022521
ENSG00000004975	DVL2	0.421758	0.018919
ENSG00000005001	PRSS22	0.692026	0.013608
ENSG00000005007	UPF1	0.001455	0.001211
ENSG00000005020	SKAP2	0.972821	0.001445
ENSG00000005059	CCDC109B	0.440227	0.027309
ENSG00000005100	DHX33	0.786001	0.009566
ENSG00000005102	MEOX1	0.740021	0.013795
ENSG00000005156	LIG3	0.913574	0.004167
ENSG00000005175	RPAP3	0.800907	0.009746
ENSG00000005187	ACSM3	0.401724	0.020082
ENSG00000005189	AC004381.6	0.037424	0.006686
ENSG00000005238	FAM214B	0.027088	0.005816
ENSG00000005243	COPZ2	0.574681	0.020103
ENSG00000005249	PRKAR2B	0.016589	0.003475
ENSG00000005339	CREBBP	0.001676	0.001278
ENSG00000005379	BZRAP1	0.262319	0.018701
ENSG00000005381	MPO	0.751331	0.011818
ENSG00000005436	GCFC2	0.039926	0.008057
ENSG00000005448	WDR54	0.000791	0.000932
ENSG00000005469	CROT	0.493995	0.021138
ENSG00000005471	ABCB4	0.301296	0.020873
ENSG00000005483	KMT2E	0.004309	0.001712
ENSG00000005486	RHBDD2	0.40687	0.028136
ENSG00000005513	SOX8	0.793561	0.00945
ENSG00000005700	IBTK	0.174607	0.017377
ENSG00000005801	ZNF195	0.904977	0.004428
ENSG00000005810	MYCBP2	0.204715	0.019047
ENSG00000005812	FBXL3	0.63113	0.017965
ENSG00000005844	ITGAL	0.449285	0.023088
ENSG00000005882	PDK2	0.511495	0.019537
ENSG00000005884	ITGA3	0.027093	0.004848
ENSG00000005955	GGNBP2	0.735564	0.014168
ENSG00000005961	ITGA2B	9e-05	0.000611
ENSG00000006007	GDE1	0.804435	0.009585
ENSG00000006025	OSBPL7	0.536566	0.020728
ENSG00000006042	TMEM98	0.723784	0.012648
ENSG00000006047	YBX2	0.704692	0.013053
ENSG00000006075	CCL3	0.044333	0.00928
ENSG00000006114	SYNRG	0.118702	0.013313
ENSG00000006125	AP2B1	0.288082	0.019531
ENSG00000006194	ZNF263	0.017135	0.003907
ENSG00000006327	TNFRSF12A	0.014048	0.003815
ENSG00000006432	MAP3K9	0.379774	0.021105
ENSG00000006451	RALA	0.261338	0.025279
ENSG00000006453	BAIAP2L1	0.303726	0.018989
ENSG00000006459	KDM7A	0.258845	0.020725
ENSG00000006530	AGK	0.101204	0.011551
ENSG00000006534	ALDH3B1	0.76147	0.01251
ENSG00000006555	TTC22	0.023268	0.005054
ENSG00000006576	PHTF2	0.223785	0.018581
ENSG00000006625	GGCT	0.909116	0.004389
ENSG00000006634	DBF4	0.000121	0.000576
ENSG00000006638	TBXA2R	0.844269	0.006977
ENSG00000006652	IFRD1	0.935343	0.003562
ENSG00000006695	COX10	0.790073	0.008891
ENSG00000006704	GTF2IRD1	0.000827	0.001631
ENSG00000006715	VPS41	0.735231	0.012641
ENSG00000006740	ARHGAP44	0.485802	0.01854
ENSG00000006744	ELAC2	0.913479	0.003629
ENSG00000006747	SCIN	0.436905	0.02081
ENSG00000006831	ADIPOR2	0.633393	0.014932
ENSG00000006837	CDKL3	0.001625	0.001117
ENSG00000007038	PRSS21	0.611075	0.016044
ENSG00000007047	MARK4	0.862642	0.006414
ENSG00000007062	PROM1	3.8e-05	0.002182
ENSG00000007080	CCDC124	0.915247	0.00417
ENSG00000007129	CEACAM21	0.90209	0.005379
ENSG00000007168	PAFAH1B1	0.80403	0.009197
ENSG00000007171	NOS2	0.261529	0.020969
ENSG00000007202	KIAA0100	0.004694	0.001934
ENSG00000007237	GAS7	0.910283	0.003948
ENSG00000007255	TRAPPC6A	0.73102	0.011924
ENSG00000007264	MATK	0.924676	0.003341
ENSG00000007312	CD79B	0.192918	0.018177
ENSG00000007314	SCN4A	0.098279	0.01275
ENSG00000007341	ST7L	0.938588	0.003057
ENSG00000007372	PAX6	0.011496	0.003217
ENSG00000007376	RPUSD1	0.786469	0.010351
ENSG00000007392	LUC7L	0.64321	0.016508
ENSG00000007402	CACNA2D2	0.015667	0.004901
ENSG00000007520	TSR3	0.735345	0.013556
ENSG00000007541	PIGQ	0.87182	0.006059
ENSG00000007545	CRAMP1L	0.542682	0.018379
ENSG00000007866	TEAD3	0.002965	0.001287
ENSG00000007923	DNAJC11	0.003754	0.001871
ENSG00000007944	MYLIP	0.682062	0.013846
ENSG00000007968	E2F2	0.189849	0.016628
ENSG00000008018	PSMB1	0.845342	0.00971
ENSG00000008083	JARID2	0.797008	0.009464
ENSG00000008128	CDK11A	0.054773	0.010527
ENSG00000008130	NADK	0.775358	0.012939
ENSG00000008226	DLEC1	0.57006	0.018897
ENSG00000008256	CYTH3	0.856448	0.006689
ENSG00000008277	ADAM22	0.158172	0.016304
ENSG00000008282	SYPL1	0.020129	0.003899
ENSG00000008283	CYB561	0.064262	0.009535
ENSG00000008294	SPAG9	0.666168	0.014437
ENSG00000008300	CELSR3	0.247044	0.025153
ENSG00000008311	AASS	0.63639	0.017749
ENSG00000008323	PLEKHG6	0.006209	0.00205
ENSG00000008324	SS18L2	0.005407	0.001786
ENSG00000008382	MPND	0.80735	0.010158
ENSG00000008394	MGST1	0.44635	0.019801
ENSG00000008405	CRY1	0.222313	0.018068
ENSG00000008438	PGLYRP1	0.849085	0.006967
ENSG00000008441	NFIX	0.19548	0.016647
ENSG00000008513	ST3GAL1	0.7162	0.011874
ENSG00000008516	MMP25	0.879014	0.005678
ENSG00000008517	IL32	0.877734	0.005791
ENSG00000008710	PKD1	0.411995	0.021733
ENSG00000008735	MAPK8IP2	0.481076	0.021854
ENSG00000008838	MED24	0.339685	0.020648
ENSG00000008853	RHOBTB2	0.012062	0.00305
ENSG00000008869	HEATR5B	0.270869	0.019212
ENSG00000008952	SEC62	0.265317	0.019568
ENSG00000008988	RPS20	0.493609	0.019655
ENSG00000009307	CSDE1	0.241703	0.018785
ENSG00000009413	REV3L	0.071608	0.010386
ENSG00000009724	MASP2	0.008406	0.002745
ENSG00000009780	FAM76A	0.10366	0.01404
ENSG00000009790	TRAF3IP3	0.82879	0.008332
ENSG00000009830	POMT2	0.770063	0.010742
ENSG00000009844	VTA1	0.495689	0.020397
ENSG00000009954	BAZ1B	0.012012	0.004014
ENSG00000010017	RANBP9	0.005096	0.001889
ENSG00000010030	ETV7	0.934662	0.003374
ENSG00000010072	SPRTN	0.52392	0.018578
ENSG00000010165	METTL13	0.883892	0.006215
ENSG00000010219	DYRK4	0.801403	0.008735
ENSG00000010256	UQCRC1	0.262208	0.029207
ENSG00000010270	STARD3NL	0.755173	0.0114
ENSG00000010278	CD9	0.880941	0.005294
ENSG00000010282	HHATL	0.000738	0.000877
ENSG00000010292	NCAPD2	0.932575	0.003134
ENSG00000010295	IFFO1	0.421522	0.018409
ENSG00000010310	GIPR	0.44809	0.019095
ENSG00000010318	PHF7	0.001925	0.001088
ENSG00000010319	SEMA3G	0.001442	0.001025
ENSG00000010322	NISCH	0.248581	0.021055
ENSG00000010327	STAB1	0.547801	0.02127
ENSG00000010361	FUZ	0.599778	0.015755
ENSG00000010379	SLC6A13	0.005679	0.002049
ENSG00000010539	ZNF200	0.685106	0.013668
ENSG00000010610	CD4	0.59284	0.015667
ENSG00000010626	LRRC23	0.83538	0.007475
ENSG00000010704	HFE	0.090455	0.013042
ENSG00000010803	SCMH1	0.282388	0.019393
ENSG00000010810	FYN	0.305591	0.020911
ENSG00000010818	HIVEP2	0.035292	0.006413
ENSG00000011007	TCEB3	0.799695	0.010974
ENSG00000011009	LYPLA2	0.116127	0.013329
ENSG00000011021	CLCN6	0.735593	0.011788
ENSG00000011028	MRC2	0.003465	0.001736
ENSG00000011105	TSPAN9	0.023569	0.004044
ENSG00000011114	BTBD7	0.077242	0.009436
ENSG00000011132	APBA3	0.934308	0.002964
ENSG00000011143	MKS1	0.004878	0.001663
ENSG00000011198	ABHD5	0.577708	0.020228
ENSG00000011258	MBTD1	0.002361	0.001232
ENSG00000011260	UTP18	0.204135	0.019801
ENSG00000011275	RNF216	0.905556	0.004329
ENSG00000011295	TTC19	0.912452	0.004777
ENSG00000011304	PTBP1	0.012537	0.004143
ENSG00000011376	LARS2	0.559892	0.01908
ENSG00000011422	PLAUR	0.47502	0.019766
ENSG00000011451	WIZ	-0.000862	0.001484
ENSG00000011454	RABGAP1	0.416928	0.020153
ENSG00000011478	QPCTL	0.006345	0.001955
ENSG00000011523	CEP68	0.703319	0.01309
ENSG00000011566	MAP4K3	0.001535	0.001431
ENSG00000011590	ZBTB32	0.424408	0.019986
ENSG00000011600	TYROBP	0.380881	0.020013
ENSG00000011638	TMEM159	0.245794	0.018669
ENSG00000012048	BRCA1	0.683335	0.015933
ENSG00000012061	ERCC1	0.853729	0.006571
ENSG00000012124	CD22	0.403385	0.020874
ENSG00000012223	LTF	0.004366	0.001854
ENSG00000012232	EXTL3	0.007725	0.002464
ENSG00000012660	ELOVL5	0.537927	0.018052
ENSG00000012779	ALOX5	0.580185	0.020873
ENSG00000012822	CALCOCO1	0.411394	0.019719
ENSG00000012963	UBR7	0.901578	0.00474
ENSG00000012983	MAP4K5	0.494213	0.019851
ENSG00000013016	EHD3	0.092271	0.010863
ENSG00000013275	PSMC4	0.286833	0.019626
ENSG00000013306	SLC25A39	0.500853	0.020178
ENSG00000013364	MVP	0.5011	0.022496
ENSG00000013374	NUB1	0.623192	0.015049
ENSG00000013375	PGM3	0.146759	0.01624
ENSG00000013392	RWDD2A	0.503442	0.0213
ENSG00000013503	POLR3B	0.71946	0.013199
ENSG00000013523	ANGEL1	0.878721	0.006015
ENSG00000013561	RNF14	0.924978	0.003487
ENSG00000013583	HEBP1	0.937144	0.002945
ENSG00000013725	CD6	0.617097	0.016593
ENSG00000013810	TACC3	0.889983	0.005892
ENSG00000014123	UFL1	0.53253	0.021114
ENSG00000014138	POLA2	0.698494	0.015812
ENSG00000014164	ZC3H3	0.920406	0.004129
ENSG00000014216	CAPN1	0.885498	0.006777
ENSG00000014257	ACPP	0.928549	0.004043
ENSG00000014641	MDH1	0.024739	0.005765
ENSG00000014824	SLC30A9	0.759687	0.011598
ENSG00000014914	MTMR11	0.151991	0.018013
ENSG00000014919	COX15	0.696363	0.015116
ENSG00000015133	CCDC88C	0.349822	0.020572
ENSG00000015153	YAF2	0.013975	0.003365
ENSG00000015171	ZMYND11	0.06815	0.010946
ENSG00000015475	BID	0.435063	0.01842
ENSG00000015479	MATR3	0.909579	0.006141
ENSG00000015520	NPC1L1	0.000859	0.000911
ENSG00000015532	XYLT2	0.820404	0.008534
ENSG00000015676	NUDCD3	0.643561	0.015591
ENSG00000016391	CHDH	0.004878	0.001809
ENSG00000016864	GLT8D1	0.243323	0.02161
ENSG00000017260	ATP2C1	0.253383	0.019198
ENSG00000017373	SRCIN1	0.00218	0.001986
ENSG00000018189	RUFY3	0.331554	0.021292
ENSG00000018280	SLC11A1	0.907715	0.004997
ENSG00000018510	AGPS	0.59584	0.018299
ENSG00000018699	TTC27	0.848593	0.00775
ENSG00000018869	ZNF582	0.766077	0.009961
ENSG00000019102	VSIG2	0.504236	0.018441
ENSG00000019144	PHLDB1	0.020984	0.004439
ENSG00000019186	CYP24A1	0.222605	0.016339
ENSG00000019485	PRDM11	0.683616	0.014155
ENSG00000019582	CD74	0.000617	0.000853
ENSG00000019991	HGF	0.007955	0.002378
ENSG00000019995	ZRANB1	0.910124	0.00411
ENSG00000020129	NCDN	-0.000306	0.000606
ENSG00000020181	GPR124	0.569848	0.017364
ENSG00000020256	ZFP64	0.253623	0.018067
ENSG00000020426	MNAT1	0.012876	0.003308
ENSG00000020577	SAMD4A	0.041986	0.007896
ENSG00000020633	RUNX3	0.229457	0.017526
ENSG00000020922	MRE11A	0.947213	0.002843
ENSG00000021300	PLEKHB1	0.488963	0.020914
ENSG00000021355	SERPINB1	0.838936	0.007436
ENSG00000021488	SLC7A9	0.866008	0.006183
ENSG00000021574	SPAST	0.033724	0.006531
ENSG00000021776	AQR	0.022961	0.004529
ENSG00000021826	CPS1	0.000156	0.00067
ENSG00000022277	RTFDC1	0.458669	0.019258
ENSG00000022840	RNF10	0.763133	0.012097
ENSG00000022976	ZNF839	0.524627	0.018727
ENSG00000023041	ZDHHC6	0.335019	0.019024
ENSG00000023171	GRAMD1B	0.497973	0.018815
ENSG00000023191	RNH1	0.702967	0.014209
ENSG00000023228	NDUFS1	0.004616	0.001847
ENSG00000023287	RB1CC1	0.003071	0.001569
ENSG00000023318	ERP44	0.316594	0.021431
ENSG00000023330	ALAS1	0.143464	0.017147
ENSG00000023445	BIRC3	0.57322	0.017179
ENSG00000023516	AKAP11	0.552329	0.017989
ENSG00000023572	GLRX2	0.037287	0.00645
ENSG00000023608	SNAPC1	0.852445	0.007405
ENSG00000023697	DERA	0.187839	0.016033
ENSG00000023734	STRAP	-0.000565	0.00052
ENSG00000023839	ABCC2	0.282119	0.020245
ENSG00000023892	DEF6	0.921498	0.004858
ENSG00000023902	PLEKHO1	0.183147	0.021026
ENSG00000023909	GCLM	0.206273	0.017797
ENSG00000024048	UBR2	0.114269	0.014873
ENSG00000024422	EHD2	0.000301	0.000853
ENSG00000024526	DEPDC1	0.000384	0.000833
ENSG00000024862	CCDC28A	0.464964	0.017985
ENSG00000025156	HSF2	0.901936	0.005412
ENSG00000025293	PHF20	0.298215	0.022706
ENSG00000025434	NR1H3	0.848959	0.01128
ENSG00000025770	NCAPH2	0.537632	0.019871
ENSG00000025772	TOMM34	0.959784	0.001974
ENSG00000025796	SEC63	0.024994	0.004673
ENSG00000025800	KPNA6	0.429151	0.020587
ENSG00000026025	VIM	0.17459	0.017475
ENSG00000026036	RTEL1-TNFRSF6B	0.725948	0.012715
ENSG00000026103	FAS	0.891538	0.005376
ENSG00000026508	CD44	0.565705	0.016499
ENSG00000026559	KCNG1	0.000626	0.001032
ENSG00000026652	AGPAT4	0.394671	0.019313
ENSG00000026751	SLAMF7	0.40281	0.019253
ENSG00000026950	BTN3A1	0.89598	0.007016
ENSG00000027001	MIPEP	0.597988	0.015929
ENSG00000027075	PRKCH	0.20582	0.017075
ENSG00000027697	IFNGR1	0.403514	0.018721
ENSG00000027847	B4GALT7	0.899785	0.005026
ENSG00000027869	SH2D2A	0.00811	0.002453
ENSG00000028116	VRK2	0.776985	0.01239
ENSG00000028137	TNFRSF1B	0.481823	0.018945
ENSG00000028203	VEZT	0.576426	0.017256
ENSG00000028277	POU2F2	0.30101	0.020945
ENSG00000028310	BRD9	0.846238	0.007023
ENSG00000028528	SNX1	0.699308	0.016418
ENSG00000028839	TBPL1	0.168086	0.018396
ENSG00000029153	ARNTL2	0.001522	0.001068
ENSG00000029363	BCLAF1	-0.000378	0.000538
ENSG00000029364	SLC39A9	0.719582	0.013322
ENSG00000029534	ANK1	0.388747	0.019647
ENSG00000029639	TFB1M	0.773603	0.009904
ENSG00000030066	NUP160	0.346676	0.026365
ENSG00000030419	IKZF2	0.026776	0.005367
ENSG00000030582	GRN	0.577493	0.018602
ENSG00000031003	FAM13B	0.001043	0.000884
ENSG00000031081	ARHGAP31	0.651131	0.017524
ENSG00000031691	CENPQ	0.799674	0.011883
ENSG00000031698	SARS	0.291238	0.018979
ENSG00000031823	RANBP3	0.64153	0.01462
ENSG00000032219	ARID4A	0.52495	0.019337
ENSG00000032389	TSSC1	0.872859	0.005555
ENSG00000032444	PNPLA6	0.803451	0.009102
ENSG00000032742	IFT88	0.864298	0.006451
ENSG00000033011	ALG1	0.714705	0.012009
ENSG00000033030	ZCCHC8	0.083604	0.012132
ENSG00000033050	ABCF2	0.695963	0.01278
ENSG00000033100	CHPF2	0.553765	0.016706
ENSG00000033122	LRRC7	0.882925	0.007393
ENSG00000033170	FUT8	0.802294	0.010526
ENSG00000033178	UBA6	0.636731	0.017347
ENSG00000033327	GAB2	0.294239	0.019675
ENSG00000033627	ATP6V0A1	0.366753	0.021338
ENSG00000033800	PIAS1	0.690104	0.014871
ENSG00000033867	SLC4A7	0.300701	0.019353
ENSG00000034053	APBA2	0.326213	0.019899
ENSG00000034152	MAP2K3	0.10171	0.012902
ENSG00000034239	EFCAB1	0.300845	0.021473
ENSG00000034510	TMSB10	0.023211	0.005581
ENSG00000034533	ASTE1	0.066031	0.010133
ENSG00000034677	RNF19A	0.032336	0.005476
ENSG00000034713	GABARAPL2	0.592845	0.017128
ENSG00000035141	FAM136A	0.287751	0.019672
ENSG00000035403	VCL	0.541554	0.022183
ENSG00000035499	DEPDC1B	0.241062	0.021355
ENSG00000035664	DAPK2	0.714124	0.014724
ENSG00000035681	NSMAF	0.665657	0.015132
ENSG00000035687	ADSS	0.867686	0.005844
ENSG00000035720	STAP1	0.222862	0.019958
ENSG00000035928	RFC1	0.563526	0.018588
ENSG00000036054	TBC1D23	0.009283	0.0033
ENSG00000036257	CUL3	0.18884	0.016635
ENSG00000036530	CYP46A1	0.014283	0.003841
ENSG00000036549	ZZZ3	0.514199	0.02019
ENSG00000036565	SLC18A1	0.916538	0.003605
ENSG00000037042	TUBG2	0.383275	0.022952
ENSG00000037241	RPL26L1	0.003139	0.003521
ENSG00000037637	FBXO42	0.589065	0.018885
ENSG00000037749	MFAP3	0.360942	0.021609
ENSG00000037757	MRI1	0.931757	0.003126
ENSG00000037897	METTL1	0.012775	0.003377
ENSG00000038210	PI4K2B	0.577881	0.016256
ENSG00000038219	BOD1L1	0.020049	0.004257
ENSG00000038274	MAT2B	0.374654	0.020553
ENSG00000038358	EDC4	0.232261	0.021612
ENSG00000038382	TRIO	0.114667	0.012983
ENSG00000038427	VCAN	0.349378	0.019557
ENSG00000038532	CLEC16A	0.032506	0.005543
ENSG00000038945	MSR1	0.90415	0.004378
ENSG00000039068	CDH1	0.761642	0.01317
ENSG00000039123	SKIV2L2	0.005094	0.002455
ENSG00000039523	FAM65A	0.618058	0.022397
ENSG00000039560	RAI14	0.729363	0.013441
ENSG00000040199	PHLPP2	0.811168	0.011419
ENSG00000040275	SPDL1	0.88324	0.005509
ENSG00000040341	STAU2	0.712654	0.014118
ENSG00000040487	PQLC2	0.870093	0.005931
ENSG00000040531	CTNS	0.931401	0.003028
ENSG00000040608	RTN4R	0.005755	0.001821
ENSG00000040633	PHF23	0.739673	0.011244
ENSG00000040933	INPP4A	0.114189	0.014801
ENSG00000041353	RAB27B	0.209896	0.019687
ENSG00000041357	PSMA4	0.818627	0.008741
ENSG00000041515	MYO16	0.897396	0.004871
ENSG00000041880	PARP3	0.17663	0.020758
ENSG00000041982	TNC	0.001846	0.001153
ENSG00000042062	FAM65C	0.00119	0.001179
ENSG00000042088	TDP1	0.534854	0.017265
ENSG00000042286	AIFM2	0.82738	0.007524
ENSG00000042317	SPATA7	0.777523	0.01125
ENSG00000042429	MED17	0.44356	0.020826
ENSG00000042445	RETSAT	0.710967	0.015826
ENSG00000042493	CAPG	0.898478	0.005848
ENSG00000042753	AP2S1	0.558718	0.017152
ENSG00000042832	TG	0.601053	0.014999
ENSG00000042980	ADAM28	0.621343	0.01593
ENSG00000043093	DCUN1D1	0.011566	0.003618
ENSG00000043143	JADE2	0.007522	0.00231
ENSG00000043462	LCP2	0.389656	0.018365
ENSG00000043514	TRIT1	0.849647	0.007763
ENSG00000043591	ADRB1	0.32487	0.019669
ENSG00000044090	CUL7	0.581613	0.016791
ENSG00000044115	CTNNA1	0.978451	0.001485
ENSG00000044459	CNTLN	0.045982	0.007192
ENSG00000044574	HSPA5	0.760024	0.012856
ENSG00000046604	DSG2	0.002426	0.001396
ENSG00000047056	WDR37	0.752302	0.010981
ENSG00000047188	YTHDC2	0.796134	0.010319
ENSG00000047315	POLR2B	0.024949	0.005327
ENSG00000047346	FAM214A	0.011982	0.003083
ENSG00000047365	ARAP2	0.348878	0.021552
ENSG00000047410	TPR	0.341269	0.020522
ENSG00000047457	CP	0.001979	0.001145
ENSG00000047578	KIAA0556	0.014779	0.003363
ENSG00000047579	DTNBP1	0.899363	0.004693
ENSG00000047617	ANO2	0.017161	0.003534
ENSG00000047621	C12orf4	0.677901	0.013267
ENSG00000047662	FAM184B	0.051278	0.008338
ENSG00000047849	MAP4	0.212685	0.021326
ENSG00000047932	GOPC	0.456027	0.022582
ENSG00000048028	USP28	0.007358	0.002091
ENSG00000048052	HDAC9	0.001885	0.001206
ENSG00000048140	TSPAN17	0.385249	0.019241
ENSG00000048162	NOP16	0.655168	0.016456
ENSG00000048342	CC2D2A	0.593554	0.017851
ENSG00000048392	RRM2B	0.609826	0.016339
ENSG00000048405	ZNF800	0.470297	0.021057
ENSG00000048462	TNFRSF17	0.376469	0.019901
ENSG00000048544	MRPS10	0.172471	0.018638
ENSG00000048649	RSF1	0.378692	0.021096
ENSG00000048707	VPS13D	0.001213	0.001158
ENSG00000048740	CELF2	0.2574	0.018453
ENSG00000048828	FAM120A	0.603868	0.018
ENSG00000048991	R3HDM1	0.33459	0.024532
ENSG00000049089	COL9A2	0.269074	0.019331
ENSG00000049167	ERCC8	0.586457	0.019017
ENSG00000049192	ADAMTS6	0.569318	0.01972
ENSG00000049239	H6PD	0.874314	0.00621
ENSG00000049245	VAMP3	0.756813	0.011431
ENSG00000049249	TNFRSF9	0.664193	0.014668
ENSG00000049323	LTBP1	0.00199	0.001135
ENSG00000049449	RCN1	0.378084	0.022909
ENSG00000049541	RFC2	0.366577	0.021516
ENSG00000049618	ARID1B	0.000839	0.000987
ENSG00000049656	CLPTM1L	0.861772	0.005941
ENSG00000049759	NEDD4L	0.406464	0.018242
ENSG00000049860	HEXB	0.431149	0.025271
ENSG00000049883	PTCD2	0.00845	0.002327
ENSG00000050130	JKAMP	0.745616	0.013305
ENSG00000050327	ARHGEF5	0.027901	0.0054
ENSG00000050344	NFE2L3	0.920627	0.00446
ENSG00000050393	MCUR1	0.001214	0.001123
ENSG00000050405	LIMA1	0.652629	0.017824
ENSG00000050426	LETMD1	0.281407	0.020057
ENSG00000050438	SLC4A8	0.420067	0.020095
ENSG00000050555	LAMC3	0.766099	0.010425
ENSG00000050628	PTGER3	0.000225	0.000575
ENSG00000050730	TNIP3	0.203909	0.017969
ENSG00000050820	BCAR1	0.35001	0.020106
ENSG00000051009	FAM160A2	0.872506	0.005652
ENSG00000051108	HERPUD1	0.893191	0.00483
ENSG00000051128	HOMER3	0.460102	0.020628
ENSG00000051180	RAD51	0.002724	0.001372
ENSG00000051382	PIK3CB	0.004285	0.00182
ENSG00000051596	THOC3	0.148867	0.017766
ENSG00000051620	HEBP2	0.916293	0.003828
ENSG00000051825	MPHOSPH9	0.366732	0.026466
ENSG00000052126	PLEKHA5	0.900854	0.004911
ENSG00000052344	PRSS8	-0.000276	0.000389
ENSG00000052723	SIKE1	0.005005	0.001631
ENSG00000052749	RRP12	0.976538	0.001158
ENSG00000052795	FNIP2	0.668226	0.017244
ENSG00000052802	MSMO1	0.001497	0.001205
ENSG00000052841	TTC17	0.047354	0.008785
ENSG00000053108	FSTL4	0.493669	0.019424
ENSG00000053254	FOXN3	0.015463	0.003266
ENSG00000053372	MRTO4	0.756133	0.010821
ENSG00000053501	USE1	0.024184	0.005625
ENSG00000053524	MCF2L2	0.228016	0.018854
ENSG00000053770	AP5M1	0.002276	0.001532
ENSG00000053900	ANAPC4	0.935358	0.002952
ENSG00000053918	KCNQ1	0.68893	0.013146
ENSG00000054116	TRAPPC3	0.367358	0.020796
ENSG00000054118	THRAP3	0.264394	0.019597
ENSG00000054148	PHPT1	0.917073	0.003896
ENSG00000054179	ENTPD2	0.858787	0.006627
ENSG00000054219	LY75	0.849924	0.008612
ENSG00000054267	ARID4B	0.012546	0.00292
ENSG00000054277	OPN3	0.796583	0.009085
ENSG00000054282	SDCCAG8	0.698763	0.014863
ENSG00000054356	PTPRN	0.339456	0.018486
ENSG00000054392	HHAT	0.195999	0.017775
ENSG00000054611	TBC1D22A	0.750816	0.01091
ENSG00000054654	SYNE2	0.881267	0.007002
ENSG00000054690	PLEKHH1	0.00466	0.001871
ENSG00000054793	ATP9A	0.963123	0.001774
ENSG00000054965	FAM168A	0.708965	0.014757
ENSG00000054967	RELT	0.764258	0.012685
ENSG00000054983	GALC	0.509372	0.019764
ENSG00000055044	NOP58	0.589582	0.019437
ENSG00000055070	SZRD1	0.810169	0.010443
ENSG00000055118	KCNH2	0.621624	0.015089
ENSG00000055130	CUL1	0.274385	0.018449
ENSG00000055147	FAM114A2	0.51512	0.019994
ENSG00000055163	CYFIP2	0.785967	0.010921
ENSG00000055208	TAB2	0.040101	0.006375
ENSG00000055211	GINM1	0.924144	0.003816
ENSG00000055332	EIF2AK2	0.66608	0.014217
ENSG00000055609	KMT2C	0.002862	0.001709
ENSG00000055732	MCOLN3	0.099488	0.011891
ENSG00000055813	CCDC85A	0.458738	0.022059
ENSG00000055917	PUM2	0.092982	0.01085
ENSG00000055950	MRPL43	0.864332	0.007116
ENSG00000055957	ITIH1	0.003092	0.001414
ENSG00000056050	C4orf27	0.062468	0.013184
ENSG00000056097	ZFR	0.002549	0.0013
ENSG00000056558	TRAF1	0.726326	0.013779
ENSG00000056586	RC3H2	0.177972	0.01607
ENSG00000056661	PCGF2	0.657596	0.015504
ENSG00000056736	IL17RB	0.669521	0.014478
ENSG00000056972	TRAF3IP2	0.826566	0.00986
ENSG00000057019	DCBLD2	0.784604	0.011468
ENSG00000057294	PKP2	0.5986	0.018195
ENSG00000057468	MSH4	0.788831	0.011365
ENSG00000057593	F7	0.458826	0.019476
ENSG00000057657	PRDM1	0.003866	0.001495
ENSG00000057663	ATG5	0.506732	0.01795
ENSG00000057704	TMCC3	0.776747	0.010023
ENSG00000057757	PITHD1	0.003064	0.001563
ENSG00000057935	MTA3	0.367596	0.020216
ENSG00000058056	USP13	0.348591	0.021371
ENSG00000058063	ATP11B	0.172447	0.015486
ENSG00000058091	CDK14	0.464397	0.021959
ENSG00000058262	SEC61A1	-0.000241	0.000558
ENSG00000058272	PPP1R12A	0.046484	0.007768
ENSG00000058335	RASGRF1	0.002856	0.001588
ENSG00000058453	CROCC	0.922285	0.004328
ENSG00000058668	ATP2B4	0.321453	0.018706
ENSG00000058673	ZC3H11A	0.006735	0.003198
ENSG00000058729	RIOK2	0.58414	0.018175
ENSG00000058799	YIPF1	0.473753	0.018735
ENSG00000058804	NDC1	0.343192	0.020376
ENSG00000058866	DGKG	0.013386	0.002933
ENSG00000059122	FLYWCH1	0.962432	0.001817
ENSG00000059145	UNKL	0.291834	0.021447
ENSG00000059377	TBXAS1	0.861765	0.006634
ENSG00000059378	PARP12	0.13108	0.013796
ENSG00000059573	ALDH18A1	0.504756	0.02157
ENSG00000059588	TARBP1	0.675403	0.013126
ENSG00000059691	PET112	0.83557	0.01004
ENSG00000059728	MXD1	0.402925	0.020646
ENSG00000059758	CDK17	0.011043	0.002712
ENSG00000059769	DNAJC25	0.760006	0.012028
ENSG00000059804	SLC2A3	0.491035	0.018506
ENSG00000059915	PSD	0.001422	0.000985
ENSG00000060069	CTDP1	0.607752	0.016742
ENSG00000060138	YBX3	0.76404	0.01178
ENSG00000060140	STYK1	0.45565	0.019759
ENSG00000060237	WNK1	0.019244	0.003929
ENSG00000060339	CCAR1	0.000331	0.000769
ENSG00000060491	OGFR	0.838812	0.007425
ENSG00000060566	CREB3L3	0.783906	0.0096
ENSG00000060642	PIGV	0.556481	0.020314
ENSG00000060656	PTPRU	0.328143	0.020404
ENSG00000060688	SNRNP40	0.218344	0.018315
ENSG00000060709	RIMBP2	0.905087	0.003989
ENSG00000060749	QSER1	0.419524	0.01939
ENSG00000060762	MPC1	0.921149	0.003579
ENSG00000060971	ACAA1	0.069546	0.010564
ENSG00000061273	HDAC7	0.225263	0.018208
ENSG00000061337	LZTS1	0.767754	0.010145
ENSG00000061656	SPAG4	0.032465	0.007236
ENSG00000061676	NCKAP1	0.506958	0.020122
ENSG00000061794	MRPS35	0.450166	0.020395
ENSG00000061918	GUCY1B3	0.001965	0.001183
ENSG00000061936	SFSWAP	0.879641	0.006009
ENSG00000061938	TNK2	0.834923	0.00786
ENSG00000061987	MON2	0.036894	0.006236
ENSG00000062194	GPBP1	0.706351	0.013227
ENSG00000062282	DGAT2	0.281135	0.019289
ENSG00000062370	ZNF112	0.000625	0.000929
ENSG00000062524	LTK	0.00266	0.001263
ENSG00000062582	MRPS24	0.13772	0.014635
ENSG00000062598	ELMO2	0.049708	0.007703
ENSG00000062650	WAPAL	0.181619	0.016897
ENSG00000062716	VMP1	0.124059	0.016434
ENSG00000062725	APPBP2	0.001733	0.001238
ENSG00000063046	EIF4B	0.321378	0.023579
ENSG00000063127	SLC6A16	0.665725	0.013912
ENSG00000063169	GLTSCR1	0.716731	0.012591
ENSG00000063176	SPHK2	0.6405	0.014805
ENSG00000063180	CA11	0.065386	0.010486
ENSG00000063241	ISOC2	0.911602	0.003681
ENSG00000063244	U2AF2	0.83186	0.007331
ENSG00000063245	EPN1	0.898607	0.004395
ENSG00000063322	MED29	0.491232	0.018859
ENSG00000063438	AHRR	0.717307	0.013533
ENSG00000063660	GPC1	0.810589	0.008712
ENSG00000063854	HAGH	0.928845	0.003284
ENSG00000063978	RNF4	0.869486	0.006714
ENSG00000064012	CASP8	0.931949	0.003823
ENSG00000064042	LIMCH1	0.602306	0.018233
ENSG00000064102	ASUN	0.007001	0.002159
ENSG00000064199	SPA17	0.405347	0.019401
ENSG00000064225	ST3GAL6	0.622768	0.017967
ENSG00000064300	NGFR	0.007379	0.002228
ENSG00000064309	CDON	0.006368	0.001895
ENSG00000064313	TAF2	0.668255	0.016244
ENSG00000064393	HIPK2	0.021306	0.004187
ENSG00000064489	MEF2BNB-MEF2B	0.036595	0.008836
ENSG00000064490	RFXANK	0.814273	0.009925
ENSG00000064545	TMEM161A	0.395299	0.021735
ENSG00000064547	LPAR2	0.917717	0.004442
ENSG00000064601	CTSA	0.233663	0.017841
ENSG00000064607	SUGP2	0.873391	0.006908
ENSG00000064651	SLC12A2	0.451964	0.02219
ENSG00000064652	SNX24	0.001808	0.001147
ENSG00000064655	EYA2	0.002818	0.001314
ENSG00000064703	DDX20	0.466447	0.019274
ENSG00000064726	BTBD1	0.635924	0.020981
ENSG00000064763	FAR2	0.006606	0.002214
ENSG00000064787	BCAS1	0.132077	0.013831
ENSG00000064933	PMS1	0.306223	0.023508
ENSG00000064961	HMG20B	0.84051	0.00728
ENSG00000064989	CALCRL	0.46568	0.023785
ENSG00000064995	TAF11	0.716622	0.015995
ENSG00000064999	ANKS1A	0.228614	0.020655
ENSG00000065000	AP3D1	0.931814	0.003118
ENSG00000065029	ZNF76	0.383501	0.023138
ENSG00000065054	SLC9A3R2	0.659803	0.014969
ENSG00000065057	NTHL1	0.670795	0.01474
ENSG00000065135	GNAI3	0.955008	0.00225
ENSG00000065150	IPO5	0.003713	0.001571
ENSG00000065183	WDR3	0.364915	0.021694
ENSG00000065243	PKN2	0.00394	0.001584
ENSG00000065308	TRAM2	0.878449	0.006027
ENSG00000065320	NTN1	0.007149	0.002105
ENSG00000065357	DGKA	0.002076	0.001337
ENSG00000065361	ERBB3	0.140205	0.014793
ENSG00000065413	ANKRD44	0.612405	0.019541
ENSG00000065427	KARS	0.19245	0.0174
ENSG00000065485	PDIA5	0.067556	0.010268
ENSG00000065491	TBC1D22B	0.498939	0.018747
ENSG00000065526	SPEN	0.361303	0.020793
ENSG00000065534	MYLK	0.402061	0.021021
ENSG00000065548	ZC3H15	0.62125	0.025159
ENSG00000065559	MAP2K4	0.019751	0.00471
ENSG00000065600	TMEM206	0.844622	0.008302
ENSG00000065613	SLK	0.648812	0.017767
ENSG00000065615	CYB5R4	0.206443	0.018653
ENSG00000065618	COL17A1	0.065491	0.009855
ENSG00000065621	GSTO2	0.567226	0.019626
ENSG00000065675	PRKCQ	0.896566	0.004518
ENSG00000065717	TLE2	0.925582	0.003217
ENSG00000065802	ASB1	0.943635	0.002523
ENSG00000065833	ME1	0.179025	0.01757
ENSG00000065882	TBC1D1	0.885619	0.005287
ENSG00000065883	CDK13	0.592519	0.018325
ENSG00000065911	MTHFD2	0.094126	0.011028
ENSG00000065970	FOXJ2	0.518004	0.018303
ENSG00000065978	YBX1	0.001794	0.00227
ENSG00000065989	PDE4A	0.599948	0.017272
ENSG00000066032	CTNNA2	0.288622	0.020569
ENSG00000066044	ELAVL1	0.742401	0.011437
ENSG00000066056	TIE1	0.34507	0.021343
ENSG00000066084	DIP2B	0.818619	0.010317
ENSG00000066117	SMARCD1	0.110469	0.013308
ENSG00000066135	KDM4A	0.29987	0.020241
ENSG00000066136	NFYC	0.665885	0.015495
ENSG00000066185	ZMYND12	0.663432	0.016279
ENSG00000066294	CD84	0.735655	0.01175
ENSG00000066322	ELOVL1	0.117003	0.013689
ENSG00000066336	SPI1	0.927795	0.005883
ENSG00000066379	ZNRD1	0.390579	0.03163
ENSG00000066382	MPPED2	0.111214	0.013219
ENSG00000066422	ZBTB11	0.001854	0.001119
ENSG00000066427	ATXN3	0.787911	0.009679
ENSG00000066455	GOLGA5	0.721517	0.012573
ENSG00000066468	FGFR2	0.924944	0.003402
ENSG00000066557	LRRC40	0.004604	0.001658
ENSG00000066583	ISOC1	0.833	0.009318
ENSG00000066651	TRMT11	0.00616	0.002045
ENSG00000066654	THUMPD1	0.364264	0.019668
ENSG00000066697	MSANTD3	0.063792	0.012007
ENSG00000066735	KIF26A	0.826295	0.008586
ENSG00000066739	ATG2B	0.060942	0.008131
ENSG00000066777	ARFGEF1	0.173216	0.016601
ENSG00000066827	ZFAT	0.027616	0.004791
ENSG00000066855	MTFR1	0.829184	0.00895
ENSG00000066923	STAG3	0.879881	0.007381
ENSG00000066926	FECH	0.895429	0.004977
ENSG00000066933	MYO9A	0.44776	0.020676
ENSG00000067064	IDI1	0.651494	0.014885
ENSG00000067066	SP100	0.655864	0.014934
ENSG00000067082	KLF6	0.625485	0.014805
ENSG00000067113	PPAP2A	0.01358	0.003158
ENSG00000067141	NEO1	0.808467	0.011175
ENSG00000067167	TRAM1	0.621298	0.016923
ENSG00000067182	TNFRSF1A	0.609753	0.015057
ENSG00000067191	CACNB1	0.239889	0.019194
ENSG00000067208	EVI5	0.400107	0.023224
ENSG00000067221	STOML1	0.534934	0.019589
ENSG00000067225	PKM	0.000892	0.001055
ENSG00000067248	DHX29	0.002593	0.0013
ENSG00000067334	DNTTIP2	0.107033	0.013011
ENSG00000067365	METTL22	0.933925	0.002828
ENSG00000067369	TP53BP1	0.055839	0.010613
ENSG00000067533	RRP15	0.631661	0.016373
ENSG00000067560	RHOA	0.181872	0.022395
ENSG00000067596	DHX8	0.10135	0.01268
ENSG00000067606	PRKCZ	0.634724	0.016124
ENSG00000067704	IARS2	0.470528	0.021127
ENSG00000067715	SYT1	0.330434	0.02076
ENSG00000067798	NAV3	0.57717	0.018969
ENSG00000067836	ROGDI	0.999161	8e-06
ENSG00000067955	CBFB	0.27	0.021958
ENSG00000068001	HYAL2	0.197856	0.023203
ENSG00000068024	HDAC4	0.905799	0.004174
ENSG00000068028	RASSF1	0.466411	0.03021
ENSG00000068079	IFI35	0.380109	0.021303
ENSG00000068097	HEATR6	0.918228	0.005919
ENSG00000068120	COASY	0.442093	0.021781
ENSG00000068137	PLEKHH3	0.003959	0.001771
ENSG00000068305	MEF2A	0.688037	0.012906
ENSG00000068383	INPP5A	0.785104	0.010078
ENSG00000068489	PRR11	0.073362	0.013412
ENSG00000068615	REEP1	0.911806	0.005321
ENSG00000068650	ATP11A	0.221823	0.018052
ENSG00000068654	POLR1A	0.69667	0.015451
ENSG00000068697	LAPTM4A	0.00921	0.002368
ENSG00000068724	TTC7A	0.012793	0.002993
ENSG00000068745	IP6K2	0.599556	0.0255
ENSG00000068793	CYFIP1	0.021695	0.004726
ENSG00000068796	KIF2A	0.30943	0.021556
ENSG00000068831	RASGRP2	0.001472	0.001167
ENSG00000068878	PSME4	0.715152	0.013666
ENSG00000068885	IFT80	0.004485	0.001976
ENSG00000068903	SIRT2	0.004443	0.001626
ENSG00000068912	ERLEC1	0.383095	0.021336
ENSG00000068971	PPP2R5B	0.08832	0.01243
ENSG00000068976	PYGM	0.213584	0.018965
ENSG00000069020	MAST4	0.707979	0.016524
ENSG00000069248	NUP133	0.66596	0.013829
ENSG00000069275	NUCKS1	0.610586	0.016905
ENSG00000069329	VPS35	0.091078	0.015572
ENSG00000069345	DNAJA2	0.023257	0.006425
ENSG00000069399	BCL3	0.31325	0.019964
ENSG00000069424	KCNAB2	0.807033	0.008718
ENSG00000069493	CLEC2D	0.90251	0.005142
ENSG00000069667	RORA	0.407625	0.019523
ENSG00000069696	DRD4	0.738234	0.01283
ENSG00000069702	TGFBR3	0.303182	0.021332
ENSG00000069712	KIAA1107	0.051304	0.009339
ENSG00000069849	ATP1B3	0.01088	0.002707
ENSG00000069869	NEDD4	0.874136	0.007018
ENSG00000069943	PIGB	0.851713	0.007693
ENSG00000069956	MAPK6	0.010939	0.003673
ENSG00000069966	GNB5	0.869621	0.006926
ENSG00000069974	RAB27A	0.627975	0.016199
ENSG00000069998	CECR5	0.698326	0.01283
ENSG00000070010	UFD1L	0.323157	0.019466
ENSG00000070018	LRP6	0.655186	0.014213
ENSG00000070019	GUCY2C	0.819093	0.009078
ENSG00000070031	SCT	0.001604	0.001356
ENSG00000070047	PHRF1	0.621718	0.019243
ENSG00000070061	IKBKAP	0.431548	0.020184
ENSG00000070087	PFN2	0.947428	0.002552
ENSG00000070182	SPTB	0.235058	0.020483
ENSG00000070190	DAPP1	0.734431	0.014057
ENSG00000070214	SLC44A1	0.209527	0.018081
ENSG00000070269	TMEM260	0.055193	0.008254
ENSG00000070367	EXOC5	0.002765	0.001327
ENSG00000070371	CLTCL1	0.894118	0.004849
ENSG00000070388	FGF22	0.752252	0.012049
ENSG00000070404	FSTL3	0.942484	0.002577
ENSG00000070413	DGCR2	0.897525	0.004929
ENSG00000070423	RNF126	0.897584	0.004826
ENSG00000070444	MNT	0.713485	0.012188
ENSG00000070476	ZXDC	0.700086	0.014566
ENSG00000070495	JMJD6	0.944218	0.002383
ENSG00000070501	POLB	0.471038	0.021572
ENSG00000070540	WIPI1	0.934937	0.003291
ENSG00000070610	GBA2	0.812052	0.009586
ENSG00000070614	NDST1	0.937032	0.002917
ENSG00000070669	ASNS	0.961847	0.001939
ENSG00000070718	AP3M2	0.702419	0.014354
ENSG00000070729	CNGB1	0.000783	0.001313
ENSG00000070756	PABPC1	0.097185	0.0149
ENSG00000070759	TESK2	0.764698	0.013304
ENSG00000070761	C16orf80	0.787402	0.009614
ENSG00000070770	CSNK2A2	0.592212	0.016177
ENSG00000070785	EIF2B3	0.008102	0.002724
ENSG00000070814	TCOF1	0.001517	0.001091
ENSG00000070831	CDC42	0.909226	0.004246
ENSG00000070882	OSBPL3	0.925772	0.003447
ENSG00000070915	SLC12A3	0.014936	0.003858
ENSG00000070950	RAD18	0.615477	0.015573
ENSG00000070961	ATP2B1	0.003784	0.00168
ENSG00000070985	TRPM5	0.561039	0.017231
ENSG00000071051	NCK2	0.705363	0.013538
ENSG00000071054	MAP4K4	0.006768	0.002438
ENSG00000071073	MGAT4A	0.61353	0.020227
ENSG00000071082	RPL31	0.515159	0.023124
ENSG00000071127	WDR1	0.910687	0.004967
ENSG00000071189	SNX13	0.676535	0.014356
ENSG00000071205	ARHGAP10	0.191622	0.016863
ENSG00000071242	RPS6KA2	0.888811	0.005019
ENSG00000071243	ING3	0.034327	0.006669
ENSG00000071282	LMCD1	0.605854	0.01501
ENSG00000071462	WBSCR22	0.633302	0.018175
ENSG00000071537	SEL1L	0.009791	0.002764
ENSG00000071539	TRIP13	0.676453	0.013687
ENSG00000071564	TCF3	0.940952	0.002552
ENSG00000071575	TRIB2	0.721896	0.013051
ENSG00000071655	MBD3	-0.001787	0.002208
ENSG00000071794	HLTF	0.618358	0.016022
ENSG00000071894	CPSF1	0.955551	0.002827
ENSG00000071909	MYO3B	0.550684	0.018689
ENSG00000072042	RDH11	0.309456	0.021597
ENSG00000072062	PRKACA	0.001047	0.001124
ENSG00000072071	LPHN1	0.317953	0.022755
ENSG00000072110	ACTN1	0.038629	0.006645
ENSG00000072121	ZFYVE26	0.346815	0.021755
ENSG00000072134	EPN2	0.215417	0.019695
ENSG00000072135	PTPN18	0.226082	0.018155
ENSG00000072163	LIMS2	0.853713	0.008258
ENSG00000072195	SPEG	0.022949	0.004452
ENSG00000072201	LNX1	0.24818	0.019298
ENSG00000072210	ALDH3A2	0.324647	0.022328
ENSG00000072274	TFRC	0.910294	0.004272
ENSG00000072310	SREBF1	0.797166	0.010891
ENSG00000072364	AFF4	0.508621	0.01873
ENSG00000072401	UBE2D1	0.888817	0.006601
ENSG00000072415	MPP5	0.449627	0.025642
ENSG00000072422	RHOBTB1	0.377937	0.02131
ENSG00000072518	MARK2	0.298401	0.019943
ENSG00000072571	HMMR	0.003239	0.001403
ENSG00000072609	CHFR	0.74937	0.013795
ENSG00000072682	P4HA2	0.322848	0.025105
ENSG00000072736	NFATC3	0.819404	0.011319
ENSG00000072778	ACADVL	0.891287	0.005017
ENSG00000072786	STK10	0.678179	0.01313
ENSG00000072803	FBXW11	-0.001495	0.000344
ENSG00000072818	ACAP1	0.91757	0.004261
ENSG00000072832	CRMP1	0.009871	0.002339
ENSG00000072840	EVC	0.72522	0.011489
ENSG00000072849	DERL2	0.571826	0.016832
ENSG00000072858	SIDT1	0.711361	0.013814
ENSG00000072864	NDE1	0.764119	0.014175
ENSG00000072954	TMEM38A	0.667881	0.014436
ENSG00000072958	AP1M1	0.844048	0.007252
ENSG00000073008	PVR	0.629942	0.01521
ENSG00000073050	XRCC1	0.258942	0.02309
ENSG00000073111	MCM2	0.286177	0.019309
ENSG00000073146	MOV10L1	0.900951	0.004746
ENSG00000073169	SELO	0.933671	0.003252
ENSG00000073282	TP63	0.031639	0.005487
ENSG00000073331	ALPK1	0.785948	0.011319
ENSG00000073350	LLGL2	0.375927	0.01965
ENSG00000073417	PDE8A	0.457086	0.021935
ENSG00000073536	NLE1	0.531789	0.017912
ENSG00000073578	SDHA	0.810288	0.010305
ENSG00000073584	SMARCE1	0.903399	0.005197
ENSG00000073598	FNDC8	0.384837	0.020108
ENSG00000073614	KDM5A	0.828626	0.008795
ENSG00000073670	ADAM11	0.242419	0.020244
ENSG00000073711	PPP2R3A	0.363635	0.023256
ENSG00000073737	DHRS9	0.804877	0.009285
ENSG00000073756	PTGS2	0.517204	0.019728
ENSG00000073792	IGF2BP2	0.00162	0.001906
ENSG00000073803	MAP3K13	0.494616	0.020128
ENSG00000073849	ST6GAL1	0.925699	0.003271
ENSG00000073910	FRY	0.34136	0.019341
ENSG00000073921	PICALM	0.578497	0.019377
ENSG00000073969	NSF	0.496778	0.023665
ENSG00000074054	CLASP1	0.607999	0.018251
ENSG00000074071	MRPS34	0.716684	0.013309
ENSG00000074181	NOTCH3	-0.000909	0.000631
ENSG00000074201	CLNS1A	0.697043	0.015248
ENSG00000074219	TEAD2	0.799193	0.008881
ENSG00000074266	EED	0.629323	0.017889
ENSG00000074276	CDHR2	0.009419	0.003263
ENSG00000074319	TSG101	0.009965	0.002496
ENSG00000074356	C17orf85	0.510256	0.017623
ENSG00000074370	ATP2A3	0.78313	0.009452
ENSG00000074410	CA12	0.000747	0.000807
ENSG00000074416	MGLL	0.328973	0.019652
ENSG00000074582	BCS1L	0.414888	0.020432
ENSG00000074590	NUAK1	0.585299	0.01703
ENSG00000074603	DPP8	0.147464	0.015412
ENSG00000074621	SLC24A1	0.233686	0.018657
ENSG00000074657	ZNF532	0.098155	0.012291
ENSG00000074660	SCARF1	0.711559	0.01221
ENSG00000074695	LMAN1	0.532323	0.018853
ENSG00000074696	PTPLAD1	0.596427	0.018751
ENSG00000074706	IPCEF1	0.073003	0.008963
ENSG00000074755	ZZEF1	0.839742	0.007227
ENSG00000074800	ENO1	0.074677	0.010739
ENSG00000074803	SLC12A1	0.994938	0.000319
ENSG00000074842	C19orf10	0.637288	0.015699
ENSG00000074855	ANO8	0.653291	0.016411
ENSG00000074935	TUBE1	0.03132	0.005895
ENSG00000074964	ARHGEF10L	0.002164	0.001445
ENSG00000074966	TXK	0.798444	0.010762
ENSG00000075035	WSCD2	0.001489	0.001141
ENSG00000075073	TACR2	0.012954	0.002938
ENSG00000075089	ACTR6	0.484307	0.020872
ENSG00000075131	TIPIN	0.735547	0.011989
ENSG00000075142	SRI	0.18283	0.017569
ENSG00000075151	EIF4G3	0.749223	0.012078
ENSG00000075188	NUP37	0.037654	0.006453
ENSG00000075213	SEMA3A	0.390725	0.021574
ENSG00000075218	GTSE1	0.00374	0.003211
ENSG00000075223	SEMA3C	0.328152	0.018047
ENSG00000075234	TTC38	0.952028	0.002103
ENSG00000075239	ACAT1	0.612322	0.020329
ENSG00000075275	CELSR1	0.739896	0.011319
ENSG00000075292	ZNF638	0.518605	0.018938
ENSG00000075303	SLC25A40	0.006501	0.003182
ENSG00000075336	TIMM21	0.447851	0.019543
ENSG00000075340	ADD2	0.239798	0.018115
ENSG00000075391	RASAL2	0.00405	0.001506
ENSG00000075407	ZNF37A	0.740579	0.023269
ENSG00000075413	MARK3	0.865014	0.006752
ENSG00000075415	SLC25A3	0.400004	0.020136
ENSG00000075420	FNDC3B	0.39608	0.019193
ENSG00000075539	FRYL	0.000695	0.000741
ENSG00000075568	TMEM131	0.513434	0.024135
ENSG00000075618	FSCN1	0.868505	0.005977
ENSG00000075624	ACTB	0.800377	0.012571
ENSG00000075643	MOCOS	0.050564	0.009117
ENSG00000075651	PLD1	0.313151	0.017721
ENSG00000075702	WDR62	0.014037	0.004083
ENSG00000075711	DLG1	0.044856	0.009562
ENSG00000075785	RAB7A	0.40266	0.021253
ENSG00000075790	BCAP29	0.272929	0.018804
ENSG00000075826	SEC31B	0.863286	0.006905
ENSG00000075856	SART3	0.003271	0.001388
ENSG00000075884	ARHGAP15	0.828399	0.009172
ENSG00000075914	EXOSC7	0.379287	0.024588
ENSG00000075945	KIFAP3	0.203673	0.018237
ENSG00000075975	MKRN2	0.940234	0.002745
ENSG00000076003	MCM6	0.926338	0.005224
ENSG00000076043	REXO2	0.011085	0.002669
ENSG00000076053	RBM7	0.006805	0.002656
ENSG00000076067	RBMS2	0.913759	0.005176
ENSG00000076108	BAZ2A	0.102281	0.012865
ENSG00000076201	PTPN23	0.002476	0.001269
ENSG00000076242	MLH1	0.304551	0.023671
ENSG00000076248	UNG	0.881358	0.006189
ENSG00000076258	FMO4	0.587012	0.018442
ENSG00000076321	KLHL20	0.218046	0.019797
ENSG00000076351	SLC46A1	0.325126	0.02329
ENSG00000076356	PLXNA2	0.171926	0.015597
ENSG00000076382	SPAG5	0.000229	0.000677
ENSG00000076513	ANKRD13A	0.006353	0.00217
ENSG00000076554	TPD52	0.821421	0.008836
ENSG00000076555	ACACB	0.881315	0.00603
ENSG00000076604	TRAF4	0.000465	0.000676
ENSG00000076641	PAG1	0.640491	0.015936
ENSG00000076662	ICAM3	0.813055	0.00971
ENSG00000076685	NT5C2	0.851155	0.009105
ENSG00000076706	MCAM	0.000438	0.00073
ENSG00000076826	CAMSAP3	0.647764	0.015086
ENSG00000076924	XAB2	0.932167	0.003145
ENSG00000076928	ARHGEF1	0.000928	0.000967
ENSG00000076944	STXBP2	0.90415	0.004514
ENSG00000076984	MAP2K7	0.638667	0.016254
ENSG00000077044	DGKD	0.542271	0.017478
ENSG00000077063	CTTNBP2	0.029636	0.006163
ENSG00000077092	RARB	0.002743	0.001459
ENSG00000077097	TOP2B	0.359932	0.019552
ENSG00000077147	TM9SF3	0.354351	0.020179
ENSG00000077152	UBE2T	0.002975	0.001392
ENSG00000077157	PPP1R12B	0.220201	0.016936
ENSG00000077232	DNAJC10	0.330958	0.020933
ENSG00000077235	GTF3C1	0.004734	0.001703
ENSG00000077238	IL4R	0.743904	0.011331
ENSG00000077254	USP33	0.285879	0.020482
ENSG00000077312	SNRPA	0.582408	0.017687
ENSG00000077327	SPAG6	0.095119	0.01316
ENSG00000077348	EXOSC5	0.003025	0.00145
ENSG00000077380	DYNC1I2	0.019693	0.005422
ENSG00000077420	APBB1IP	0.63431	0.016086
ENSG00000077454	LRCH4	0.796318	0.010624
ENSG00000077458	FAM76B	0.8992	0.004839
ENSG00000077463	SIRT6	0.581691	0.016983
ENSG00000077514	POLD3	0.117222	0.014009
ENSG00000077549	CAPZB	0.683185	0.013776
ENSG00000077585	GPR137B	0.851107	0.006839
ENSG00000077616	NAALAD2	0.162683	0.017883
ENSG00000077684	JADE1	0.341046	0.020876
ENSG00000077782	FGFR1	0.556238	0.017888
ENSG00000077809	GTF2I	0.265504	0.02311
ENSG00000077942	FBLN1	0.798516	0.009121
ENSG00000077984	CST7	0.838688	0.008884
ENSG00000078018	MAP2	0.097614	0.014108
ENSG00000078043	PIAS2	0.928029	0.003776
ENSG00000078053	AMPH	0.085275	0.011477
ENSG00000078070	MCCC1	0.610716	0.016586
ENSG00000078081	LAMP3	0.228709	0.017457
ENSG00000078114	NEBL	0.961144	0.002125
ENSG00000078140	UBE2K	0.638416	0.015818
ENSG00000078142	PIK3C3	0.119104	0.015124
ENSG00000078237	C12orf5	0.486501	0.018138
ENSG00000078246	TULP3	0.004678	0.001801
ENSG00000078269	SYNJ2	0.950225	0.002454
ENSG00000078304	PPP2R5C	0.002659	0.001469
ENSG00000078369	GNB1	0.011023	0.003829
ENSG00000078399	HOXA9	0.583937	0.018997
ENSG00000078401	EDN1	0.420796	0.01946
ENSG00000078403	MLLT10	0.053113	0.009178
ENSG00000078487	ZCWPW1	0.737021	0.014315
ENSG00000078618	NRD1	0.513767	0.026128
ENSG00000078668	VDAC3	0.244257	0.019896
ENSG00000078687	TNRC6C	0.769282	0.010283
ENSG00000078699	CBFA2T2	0.217529	0.018833
ENSG00000078747	ITCH	0.329294	0.023415
ENSG00000078795	PKD2L2	0.110076	0.014071
ENSG00000078804	TP53INP2	0.270831	0.022522
ENSG00000078808	SDF4	0.772156	0.012639
ENSG00000078814	MYH7B	0.766236	0.015853
ENSG00000078900	TP73	0.007939	0.002582
ENSG00000078902	TOLLIP	0.85205	0.006932
ENSG00000078967	UBE2D4	0.563744	0.01793
ENSG00000079134	THOC1	0.018366	0.003768
ENSG00000079150	FKBP7	0.004094	0.001607
ENSG00000079156	OSBPL6	0.501503	0.02196
ENSG00000079215	SLC1A3	0.276088	0.019873
ENSG00000079246	XRCC5	0.438236	0.019177
ENSG00000079257	LXN	0.937505	0.003841
ENSG00000079263	SP140	0.794456	0.009769
ENSG00000079277	MKNK1	0.888648	0.006924
ENSG00000079308	TNS1	0.411867	0.018831
ENSG00000079313	REXO1	0.757624	0.011129
ENSG00000079332	SAR1A	0.934572	0.002798
ENSG00000079335	CDC14A	0.856808	0.007834
ENSG00000079337	RAPGEF3	0.659643	0.015322
ENSG00000079385	CEACAM1	0.002441	0.001367
ENSG00000079387	SENP1	0.516581	0.019937
ENSG00000079393	DUSP13	0.00446	0.001924
ENSG00000079432	CIC	0.002686	0.001621
ENSG00000079435	LIPE	0.010544	0.003125
ENSG00000079462	PAFAH1B3	0.34553	0.022313
ENSG00000079616	KIF22	0.005606	0.002408
ENSG00000079691	LRRC16A	0.945189	0.00294
ENSG00000079739	PGM1	0.94154	0.002988
ENSG00000079785	DDX1	0.047403	0.008273
ENSG00000079805	DNM2	0.446718	0.019642
ENSG00000079819	EPB41L2	0.628173	0.016369
ENSG00000079931	MOXD1	0.332354	0.019633
ENSG00000079950	STX7	0.551478	0.017917
ENSG00000079974	RABL2B	0.483689	0.025551
ENSG00000079999	KEAP1	0.350877	0.02033
ENSG00000080007	DDX43	0.423345	0.020674
ENSG00000080166	DCT	0.022686	0.004299
ENSG00000080189	SLC35C2	0.070487	0.009574
ENSG00000080200	CRYBG3	0.048746	0.008248
ENSG00000080298	RFX3	0.033856	0.005579
ENSG00000080345	RIF1	0.495049	0.020238
ENSG00000080371	RAB21	0.702837	0.014833
ENSG00000080493	SLC4A4	0.156158	0.016646
ENSG00000080503	SMARCA2	0.04141	0.006051
ENSG00000080546	SESN1	0.885482	0.008109
ENSG00000080573	COL5A3	0.825256	0.008905
ENSG00000080603	SRCAP	0.082755	0.01294
ENSG00000080608	KIAA0020	0.048515	0.008216
ENSG00000080802	CNOT4	0.012701	0.00309
ENSG00000080819	CPOX	0.622491	0.017595
ENSG00000080822	CLDND1	0.321211	0.020737
ENSG00000080823	MOK	0.65253	0.016244
ENSG00000080824	HSP90AA1	0.784897	0.01031
ENSG00000080839	RBL1	0.260526	0.02003
ENSG00000080845	DLGAP4	0.149196	0.017367
ENSG00000080854	IGSF9B	0.843671	0.006875
ENSG00000080986	NDC80	0.700321	0.014776
ENSG00000081014	AP4E1	0.846286	0.009076
ENSG00000081019	RSBN1	0.486896	0.020452
ENSG00000081026	MAGI3	0.502591	0.019522
ENSG00000081041	CXCL2	0.001889	0.001202
ENSG00000081052	COL4A4	0.398695	0.018648
ENSG00000081059	TCF7	0.255012	0.018558
ENSG00000081087	OSTM1	0.623952	0.016292
ENSG00000081148	IMPG2	0.03957	0.008458
ENSG00000081154	PCNP	0.008587	0.002963
ENSG00000081177	EXD2	0.484268	0.019632
ENSG00000081189	MEF2C	0.692467	0.01648
ENSG00000081237	PTPRC	0.043128	0.007484
ENSG00000081307	UBA5	0.005516	0.002135
ENSG00000081320	STK17B	0.487928	0.021312
ENSG00000081377	CDC14B	0.00486	0.00188
ENSG00000081665	ZNF506	0.676644	0.01736
ENSG00000081692	JMJD4	0.744022	0.014067
ENSG00000081721	DUSP12	0.379108	0.019612
ENSG00000081760	AACS	0.742216	0.010899
ENSG00000081791	KIAA0141	0.730659	0.012637
ENSG00000081870	HSPB11	0.217489	0.017249
ENSG00000081913	PHLPP1	0.649479	0.015487
ENSG00000081923	ATP8B1	0.015486	0.00395
ENSG00000081985	IL12RB2	0.750874	0.011348
ENSG00000082014	SMARCD3	0.50891	0.017564
ENSG00000082068	WDR70	0.016265	0.003842
ENSG00000082074	FYB	0.439775	0.019849
ENSG00000082146	STRADB	0.01681	0.004536
ENSG00000082153	BZW1	0.005919	0.001854
ENSG00000082196	C1QTNF3	0.212443	0.0172
ENSG00000082212	ME2	0.759165	0.01148
ENSG00000082213	C5orf22	0.85295	0.006771
ENSG00000082258	CCNT2	0.535521	0.020723
ENSG00000082269	FAM135A	0.701361	0.014313
ENSG00000082293	COL19A1	0.009525	0.003077
ENSG00000082397	EPB41L3	0.806353	0.008378
ENSG00000082438	COBLL1	0.029859	0.005785
ENSG00000082512	TRAF5	0.647145	0.016307
ENSG00000082515	MRPL22	0.680527	0.015617
ENSG00000082516	GEMIN5	0.001068	0.000863
ENSG00000082641	NFE2L1	0.615493	0.023438
ENSG00000082701	GSK3B	0.692524	0.014886
ENSG00000082781	ITGB5	0.556104	0.019436
ENSG00000082805	ERC1	0.777883	0.010048
ENSG00000082898	XPO1	0.235828	0.020187
ENSG00000082996	RNF13	0.840523	0.007587
ENSG00000083093	PALB2	0.005067	0.001725
ENSG00000083097	DOPEY1	0.841476	0.009445
ENSG00000083099	LYRM2	0.431326	0.020547
ENSG00000083123	BCKDHB	0.410741	0.02332
ENSG00000083168	KAT6A	0.483592	0.020566
ENSG00000083223	ZCCHC6	0.159482	0.014833
ENSG00000083290	ULK2	0.269185	0.02102
ENSG00000083312	TNPO1	0.042796	0.007321
ENSG00000083444	PLOD1	0.964387	0.001759
ENSG00000083454	P2RX5	0.61243	0.015241
ENSG00000083457	ITGAE	0.62089	0.015781
ENSG00000083520	DIS3	0.010205	0.002635
ENSG00000083535	PIBF1	0.513319	0.018217
ENSG00000083544	TDRD3	0.420047	0.021914
ENSG00000083635	NUFIP1	0.003537	0.002894
ENSG00000083642	PDS5B	0.31643	0.018963
ENSG00000083720	OXCT1	0.476517	0.02253
ENSG00000083799	CYLD	0.519769	0.017515
ENSG00000083807	SLC27A5	0.022894	0.005316
ENSG00000083812	ZNF324	0.414857	0.022386
ENSG00000083814	ZNF671	0.712232	0.012442
ENSG00000083817	ZNF416	0.007452	0.002211
ENSG00000083828	ZNF586	0.930582	0.003333
ENSG00000083838	ZNF446	0.447965	0.022696
ENSG00000083842	ZNF8	0.000694	0.000861
ENSG00000083844	ZNF264	0.554946	0.023395
ENSG00000083845	RPS5	0.529396	0.030321
ENSG00000083896	YTHDC1	0.000529	0.000833
ENSG00000083937	CHMP2B	0.84263	0.009072
ENSG00000084070	SMAP2	0.330906	0.020376
ENSG00000084073	ZMPSTE24	0.228979	0.01834
ENSG00000084090	STARD7	0.260958	0.02436
ENSG00000084092	NOA1	0.708492	0.013609
ENSG00000084093	REST	0.535867	0.018613
ENSG00000084112	SSH1	0.495163	0.01884
ENSG00000084207	GSTP1	0.681806	0.016208
ENSG00000084234	APLP2	0.018422	0.003763
ENSG00000084444	KIAA1467	0.347982	0.02033
ENSG00000084463	WBP11	0.027582	0.005727
ENSG00000084623	EIF3I	0.005884	0.002866
ENSG00000084652	TXLNA	0.202469	0.018005
ENSG00000084676	NCOA1	0.410323	0.022541
ENSG00000084693	AGBL5	0.020411	0.005347
ENSG00000084710	EFR3B	0.262795	0.01958
ENSG00000084731	KIF3C	0.014985	0.00352
ENSG00000084733	RAB10	0.014014	0.004043
ENSG00000084754	HADHA	0.921838	0.00405
ENSG00000084764	MAPRE3	0.395009	0.021778
ENSG00000084774	CAD	0.041065	0.008379
ENSG00000085063	CD59	0.623643	0.017776
ENSG00000085117	CD82	0.673622	0.013781
ENSG00000085231	TAF9	0.17611	0.022736
ENSG00000085274	MYNN	-5.9e-05	0.000609
ENSG00000085276	MECOM	0.008313	0.002566
ENSG00000085365	SCAMP1	0.106982	0.01191
ENSG00000085377	PREP	0.32712	0.019768
ENSG00000085382	HACE1	0.013608	0.003303
ENSG00000085415	SEH1L	0.43289	0.020013
ENSG00000085433	WDR47	0.316587	0.020349
ENSG00000085449	WDFY1	0.797611	0.009769
ENSG00000085465	OVGP1	0.908907	0.004339
ENSG00000085491	SLC25A24	0.890992	0.005609
ENSG00000085511	MAP3K4	0.011052	0.002708
ENSG00000085514	PILRA	0.455098	0.023632
ENSG00000085552	IGSF9	0.014189	0.003311
ENSG00000085563	ABCB1	0.307058	0.021429
ENSG00000085644	ZNF213	0.909306	0.004311
ENSG00000085662	AKR1B1	0.712133	0.014526
ENSG00000085719	CPNE3	0.807348	0.010969
ENSG00000085721	RRN3	0.750846	0.01448
ENSG00000085733	CTTN	0.262873	0.018474
ENSG00000085741	WNT11	0.640862	0.015778
ENSG00000085760	MTIF2	0.655814	0.016308
ENSG00000085788	DDHD2	0.362506	0.019735
ENSG00000085831	TTC39A	0.005739	0.002379
ENSG00000085832	EPS15	0.436363	0.024548
ENSG00000085840	ORC1	0.002193	0.001394
ENSG00000085871	MGST2	0.850861	0.007927
ENSG00000085872	CHERP	0.007408	0.002388
ENSG00000085978	ATG16L1	0.707894	0.012932
ENSG00000085982	USP40	0.956278	0.002546
ENSG00000085998	POMGNT1	0.513753	0.02133
ENSG00000085999	RAD54L	0.002234	0.001124
ENSG00000086015	MAST2	0.236255	0.020182
ENSG00000086061	DNAJA1	0.004774	0.002388
ENSG00000086062	B4GALT1	0.882172	0.005979
ENSG00000086065	CHMP5	0.000675	0.000769
ENSG00000086102	NFX1	0.001389	0.000985
ENSG00000086189	DIMT1	0.424166	0.021802
ENSG00000086200	IPO11	0.346758	0.022029
ENSG00000086232	EIF2AK1	0.930025	0.003165
ENSG00000086288	NME8	0.950325	0.002418
ENSG00000086289	EPDR1	0.945107	0.002647
ENSG00000086300	SNX10	0.618968	0.017117
ENSG00000086504	MRPL28	0.546329	0.018677
ENSG00000086506	HBQ1	0.835338	0.00848
ENSG00000086544	ITPKC	0.494521	0.01989
ENSG00000086548	CEACAM6	0.003742	0.001546
ENSG00000086570	FAT2	0.524316	0.019201
ENSG00000086589	RBM22	0.007665	0.002172
ENSG00000086598	TMED2	0.528004	0.018982
ENSG00000086619	ERO1LB	0.436417	0.018311
ENSG00000086730	LAT2	0.512375	0.020095
ENSG00000086827	ZW10	0.006335	0.002119
ENSG00000086848	ALG9	0.003945	0.002056
ENSG00000086967	MYBPC2	0.495839	0.017566
ENSG00000087008	ACOX3	0.928695	0.003484
ENSG00000087053	MTMR2	0.009046	0.002399
ENSG00000087074	PPP1R15A	0.83618	0.007849
ENSG00000087076	HSD17B14	0.725304	0.011841
ENSG00000087077	TRIP6	0.766826	0.01368
ENSG00000087086	FTL	0.01285	0.003953
ENSG00000087087	SRRT	0.177985	0.017315
ENSG00000087088	BAX	0.83714	0.007271
ENSG00000087095	NLK	0.001858	0.001175
ENSG00000087111	PIGS	0.194036	0.018531
ENSG00000087116	ADAMTS2	0.868645	0.006087
ENSG00000087128	TMPRSS11E	0.009056	0.003174
ENSG00000087152	ATXN7L3	0.014769	0.004237
ENSG00000087157	PGS1	0.926964	0.003095
ENSG00000087191	PSMC5	0.024607	0.005886
ENSG00000087206	UIMC1	0.777893	0.012839
ENSG00000087237	CETP	0.694767	0.013532
ENSG00000087250	MT3	0.446449	0.019549
ENSG00000087258	GNAO1	0.536976	0.01786
ENSG00000087263	OGFOD1	0.777059	0.010143
ENSG00000087266	SH3BP2	0.80846	0.009613
ENSG00000087269	NOP14	0.840927	0.007761
ENSG00000087274	ADD1	0.787492	0.010312
ENSG00000087299	L2HGDH	0.001722	0.001084
ENSG00000087301	TXNDC16	0.055534	0.008534
ENSG00000087302	C14orf166	0.035028	0.006375
ENSG00000087303	NID2	0.484225	0.019854
ENSG00000087338	GMCL1	0.190277	0.016529
ENSG00000087365	SF3B2	0.692173	0.017328
ENSG00000087448	KLHL42	0.718042	0.013947
ENSG00000087460	GNAS	0.579959	0.015202
ENSG00000087470	DNM1L	0.782581	0.011046
ENSG00000087495	PHACTR3	0.003078	0.001532
ENSG00000087502	ERGIC2	0.684915	0.014484
ENSG00000087586	AURKA	-4.2e-05	0.000918
ENSG00000087589	CASS4	0.014356	0.00309
ENSG00000087884	AAMDC	0.790193	0.016676
ENSG00000087903	RFX2	0.911473	0.003896
ENSG00000087995	METTL2A	0.001904	0.002027
ENSG00000088002	SULT2B1	0.706169	0.012435
ENSG00000088035	ALG6	0.563117	0.018435
ENSG00000088179	PTPN4	0.023955	0.004527
ENSG00000088205	DDX18	0.26165	0.024633
ENSG00000088247	KHSRP	0.712891	0.012317
ENSG00000088280	ASAP3	0.213144	0.017105
ENSG00000088298	EDEM2	0.572195	0.023175
ENSG00000088305	DNMT3B	0.220227	0.018401
ENSG00000088325	TPX2	0.105089	0.014206
ENSG00000088356	PDRG1	0.069714	0.011057
ENSG00000088367	EPB41L1	0.070203	0.011489
ENSG00000088387	DOCK9	0.597956	0.016532
ENSG00000088451	TGDS	0.749673	0.011079
ENSG00000088538	DOCK3	0.210363	0.023889
ENSG00000088543	C3orf18	0.148156	0.02017
ENSG00000088682	COQ9	0.66187	0.014201
ENSG00000088726	TMEM40	0.264377	0.018959
ENSG00000088727	KIF9	0.001113	0.000914
ENSG00000088766	CRLS1	0.936914	0.003097
ENSG00000088808	PPP1R13B	0.391811	0.019805
ENSG00000088812	ATRN	0.657045	0.014475
ENSG00000088827	SIGLEC1	0.006986	0.003043
ENSG00000088836	SLC4A11	0.544508	0.016996
ENSG00000088854	C20orf194	0.531854	0.018584
ENSG00000088876	ZNF343	0.63749	0.014498
ENSG00000088881	EBF4	0.707768	0.012353
ENSG00000088882	CPXM1	0.432597	0.018338
ENSG00000088888	MAVS	0.859959	0.006212
ENSG00000088899	LZTS3	0.033564	0.005704
ENSG00000088930	XRN2	0.940057	0.003578
ENSG00000088986	DYNLL1	0.20855	0.018765
ENSG00000088992	TESC	0.824543	0.008146
ENSG00000089006	SNX5	0.395842	0.020305
ENSG00000089009	RPL6	0.000687	0.000957
ENSG00000089022	MAPKAPK5	0.320474	0.022824
ENSG00000089041	P2RX7	0.785782	0.011096
ENSG00000089048	ESF1	0.003776	0.001514
ENSG00000089050	RBBP9	0.8019	0.00949
ENSG00000089053	ANAPC5	0.558456	0.019089
ENSG00000089057	SLC23A2	0.719575	0.011601
ENSG00000089060	SLC8B1	0.752788	0.011995
ENSG00000089094	KDM2B	0.107427	0.013738
ENSG00000089123	TASP1	0.002055	0.001168
ENSG00000089154	GCN1L1	0.885723	0.00618
ENSG00000089157	RPLP0	0.006652	0.002104
ENSG00000089159	PXN	0.008405	0.002929
ENSG00000089163	SIRT4	0.702037	0.014967
ENSG00000089169	RPH3A	0.948374	0.002986
ENSG00000089195	TRMT6	0.2543	0.017193
ENSG00000089199	CHGB	0.703832	0.01277
ENSG00000089220	PEBP1	0.874903	0.006454
ENSG00000089248	ERP29	0.06982	0.010634
ENSG00000089280	FUS	0.001654	0.001278
ENSG00000089327	FXYD5	0.9057	0.00452
ENSG00000089335	ZNF302	0.896218	0.00474
ENSG00000089351	GRAMD1A	0.820372	0.008235
ENSG00000089486	CDIP1	0.490209	0.01909
ENSG00000089505	CMTM1	0.001635	0.001157
ENSG00000089558	KCNH4	0.223478	0.019737
ENSG00000089597	GANAB	0.035223	0.00687
ENSG00000089639	GMIP	0.659314	0.016262
ENSG00000089685	BIRC5	0.925432	0.003265
ENSG00000089692	LAG3	0.004999	0.001661
ENSG00000089693	MLF2	0.097042	0.010531
ENSG00000089723	OTUB2	0.007432	0.002067
ENSG00000089775	ZBTB25	0.845798	0.008104
ENSG00000089818	NECAP1	0.77672	0.010201
ENSG00000089847	ANKRD24	0.905483	0.004446
ENSG00000089902	RCOR1	0.207586	0.021146
ENSG00000089916	GPATCH2L	0.747116	0.011681
ENSG00000090006	LTBP4	0.697917	0.013934
ENSG00000090013	BLVRB	0.922664	0.003815
ENSG00000090020	SLC9A1	0.172678	0.017008
ENSG00000090054	SPTLC1	0.337487	0.021876
ENSG00000090060	PAPOLA	0.060449	0.008855
ENSG00000090061	CCNK	0.004457	0.001612
ENSG00000090097	PCBP4	0.161176	0.018168
ENSG00000090104	RGS1	0.000757	0.000859
ENSG00000090238	YPEL3	0.524011	0.022753
ENSG00000090263	MRPS33	0.690048	0.014268
ENSG00000090266	NDUFB2	0.692252	0.013822
ENSG00000090273	NUDC	0.193381	0.018299
ENSG00000090316	MAEA	0.743631	0.012151
ENSG00000090339	ICAM1	0.424851	0.02039
ENSG00000090376	IRAK3	0.665529	0.01427
ENSG00000090432	MUL1	0.802123	0.009377
ENSG00000090447	TFAP4	0.016721	0.003611
ENSG00000090470	PDCD7	0.312976	0.020496
ENSG00000090487	SPG21	0.18406	0.01764
ENSG00000090520	DNAJB11	0.002944	0.001383
ENSG00000090530	LEPREL1	0.57719	0.017498
ENSG00000090554	FLT3LG	0.378335	0.019213
ENSG00000090565	RAB11FIP3	0.501943	0.019814
ENSG00000090581	GNPTG	0.830238	0.007813
ENSG00000090612	ZNF268	0.213552	0.021341
ENSG00000090615	GOLGA3	0.743008	0.013827
ENSG00000090621	PABPC4	0.21869	0.018005
ENSG00000090659	CD209	0.869895	0.006053
ENSG00000090686	USP48	0.920631	0.003799
ENSG00000090857	PDPR	0.416314	0.022818
ENSG00000090861	AARS	0.352038	0.022683
ENSG00000090863	GLG1	0.800859	0.009146
ENSG00000090905	TNRC6A	0.822855	0.007978
ENSG00000090924	PLEKHG2	0.150779	0.015198
ENSG00000090971	NAT14	0.894907	0.00454
ENSG00000090975	PITPNM2	0.153476	0.016801
ENSG00000090989	EXOC1	0.012667	0.002936
ENSG00000091009	RBM27	0.111564	0.012985
ENSG00000091106	NLRC4	0.625726	0.017534
ENSG00000091129	NRCAM	0.276148	0.019467
ENSG00000091136	LAMB1	0.002089	0.001196
ENSG00000091140	DLD	0.172277	0.015883
ENSG00000091157	WDR7	0.575461	0.017967
ENSG00000091164	TXNL1	0.629815	0.016521
ENSG00000091181	IL5RA	0.005324	0.001922
ENSG00000091262	ABCC6	0.338036	0.019893
ENSG00000091317	CMTM6	0.546183	0.017364
ENSG00000091409	ITGA6	0.347057	0.01962
ENSG00000091436	MLTK	0.825388	0.008056
ENSG00000091490	SEL1L3	0.656423	0.013948
ENSG00000091513	TF	0.274788	0.01905
ENSG00000091527	CDV3	0.566105	0.01756
ENSG00000091536	MYO15A	0.135202	0.015866
ENSG00000091542	ALKBH5	0.833751	0.010575
ENSG00000091622	PITPNM3	0.789867	0.009012
ENSG00000091651	ORC6	0.007763	0.004197
ENSG00000091732	ZC3HC1	0.002583	0.001324
ENSG00000091831	ESR1	0.140396	0.014311
ENSG00000091844	RGS17	0.792366	0.00975
ENSG00000091879	ANGPT2	0.645553	0.015586
ENSG00000091947	TMEM101	0.467609	0.021711
ENSG00000091972	CD200	0.018141	0.003841
ENSG00000092010	PSME1	0.069793	0.008936
ENSG00000092051	JPH4	0.366352	0.018446
ENSG00000092067	CEBPE	0.008038	0.002282
ENSG00000092068	SLC7A8	0.953332	0.002049
ENSG00000092094	OSGEP	0.939732	0.002797
ENSG00000092096	SLC22A17	0.729049	0.011672
ENSG00000092098	RNF31	0.003179	0.001532
ENSG00000092108	SCFD1	0.484358	0.018906
ENSG00000092140	G2E3	0.399616	0.019709
ENSG00000092148	HECTD1	0.005407	0.001753
ENSG00000092199	HNRNPC	0.000983	0.001311
ENSG00000092200	RPGRIP1	0.824402	0.007533
ENSG00000092201	SUPT16H	-0.002677	0.001428
ENSG00000092203	TOX4	0.735076	0.010904
ENSG00000092208	GEMIN2	0.011206	0.003217
ENSG00000092295	TGM1	0.806976	0.009433
ENSG00000092330	TINF2	0.338834	0.019436
ENSG00000092421	SEMA6A	0.650843	0.014776
ENSG00000092439	TRPM7	0.775752	0.01219
ENSG00000092445	TYRO3	0.001068	0.000865
ENSG00000092470	WDR76	0.053452	0.010237
ENSG00000092529	CAPN3	0.321264	0.021402
ENSG00000092531	SNAP23	0.231828	0.021057
ENSG00000092621	PHGDH	0.742112	0.014715
ENSG00000092820	EZR	0.680552	0.014339
ENSG00000092841	MYL6	0.124986	0.014715
ENSG00000092847	AGO1	0.016241	0.004514
ENSG00000092850	TEKT2	0.465699	0.022258
ENSG00000092871	RFFL	0.519183	0.018128
ENSG00000092929	UNC13D	0.49681	0.018638
ENSG00000092931	MFSD11	0.068208	0.010196
ENSG00000092964	DPYSL2	0.66696	0.014633
ENSG00000092969	TGFB2	0.297691	0.020333
ENSG00000092978	GPATCH2	0.00524	0.001781
ENSG00000093009	CDC45	0.518621	0.01913
ENSG00000093010	COMT	0.837898	0.008266
ENSG00000093072	CECR1	0.797709	0.009191
ENSG00000093134	VNN3	0.965604	0.001724
ENSG00000093144	ECHDC1	0.656093	0.018387
ENSG00000093167	LRRFIP2	0.846037	0.008048
ENSG00000093183	SEC22C	0.238953	0.018083
ENSG00000093217	XYLB	0.594882	0.017179
ENSG00000094880	CDC23	0.450588	0.022361
ENSG00000094916	CBX5	0.328209	0.019802
ENSG00000094975	SUCO	0.007934	0.002636
ENSG00000095002	MSH2	0.909147	0.004187
ENSG00000095015	MAP3K1	0.626482	0.016262
ENSG00000095059	DHPS	0.317591	0.019527
ENSG00000095066	HOOK2	0.344691	0.019724
ENSG00000095139	ARCN1	0.443555	0.018848
ENSG00000095209	TMEM38B	0.187715	0.016817
ENSG00000095261	PSMD5	0.328875	0.020262
ENSG00000095303	PTGS1	0.024001	0.00449
ENSG00000095319	NUP188	-0.000212	0.000934
ENSG00000095370	SH2D3C	0.311752	0.020209
ENSG00000095380	NANS	0.455423	0.019167
ENSG00000095383	TBC1D2	0.737133	0.01206
ENSG00000095397	DFNB31	0.734894	0.012024
ENSG00000095464	PDE6C	0.004171	0.001859
ENSG00000095539	SEMA4G	0.007097	0.002105
ENSG00000095564	BTAF1	0.375341	0.022061
ENSG00000095574	IKZF5	0.008328	0.002209
ENSG00000095637	SORBS1	0.318406	0.022464
ENSG00000095739	BAMBI	0.800369	0.009274
ENSG00000095787	WAC	0.749481	0.011384
ENSG00000095794	CREM	0.015521	0.00374
ENSG00000095906	NUBP2	0.800322	0.009152
ENSG00000095932	C19orf77	0.844127	0.007453
ENSG00000095951	HIVEP1	0.5042	0.01795
ENSG00000096006	CRISP3	0.288855	0.021364
ENSG00000096060	FKBP5	0.001564	0.000973
ENSG00000096063	SRPK1	0.67038	0.015811
ENSG00000096070	BRPF3	0.010707	0.002882
ENSG00000096080	MRPS18A	0.319226	0.019426
ENSG00000096092	TMEM14A	0.541692	0.018365
ENSG00000096093	EFHC1	0.573292	0.017379
ENSG00000096384	HSP90AB1	0.002303	0.001307
ENSG00000096401	CDC5L	0.390552	0.02
ENSG00000096654	ZNF184	0.385794	0.028375
ENSG00000096717	SIRT1	0.903259	0.006374
ENSG00000096746	HNRNPH3	0.483833	0.022123
ENSG00000096872	IFT74	0.854898	0.007077
ENSG00000096968	JAK2	0.734782	0.011122
ENSG00000096996	IL12RB1	0.915904	0.003833
ENSG00000097007	ABL1	0.567684	0.017137
ENSG00000097021	ACOT7	0.586767	0.016206
ENSG00000097033	SH3GLB1	0.394998	0.020321
ENSG00000097046	CDC7	0.947215	0.002815
ENSG00000097096	SYDE2	0.006437	0.001875
ENSG00000099139	PCSK5	0.871521	0.005645
ENSG00000099194	SCD	0.335344	0.020197
ENSG00000099203	TMED1	0.861176	0.006874
ENSG00000099204	ABLIM1	0.309514	0.019701
ENSG00000099219	ERMP1	0.910091	0.004512
ENSG00000099246	RAB18	0.629672	0.017265
ENSG00000099250	NRP1	0.852142	0.007534
ENSG00000099256	PRTFDC1	0.008461	0.002284
ENSG00000099282	TSPAN15	0.644485	0.01461
ENSG00000099284	H2AFY2	0.848857	0.006616
ENSG00000099290	FAM21A	0.727848	0.021194
ENSG00000099308	MAST3	0.886306	0.005862
ENSG00000099326	MZF1	0.379577	0.021664
ENSG00000099331	MYO9B	0.735296	0.011961
ENSG00000099337	KCNK6	0.883913	0.006935
ENSG00000099338	CATSPERG	0.804368	0.010216
ENSG00000099341	PSMD8	0.225676	0.018852
ENSG00000099365	STX1B	0.019557	0.005466
ENSG00000099377	HSD3B7	0.318933	0.021456
ENSG00000099381	SETD1A	0.1533	0.017859
ENSG00000099385	BCL7C	0.147327	0.016678
ENSG00000099769	IGFALS	0.430535	0.020879
ENSG00000099783	HNRNPM	0.001058	0.001434
ENSG00000099795	NDUFB7	0.004824	0.002785
ENSG00000099797	TECR	0.603558	0.016626
ENSG00000099810	MTAP	0.609244	0.01677
ENSG00000099814	CEP170B	0.740485	0.013072
ENSG00000099822	HCN2	0.654863	0.017987
ENSG00000099834	CDHR5	0.488247	0.022348
ENSG00000099840	IZUMO4	0.003126	0.002473
ENSG00000099849	RASSF7	0.534254	0.019889
ENSG00000099866	MADCAM1	0.760475	0.011139
ENSG00000099889	ARVCF	0.848305	0.007726
ENSG00000099899	TRMT2A	0.020583	0.004433
ENSG00000099901	RANBP1	0.003453	0.003205
ENSG00000099904	ZDHHC8	0.706891	0.013654
ENSG00000099910	KLHL22	0.03431	0.006181
ENSG00000099917	MED15	0.300842	0.020575
ENSG00000099940	SNAP29	0.858547	0.00807
ENSG00000099942	CRKL	0.070188	0.009943
ENSG00000099949	LZTR1	0.505632	0.020095
ENSG00000099953	MMP11	0.528412	0.018438
ENSG00000099954	CECR2	0.00394	0.001707
ENSG00000099956	SMARCB1	0.808722	0.00906
ENSG00000099957	P2RX6	0.125409	0.013743
ENSG00000099958	DERL3	0.226574	0.017286
ENSG00000099960	SLC7A4	0.040893	0.007309
ENSG00000099968	BCL2L13	0.893617	0.00479
ENSG00000099974	DDTL	0.881918	0.008159
ENSG00000099985	OSM	0.515318	0.020544
ENSG00000099991	CABIN1	0.551842	0.017757
ENSG00000099992	TBC1D10A	0.294346	0.021083
ENSG00000099994	SUSD2	0.884275	0.00624
ENSG00000099998	GGT5	0.479257	0.018765
ENSG00000099999	RNF215	0.569324	0.020303
ENSG00000100003	SEC14L2	0.406106	0.022374
ENSG00000100012	SEC14L3	0.783573	0.011747
ENSG00000100014	SPECC1L	0.698402	0.014224
ENSG00000100023	PPIL2	0.524404	0.019329
ENSG00000100024	UPB1	0.877528	0.005721
ENSG00000100027	YPEL1	0.785304	0.011307
ENSG00000100028	SNRPD3	0.609993	0.016104
ENSG00000100029	PES1	0.593542	0.018903
ENSG00000100030	MAPK1	0.608457	0.018215
ENSG00000100031	GGT1	0.707982	0.012957
ENSG00000100036	SLC35E4	0.337511	0.022315
ENSG00000100038	TOP3B	0.699794	0.016896
ENSG00000100053	CRYBB3	0.405284	0.019682
ENSG00000100055	CYTH4	0.710655	0.012315
ENSG00000100056	DGCR14	0.847223	0.007499
ENSG00000100060	MFNG	0.426718	0.018105
ENSG00000100065	CARD10	-0.00057	0.000731
ENSG00000100068	LRP5L	0.851978	0.006623
ENSG00000100075	SLC25A1	0.86951	0.006123
ENSG00000100077	ADRBK2	0.04019	0.007384
ENSG00000100083	GGA1	0.311611	0.017982
ENSG00000100084	HIRA	0.403891	0.019611
ENSG00000100092	SH3BP1	0.868896	0.005967
ENSG00000100095	SEZ6L	0.026151	0.005475
ENSG00000100097	LGALS1	0.77671	0.01004
ENSG00000100099	HPS4	0.728365	0.011207
ENSG00000100100	PIK3IP1	0.931454	0.003842
ENSG00000100104	SRRD	0.681898	0.012942
ENSG00000100105	PATZ1	0.705776	0.015912
ENSG00000100106	TRIOBP	0.957302	0.001986
ENSG00000100116	GCAT	0.94387	0.002613
ENSG00000100121	GGTLC2	0.333216	0.004172
ENSG00000100122	CRYBB1	0.498683	0.017668
ENSG00000100124	ANKRD54	0.330287	0.018602
ENSG00000100129	EIF3L	0.025703	0.005173
ENSG00000100138	NHP2L1	0.797471	0.011687
ENSG00000100139	MICALL1	0.014205	0.003312
ENSG00000100146	SOX10	0.004533	0.001994
ENSG00000100147	CCDC134	0.841707	0.008928
ENSG00000100150	DEPDC5	0.887763	0.006165
ENSG00000100151	PICK1	0.933225	0.003262
ENSG00000100154	TTC28	0.449685	0.021628
ENSG00000100156	SLC16A8	0.003781	0.001736
ENSG00000100162	CENPM	0.379519	0.021903
ENSG00000100167	2003-09-01	0.387909	0.022507
ENSG00000100196	KDELR3	0.001479	0.001394
ENSG00000100197	CYP2D6	0.900761	0.005784
ENSG00000100201	DDX17	0.762601	0.011561
ENSG00000100207	TCF20	0.396242	0.022002
ENSG00000100209	HSCB	0.010229	0.003051
ENSG00000100211	CBY1	0.007234	0.002398
ENSG00000100216	TOMM22	0.29521	0.019593
ENSG00000100218	RTDR1	0.528873	0.019466
ENSG00000100219	XBP1	0.930496	0.004638
ENSG00000100220	RTCB	0.052213	0.007803
ENSG00000100221	JOSD1	0.351867	0.0195
ENSG00000100225	FBXO7	0.552118	0.017504
ENSG00000100227	POLDIP3	0.437209	0.020433
ENSG00000100228	RAB36	0.629165	0.016142
ENSG00000100234	TIMP3	0.00544	0.001705
ENSG00000100239	PPP6R2	0.783562	0.011214
ENSG00000100241	SBF1	0.871401	0.008727
ENSG00000100242	SUN2	0.851835	0.007275
ENSG00000100243	CYB5R3	0.831811	0.008074
ENSG00000100246	DNAL4	0.230298	0.017515
ENSG00000100253	MIOX	0.004154	0.001821
ENSG00000100258	LMF2	0.655408	0.016206
ENSG00000100263	RHBDD3	0.184586	0.018636
ENSG00000100266	PACSIN2	0.886904	0.005507
ENSG00000100271	TTLL1	0.439532	0.019504
ENSG00000100276	RASL10A	0.425514	0.022684
ENSG00000100280	AP1B1	0.602318	0.019562
ENSG00000100281	HMGXB4	0.227928	0.018776
ENSG00000100284	TOM1	0.95543	0.002133
ENSG00000100285	NEFH	0.837437	0.009894
ENSG00000100288	CHKB	0.860583	0.00775
ENSG00000100290	BIK	0.771941	0.010533
ENSG00000100292	HMOX1	0.467545	0.018262
ENSG00000100294	MCAT	0.565984	0.017702
ENSG00000100296	THOC5	0.644799	0.017551
ENSG00000100297	MCM5	0.48379	0.020975
ENSG00000100298	APOBEC3H	0.717922	0.012643
ENSG00000100299	ARSA	0.933166	0.003684
ENSG00000100307	CBX7	0.032014	0.005843
ENSG00000100311	PDGFB	0.74158	0.01202
ENSG00000100316	RPL3	0.632249	0.018522
ENSG00000100319	ZMAT5	0.025945	0.005647
ENSG00000100321	SYNGR1	0.948717	0.002702
ENSG00000100324	TAB1	0.348715	0.020531
ENSG00000100325	ASCC2	0.926069	0.004076
ENSG00000100330	MTMR3	0.943166	0.003051
ENSG00000100335	MIEF1	0.035425	0.006873
ENSG00000100336	APOL4	0.487883	0.017271
ENSG00000100342	APOL1	0.371457	0.018509
ENSG00000100345	MYH9	0.747977	0.01054
ENSG00000100346	CACNA1I	0.273332	0.018874
ENSG00000100348	TXN2	0.545039	0.016494
ENSG00000100350	FOXRED2	0.911647	0.003817
ENSG00000100351	GRAP2	0.2971	0.020056
ENSG00000100353	EIF3D	0.62413	0.014603
ENSG00000100354	TNRC6B	0.265854	0.020738
ENSG00000100359	SGSM3	0.306709	0.021255
ENSG00000100360	IFT27	0.68451	0.015646
ENSG00000100362	PVALB	0.801459	0.009662
ENSG00000100365	NCF4	0.519504	0.017065
ENSG00000100368	CSF2RB	0.349307	0.018337
ENSG00000100372	SLC25A17	0.219181	0.020261
ENSG00000100379	KCTD17	0.001312	0.001212
ENSG00000100380	ST13	0.024652	0.006921
ENSG00000100385	IL2RB	0.16873	0.014553
ENSG00000100387	RBX1	0.002279	0.001723
ENSG00000100393	EP300	0.703374	0.01758
ENSG00000100395	L3MBTL2	0.779118	0.013833
ENSG00000100399	CHADL	0.513685	0.025777
ENSG00000100401	RANGAP1	0.252466	0.021904
ENSG00000100403	ZC3H7B	3.7e-05	0.000481
ENSG00000100410	PHF5A	0.251598	0.027817
ENSG00000100412	ACO2	0.002959	0.002068
ENSG00000100413	POLR3H	0.531304	0.022861
ENSG00000100416	TRMU	0.499303	0.01773
ENSG00000100417	PMM1	0.740261	0.01425
ENSG00000100418	DESI1	0.782483	0.012313
ENSG00000100422	CERK	0.920777	0.003503
ENSG00000100425	BRD1	0.909677	0.003853
ENSG00000100426	ZBED4	0.937633	0.002653
ENSG00000100427	MLC1	0.884132	0.005439
ENSG00000100429	HDAC10	0.037523	0.008649
ENSG00000100433	KCNK10	0.00113	0.001019
ENSG00000100439	ABHD4	0.220042	0.015804
ENSG00000100445	SDR39U1	0.920242	0.00412
ENSG00000100450	GZMH	0.436841	0.019738
ENSG00000100453	GZMB	0.813535	0.009642
ENSG00000100461	RBM23	0.936772	0.002752
ENSG00000100473	COCH	0.733892	0.013003
ENSG00000100478	AP4S1	0.007816	0.00236
ENSG00000100479	POLE2	0.181169	0.017746
ENSG00000100483	VCPKMT	0.840957	0.008251
ENSG00000100485	SOS2	0.480258	0.019426
ENSG00000100490	CDKL1	0.585482	0.020713
ENSG00000100503	NIN	0.666366	0.014924
ENSG00000100504	PYGL	0.883059	0.005695
ENSG00000100505	TRIM9	0.885652	0.005583
ENSG00000100519	PSMC6	0.316366	0.026775
ENSG00000100523	DDHD1	0.003312	0.001454
ENSG00000100526	CDKN3	0.010769	0.002514
ENSG00000100528	CNIH1	0.05429	0.008285
ENSG00000100532	CGRRF1	0.00344	0.001622
ENSG00000100558	PLEK2	0.134408	0.015945
ENSG00000100564	PIGH	0.201078	0.020489
ENSG00000100567	PSMA3	-0.000347	0.000492
ENSG00000100568	VTI1B	0.012756	0.003732
ENSG00000100575	TIMM9	0.000956	0.000886
ENSG00000100577	GSTZ1	0.895257	0.004945
ENSG00000100578	KIAA0586	0.49115	0.020122
ENSG00000100580	TMED8	0.348972	0.021242
ENSG00000100583	SAMD15	0.006187	0.002091
ENSG00000100591	AHSA1	0.474308	0.019748
ENSG00000100592	DAAM1	0.891207	0.005909
ENSG00000100596	SPTLC2	0.91534	0.004185
ENSG00000100599	RIN3	0.662855	0.014549
ENSG00000100600	LGMN	0.720173	0.012648
ENSG00000100601	ALKBH1	0.806945	0.009382
ENSG00000100603	SNW1	0.704024	0.013842
ENSG00000100605	ITPK1	0.806923	0.009113
ENSG00000100612	DHRS7	0.502381	0.022959
ENSG00000100614	PPM1A	0.277852	0.021827
ENSG00000100628	ASB2	0.311411	0.018694
ENSG00000100629	CEP128	0.806877	0.010911
ENSG00000100632	ERH	0.006	0.001844
ENSG00000100644	HIF1A	0.532391	0.018783
ENSG00000100647	KIAA0247	0.85753	0.007498
ENSG00000100650	SRSF5	0.395183	0.021341
ENSG00000100678	SLC8A3	0.50949	0.019464
ENSG00000100697	DICER1	0.846637	0.00668
ENSG00000100714	MTHFD1	0.163445	0.019251
ENSG00000100721	TCL1A	0.446367	0.018029
ENSG00000100726	TELO2	0.846753	0.007296
ENSG00000100744	GSKIP	0.908807	0.004025
ENSG00000100749	VRK1	0.04266	0.006878
ENSG00000100764	PSMC1	0.006746	0.00412
ENSG00000100767	PAPLN	0.603737	0.01778
ENSG00000100784	RPS6KA5	0.729067	0.012277
ENSG00000100796	SMEK1	-0.000108	0.000688
ENSG00000100802	C14orf93	0.007849	0.002232
ENSG00000100804	PSMB5	0.60141	0.01564
ENSG00000100811	YY1	0.770602	0.010013
ENSG00000100813	ACIN1	0.004216	0.001889
ENSG00000100814	CCNB1IP1	0.646041	0.013785
ENSG00000100815	TRIP11	0.760146	0.010558
ENSG00000100823	APEX1	0.106843	0.01114
ENSG00000100836	PABPN1	0.522064	0.017325
ENSG00000100852	ARHGAP5	0.405359	0.019435
ENSG00000100865	CINP	0.484837	0.019756
ENSG00000100883	SRP54	0.772083	0.011752
ENSG00000100888	CHD8	0.00373	0.001783
ENSG00000100889	PCK2	0.839804	0.007507
ENSG00000100897	DCAF11	0.007785	0.002283
ENSG00000100902	PSMA6	0.293683	0.022857
ENSG00000100906	NFKBIA	0.720061	0.016283
ENSG00000100908	EMC9	0.677777	0.014735
ENSG00000100911	PSME2	5.7e-05	0.002757
ENSG00000100918	REC8	0.835412	0.00792
ENSG00000100926	TM9SF1	0.363435	0.019656
ENSG00000100934	SEC23A	0.280684	0.020934
ENSG00000100938	GMPR2	0.790707	0.010625
ENSG00000100941	PNN	0.45675	0.022072
ENSG00000100949	RABGGTA	0.020736	0.004206
ENSG00000100968	NFATC4	0.505527	0.018893
ENSG00000100979	PLTP	0.950788	0.002673
ENSG00000100982	PCIF1	0.005112	0.001919
ENSG00000100983	GSS	0.111566	0.015454
ENSG00000100985	MMP9	0.428037	0.020299
ENSG00000100997	ABHD12	0.748617	0.014007
ENSG00000101000	PROCR	0.296159	0.024017
ENSG00000101003	GINS1	0.295738	0.023037
ENSG00000101004	NINL	0.600955	0.020782
ENSG00000101017	CD40	0.831535	0.008476
ENSG00000101019	UQCC1	0.871142	0.009921
ENSG00000101040	ZMYND8	0.201418	0.016459
ENSG00000101052	IFT52	0.135691	0.014835
ENSG00000101057	MYBL2	0.843351	0.006769
ENSG00000101079	NDRG3	0.735595	0.013783
ENSG00000101082	SLA2	0.007421	0.00244
ENSG00000101084	C20orf24	0.213658	0.020289
ENSG00000101096	NFATC2	0.156065	0.014524
ENSG00000101104	PABPC1L	0.80063	0.010078
ENSG00000101109	STK4	0.388944	0.020338
ENSG00000101115	SALL4	0.064851	0.00864
ENSG00000101126	ADNP	0.004437	0.001731
ENSG00000101132	PFDN4	0.001541	0.001112
ENSG00000101138	CSTF1	0.32118	0.017884
ENSG00000101146	RAE1	0.004681	0.001677
ENSG00000101152	DNAJC5	0.712085	0.013814
ENSG00000101158	NELFCD	0.967792	0.001426
ENSG00000101160	CTSZ	0.729058	0.010888
ENSG00000101161	PRPF6	0.908071	0.00471
ENSG00000101162	TUBB1	0.324823	0.018054
ENSG00000101166	SLMO2	0.006596	0.002315
ENSG00000101181	MTG2	0.931142	0.003348
ENSG00000101182	PSMA7	0.735474	0.011345
ENSG00000101187	SLCO4A1	0.828192	0.008
ENSG00000101189	MRGBP	0.909088	0.004511
ENSG00000101191	DIDO1	0.923242	0.003834
ENSG00000101193	GID8	0.036163	0.008776
ENSG00000101194	SLC17A9	0.915734	0.003895
ENSG00000101199	ARFGAP1	0.886421	0.005215
ENSG00000101213	PTK6	0.820123	0.008584
ENSG00000101216	GMEB2	0.817732	0.008683
ENSG00000101220	C20orf27	0.950982	0.002144
ENSG00000101224	CDC25B	0.920153	0.003613
ENSG00000101230	ISM1	0.616438	0.016421
ENSG00000101236	RNF24	0.891514	0.004809
ENSG00000101246	ARFRP1	0.61152	0.016811
ENSG00000101247	NDUFAF5	0.82611	0.009352
ENSG00000101265	RASSF2	0.823696	0.007677
ENSG00000101266	CSNK2A1	0.000667	0.001259
ENSG00000101276	SLC52A3	0.020081	0.00402
ENSG00000101280	ANGPT4	0.002642	0.001466
ENSG00000101282	RSPO4	0.852438	0.006316
ENSG00000101294	HM13	0.780053	0.015487
ENSG00000101310	SEC23B	0.87649	0.006071
ENSG00000101335	MYL9	0.127246	0.014926
ENSG00000101336	HCK	0.407822	0.022465
ENSG00000101337	TM9SF4	0.138185	0.015234
ENSG00000101342	TLDC2	0.006966	0.002474
ENSG00000101343	CRNKL1	0.807827	0.009339
ENSG00000101346	POFUT1	0.001681	0.001148
ENSG00000101347	SAMHD1	0.462886	0.021055
ENSG00000101350	KIF3B	0.132302	0.015105
ENSG00000101353	MROH8	0.316783	0.021699
ENSG00000101361	NOP56	0.807878	0.008431
ENSG00000101363	MANBAL	0.794245	0.010675
ENSG00000101365	IDH3B	0.422828	0.018119
ENSG00000101367	MAPRE1	0.399088	0.024686
ENSG00000101384	JAG1	0.022451	0.004211
ENSG00000101391	CDK5RAP1	0.199453	0.017606
ENSG00000101400	SNTA1	0.261319	0.019595
ENSG00000101407	TTI1	0.031994	0.005787
ENSG00000101413	RPRD1B	0.154107	0.015763
ENSG00000101417	PXMP4	0.277545	0.020369
ENSG00000101421	CHMP4B	0.710089	0.01502
ENSG00000101425	BPI	0.842457	0.007656
ENSG00000101439	CST3	0.932919	0.003261
ENSG00000101442	ACTR5	0.806991	0.009592
ENSG00000101443	WFDC2	0.000836	0.000935
ENSG00000101444	AHCY	0.016879	0.005397
ENSG00000101445	PPP1R16B	0.38504	0.021162
ENSG00000101447	FAM83D	0.262758	0.019178
ENSG00000101452	DHX35	0.644551	0.015832
ENSG00000101457	DNTTIP1	0.922985	0.004306
ENSG00000101460	MAP1LC3A	0.830386	0.011095
ENSG00000101464	PIGU	0.204877	0.02005
ENSG00000101470	TNNC2	0.823725	0.009327
ENSG00000101473	ACOT8	0.225471	0.018125
ENSG00000101474	APMAP	0.631095	0.01826
ENSG00000101493	ZNF516	0.944516	0.002303
ENSG00000101542	CDH20	-0.000707	0.000472
ENSG00000101544	ADNP2	0.011231	0.003353
ENSG00000101546	RBFA	0.366031	0.023122
ENSG00000101557	USP14	0.531859	0.017846
ENSG00000101558	VAPA	0.931192	0.002854
ENSG00000101596	SMCHD1	0.01168	0.002604
ENSG00000101608	MYL12A	0.737499	0.011213
ENSG00000101624	CEP76	0.005888	0.002171
ENSG00000101654	RNMT	0.741467	0.01264
ENSG00000101665	SMAD7	0.417082	0.019954
ENSG00000101695	RNF125	0.370588	0.02387
ENSG00000101745	ANKRD12	0.906345	0.003917
ENSG00000101751	POLI	0.797635	0.011366
ENSG00000101752	MIB1	0.592571	0.021096
ENSG00000101773	RBBP8	0.812007	0.010037
ENSG00000101782	RIOK3	0.317368	0.020417
ENSG00000102189	EEA1	0.216437	0.01794
ENSG00000102445	KIAA0226L	0.803778	0.009616
ENSG00000102471	NDFIP2	0.001469	0.001003
ENSG00000102524	TNFSF13B	0.746908	0.010655
ENSG00000102531	FNDC3A	0.47566	0.021509
ENSG00000102543	CDADC1	0.332854	0.021713
ENSG00000102547	CAB39L	0.563572	0.01933
ENSG00000102554	KLF5	0.463231	0.019035
ENSG00000102572	STK24	0.602907	0.016309
ENSG00000102575	ACP5	0.969889	0.001624
ENSG00000102580	DNAJC3	0.021854	0.00439
ENSG00000102595	UGGT2	0.893139	0.005914
ENSG00000102678	FGF9	0.010035	0.002498
ENSG00000102699	PARP4	0.932731	0.00333
ENSG00000102710	SUPT20H	0.445784	0.020576
ENSG00000102738	MRPS31	0.478283	0.019387
ENSG00000102743	SLC25A15	0.008156	0.00296
ENSG00000102753	KPNA3	0.714993	0.014197
ENSG00000102755	FLT1	0.37924	0.022238
ENSG00000102760	RGCC	0.510665	0.021293
ENSG00000102763	VWA8	0.432438	0.022726
ENSG00000102780	DGKH	0.308962	0.020241
ENSG00000102781	KATNAL1	0.660402	0.013804
ENSG00000102786	INTS6	0.74678	0.012437
ENSG00000102796	DHRS12	0.745391	0.013051
ENSG00000102804	TSC22D1	0.278762	0.019234
ENSG00000102837	OLFM4	0.886019	0.006689
ENSG00000102854	MSLN	0.804226	0.009318
ENSG00000102858	MGRN1	0.896916	0.004383
ENSG00000102870	ZNF629	0.003349	0.001658
ENSG00000102871	TRADD	0.829973	0.011283
ENSG00000102878	HSF4	0.059808	0.010437
ENSG00000102879	CORO1A	0.362303	0.023182
ENSG00000102882	MAPK3	0.940709	0.004089
ENSG00000102886	GDPD3	0.806811	0.012465
ENSG00000102890	ELMO3	0.159129	0.02141
ENSG00000102893	PHKB	0.303977	0.024109
ENSG00000102897	LYRM1	0.063879	0.009181
ENSG00000102900	NUP93	0.024858	0.005268
ENSG00000102901	CENPT	0.057967	0.010763
ENSG00000102904	TSNAXIP1	0.004534	0.001964
ENSG00000102908	NFAT5	0.07833	0.012065
ENSG00000102910	LONP2	0.78261	0.012393
ENSG00000102921	N4BP1	0.925098	0.004198
ENSG00000102931	ARL2BP	0.588623	0.016085
ENSG00000102934	PLLP	0.74838	0.010867
ENSG00000102967	DHODH	0.333389	0.023396
ENSG00000102974	CTCF	0.256331	0.023752
ENSG00000102977	ACD	0.647806	0.020677
ENSG00000102978	POLR2C	0.807526	0.008894
ENSG00000102981	PARD6A	0.347195	0.025185
ENSG00000102984	ZNF821	0.293517	0.024427
ENSG00000102996	MMP15	0.519386	0.018214
ENSG00000103005	USB1	0.701452	0.013804
ENSG00000103018	CYB5B	0.899988	0.006274
ENSG00000103021	CCDC113	0.003042	0.001473
ENSG00000103024	NME3	0.811288	0.008778
ENSG00000103034	NDRG4	0.728732	0.012182
ENSG00000103035	PSMD7	0.260248	0.019079
ENSG00000103037	SETD6	0.820713	0.00819
ENSG00000103042	SLC38A7	0.691077	0.013713
ENSG00000103043	VAC14	0.236628	0.022126
ENSG00000103044	HAS3	0.000617	0.000789
ENSG00000103047	TANGO6	0.679284	0.018173
ENSG00000103051	COG4	0.730646	0.016253
ENSG00000103056	SMPD3	0.440088	0.023235
ENSG00000103061	SLC7A6OS	0.030588	0.007815
ENSG00000103064	SLC7A6	0.816948	0.011986
ENSG00000103066	PLA2G15	0.210591	0.019812
ENSG00000103067	ESRP2	0.270981	0.027283
ENSG00000103091	WDR59	0.634104	0.015824
ENSG00000103126	AXIN1	0.901452	0.004938
ENSG00000103145	HCFC1R1	0.412968	0.019699
ENSG00000103148	NPRL3	0.919867	0.00473
ENSG00000103152	MPG	0.038231	0.007559
ENSG00000103197	TSC2	0.594163	0.017386
ENSG00000103199	ZNF500	0.925467	0.003269
ENSG00000103202	NME4	0.963131	0.001771
ENSG00000103222	ABCC1	0.507782	0.019092
ENSG00000103226	NOMO3	0.873765	0.008928
ENSG00000103227	LMF1	0.8471	0.007084
ENSG00000103245	NARFL	0.912887	0.004117
ENSG00000103253	HAGHL	0.91165	0.004455
ENSG00000103254	FAM173A	0.847857	0.007385
ENSG00000103257	SLC7A5	0.94102	0.002448
ENSG00000103260	METRN	0.73402	0.013748
ENSG00000103266	STUB1	0.00632	0.003429
ENSG00000103269	RHBDL1	0.542949	0.0187
ENSG00000103274	NUBP1	0.003382	0.001458
ENSG00000103313	MEFV	0.742281	0.011288
ENSG00000103316	CRYM	0.274466	0.019558
ENSG00000103319	EEF2K	0.179638	0.017834
ENSG00000103326	CAPN15	0.789501	0.010646
ENSG00000103342	GSPT1	0.908267	0.004134
ENSG00000103351	CLUAP1	0.782965	0.009608
ENSG00000103353	UBFD1	0.14076	0.013636
ENSG00000103355	PRSS33	0.022622	0.004948
ENSG00000103356	EARS2	0.490945	0.018865
ENSG00000103363	TCEB2	0.701963	0.012994
ENSG00000103365	GGA2	0.829801	0.008323
ENSG00000103381	CPPED1	0.810425	0.008304
ENSG00000103404	USP31	0.004261	0.001713
ENSG00000103415	HMOX2	0.637648	0.014629
ENSG00000103423	DNAJA3	0.842634	0.00703
ENSG00000103429	BFAR	0.092749	0.011872
ENSG00000103479	RBL2	0.96763	0.001477
ENSG00000103485	QPRT	0.363723	0.023867
ENSG00000103490	PYCARD	0.025858	0.006167
ENSG00000103495	MAZ	0.065798	0.010814
ENSG00000103496	STX4	0.543358	0.021035
[truncated: 10,219 more rows]

## Sheet: ST10B
ProbeID	Protein_short_name	EnsemblId	h2cis	se
10000_28_CRYBB2_CRBB2	CRBB2	ENSG00000244752	0.000208	0.000541
10001_7_RAF1_c_Raf	c-Raf	ENSG00000132155	0.000731	0.000636
10008_43_GUCA1A_GUC1A	GUC1A	ENSG00000048545	-0.000448	0.000382
10012_5_SPDEF_SPDEF	SPDEF	ENSG00000124664	0.001817	0.000855
10014_31_SNAI2_SLUG	SLUG	ENSG00000019549	0.000204	0.000395
10015_119_KCNAB2_KCAB2	KCAB2	ENSG00000069424	0.005157	0.001336
10022_207_POLH_POLH	POLH	ENSG00000170734	-2.5e-05	0.000485
10023_32_VDR_VDR	VDR	ENSG00000111424	5.8e-05	0.000367
10024_44_HOGA1_HOGA1	HOGA1	ENSG00000241935	0.001305	0.000712
10035_6_DUSP4_DUS4	DUS4	ENSG00000120875	-0.000642	0.000266
10036_201_ZHX3_ZHX3	ZHX3	ENSG00000174306	0.000755	0.000651
10040_63_TP63_P73L	P73L	ENSG00000073282	-0.000184	0.000474
10041_3_HNF4A_HNF4A	HNF4A	ENSG00000101076	0.000727	0.000585
10042_8_SGK3_SGK3	SGK3	ENSG00000104205	0.004659	0.00137
10043_31_BRD4_BRD4	BRD4	ENSG00000141867	7.5e-05	0.000517
10045_47_CUL3_CUL3	CUL3	ENSG00000036257	0.001384	0.000707
10046_55_BIRC2_cIAP_1	cIAP-1	ENSG00000110330	2.4e-05	0.000372
10049_112_TERF1_TERF1	TERF1	ENSG00000147601	0.001238	0.000681
10053_5_ILK_ILK1	ILK1	ENSG00000166333	0.000946	0.000719
10056_5_FOXM1_FOXM1	FOXM1	ENSG00000111206	0.001229	0.000792
10058_1_RAD23A_RD23A	RD23A	ENSG00000179262	0.001401	0.000779
10070_22_PLCG2_PLCG2	PLCG2	ENSG00000197943	0.461397	0.01548
10073_22_TDP1_TYDP1	TYDP1	ENSG00000042088	-5.8e-05	0.000485
10074_128_BRD2_BRD2	BRD2	ENSG00000204256	0.009191	0.002143
10075_75_ACBD6_ACBD6	ACBD6	ENSG00000230124	0.00283	0.000984
10076_1_AP4M1_AP4M1	AP4M1	ENSG00000221838	0.001721	0.000756
10078_5_BAG3_BAG3	BAG3	ENSG00000151929	-0.000433	0.000333
10080_9_EIF2B1_EI2BA	EI2BA	ENSG00000111361	0.003712	0.001118
10081_17_SATB2_SATB2	SATB2	ENSG00000119042	-0.000246	0.00019
10085_25_STAR_STAR	STAR	ENSG00000147465	6.9e-05	0.000458
10088_37_APRT_APT	APT	ENSG00000198931	0.832724	0.006639
10336_3_STUB1_CHIP	CHIP	ENSG00000103266	0.002268	0.001033
10339_48_ENO2_NSE	NSE	ENSG00000111674	0.450013	0.016391
10342_55_PIAS4_PIAS4	PIAS4	ENSG00000105229	0.000295	0.000689
10346_5_STAT3_STAT3	STAT3	ENSG00000168610	0.039358	0.005543
10356_21_JUN_c_Jun	c-Jun	ENSG00000177606	0.00018	0.000491
10361_25_OAS1_OAS1	OAS1	ENSG00000089127	0.001697	0.000708
10362_35_MYC_c_Myc	c-Myc	ENSG00000136997	0.002256	0.000978
10363_13_SMAD3_SMAD3	SMAD3	ENSG00000166949	0.001243	0.000699
10364_6_SMAD2_SMAD2	SMAD2	ENSG00000175387	0.001685	0.000765
10366_11_PDGFRA_PDGFRA	PDGFRA	ENSG00000134853	0.077329	0.008138
10370_21_STAT1_STAT1	STAT1	ENSG00000115415	0.00192	0.000806
10372_18_STAT6_STAT6	STAT6	ENSG00000166888	0.326858	0.017989
10390_21_ZNRF3_ZNRF3	ZNRF3	ENSG00000183579	0.000386	0.000395
10391_1_ANGPTL3_ANGL3	ANGL3	ENSG00000132855	0.857154	0.00669
10396_6_MCL1_Mcl_1	Mcl-1	ENSG00000143384	0.01468	0.002878
10418_36_STX12_STX12	STX12	ENSG00000117758	0.00106	0.000653
10419_1_SCARA5_SCAR5	SCAR5	ENSG00000168079	0.731227	0.011116
10424_31_NPDC1_NPDC1	NPDC1	ENSG00000107281	0.004036	0.001144
10425_3_B4GALT5_B4GT5	B4GT5	ENSG00000158470	0.00035	0.000452
10426_21_GOSR2_GOSR2	GOSR2	ENSG00000108433	0.001033	0.00058
10430_31_SLC3A2_4F2	4F2	ENSG00000168003	-9e-06	0.000378
10432_3_KIAA1644_K1644	K1644	ENSG00000138944	0.000516	0.00073
10435_2_AGA_ASPG	ASPG	ENSG00000038002	0.000179	0.000523
10440_26_CLMP_ACAM	ACAM	ENSG00000166250	0.190621	0.012817
10447_18_PABPC3_PABP3	PABP3	ENSG00000151846	-0.000714	0.000299
10449_31_SHISA2_TMM46	TMM46	ENSG00000180730	-0.000575	0.000405
10451_11_NUCB1_NUCB1	NUCB1	ENSG00000104805	0.1723	0.011929
10453_7_CEACAM20_CEA20	CEA20	ENSG00000273777	0.000372	0.000579
10454_99_DNAJC16_DJC16	DJC16	ENSG00000116138	0.00078	0.000567
10455_196_IL31_IL_31	IL-31	ENSG00000204671	-0.000257	0.000275
10462_14_INSL5_INSL5	INSL5	ENSG00000172410	0.00318	0.000986
10464_6_ANTXR1_ANTR1	ANTR1	ENSG00000169604	0.002785	0.000933
10490_3_RPN1_RPN1	RPN1	ENSG00000163902	0.041858	0.005583
10496_11_CLCA1_CaCC	CaCC	ENSG00000016490	-0.000701	7e-06
10499_1_TMEM106A_T106A	T106A	ENSG00000184988	0.002212	0.000817
10506_53_PGRMC2_PGRC2	PGRC2	ENSG00000164040	0.000245	0.000426
10507_166_ACRV1_sperm_protein_10	sperm protein 10	ENSG00000134940	0.000844	0.000628
10510_62_SCIMP_SCIMP	SCIMP	ENSG00000161929	0.000504	0.000622
10511_10_COL6A3_Collagen_alpha_3_VI_	Collagen alpha-3(VI)	ENSG00000163359	0.133489	0.010461
10513_13_KCNIP3_CSEN	CSEN	ENSG00000115041	3.2e-05	0.0002
10514_5_PTGDS_PGD2_synthase	PGD2 synthase	ENSG00000107317	0.07965	0.007712
10521_10_MXRA8_MXRA8	MXRA8	ENSG00000162576	0.004816	0.001309
10527_22_DHX9_DHX9	DHX9	ENSG00000135829	0.000169	0.000383
10530_8_PSMB6_PSB6	PSB6	ENSG00000142507	0.001195	0.000753
10531_18_NRAS_RASN	RASN	ENSG00000213281	7.1e-05	0.000413
10534_40_PARP1_PARP	PARP	ENSG00000143799	0.002573	0.000946
10535_25_COX6A2_CX6A2	CX6A2	ENSG00000156885	0.00029	0.000309
10546_2_TSPEAR_TSEAR	TSEAR	ENSG00000175894	-0.000509	0.000469
10552_88_KLRC4_NKG2F	NKG2F	ENSG00000183542	0.00062	0.000548
10553_8_TOR1AIP2_TOIP2	TOIP2	ENSG00000169905	0.000157	0.000437
10554_23_GLB1_BGAL	BGAL	ENSG00000170266	0.003992	0.001197
10557_6_TEX29_TEX29	TEX29	ENSG00000153495	-0.000409	0.000368
10558_26_PCDH9_PCDH9	PCDH9	ENSG00000184226	0.549375	0.017338
10560_1_ITM2C_ITM2C	ITM2C	ENSG00000135916	0.001164	0.00069
10561_5_PGLYRP3_PGRP_I_alpha	PGRP-I-alpha	ENSG00000159527	0.010912	0.002403
10563_13_LYSMD3_LYSM3	LYSM3	ENSG00000176018	-4.3e-05	0.000394
10565_19_SLITRK3_SLIK3	SLIK3	ENSG00000121871	0.462526	0.020273
10569_28_SCGB1A1_Urinary_protein_1	MFAP2	ENSG00000117122	0.569627	0.015795
10571_14_MGAT1_MGAT1	MGAT1	ENSG00000131446	0.001979	0.000859
10572_65_CST8_CST8	CST8	ENSG00000125815	0.000351	0.000516
10574_10_AXL_AXL	b2-Microglobulin	ENSG00000166710	-5.8e-05	0.000294
10575_31_PUF60_PUF60	PUF60	ENSG00000179950	-0.00072	6e-05
10582_36_POMK_SG196	SG196	ENSG00000185900	0.000606	0.000469
10583_1_TMEM108_TM108	TM108	ENSG00000144868	0.00013	0.000429
10584_7_NDUFS4_NDUS4	NDUS4	ENSG00000164258	0.000224	0.000456
10588_39_ST3GAL5_SIAT9	SIAT9	ENSG00000115525	0.000535	0.000492
10589_7_RAET1L_RET1L	RET1L	ENSG00000155918	0.000598	0.000537
10603_1_HTN3_HIS3	HIS3	ENSG00000205649	0.06238	0.00745
10605_22_APMAP_APMAP	APMAP	ENSG00000101474	0.040003	0.005632
10606_34_TOR1AIP1_TOIP1	TOIP1	ENSG00000143337	0.000622	0.00054
10608_9_HTN1_HIS1	HIS1	ENSG00000126550	-0.00016	0.000253
10612_18_PLOD3_PLOD3	PLOD3	ENSG00000106397	0.114985	0.010649
10613_33_CASC4_CASC4	CASC4	ENSG00000166734	0.005702	0.001514
10615_18_MPZ_MYP0	MYP0	ENSG00000158887	0.000928	0.000609
10616_67_PODXL2_PDXL2	PDXL2	ENSG00000114631	0.001555	0.000775
10618_190_LRP2_megalin	megalin	ENSG00000081479	0.000398	0.000524
10620_21_MSMB_PSP_94	PSP-94	ENSG00000263639	0.959794	0.003321
10621_26_PRR16_PRR16	PRR16	ENSG00000184838	0.000444	0.000517
10623_19_MUC1_MUC1	MUC1	ENSG00000185499	-6e-05	0.000339
10624_45_SPINK13_ISK13	ISK13	ENSG00000214510	0.00036	0.000555
10627_87_APLP2_APLP2	APLP2	ENSG00000084234	0.215573	0.013965
10637_50_KIAA1324_K1324	K1324	ENSG00000116299	0.000243	0.000445
10638_1_TINF2_TINF2	TINF2	ENSG00000092330	0.000293	0.000511
10647_18_ASCC1_ASCC1	ASCC1	ENSG00000138303	-0.000468	0.000255
10663_42_INSIG1_INSI1	INSI1	ENSG00000186480	0.000297	0.000714
10666_7_GNPTG_GNPTG	GNPTG	ENSG00000090581	0.739133	0.009906
10667_78_C1orf185_CA185	CA185	ENSG00000204006	2e-05	0.000241
10668_5_STX4_STX4	STX4	ENSG00000103496	0.00313	0.00112
10672_75_SFTPB_SP_B	SP-B	ENSG00000168878	0.737964	0.011803
10675_223_TMX2_TMX2	TMX2	ENSG00000213593	0.000255	0.000378
10677_9_NDUFB4_NDUB4	NDUB4	ENSG00000065518	-6.1e-05	0.000256
10693_43_KLRG2_KLRG2	KLRG2	ENSG00000188883	-6.3e-05	0.000464
10695_12_WFDC10B_WF10B	WF10B	ENSG00000182931	0.000248	0.000449
10699_52_LRP1_LRP1	LRP1	ENSG00000123384	-0.000111	0.000293
10700_10_IGSF11_IGS11	IGS11	ENSG00000144847	0.000945	0.00058
10702_1_COL28A1_COSA1	COSA1	ENSG00000215018	0.001505	0.000731
10703_203_SUDS3_SDS3	SDS3	ENSG00000111707	0.000303	0.000601
10705_14_ST6GALNAC3_SIA7C	SIA7C	ENSG00000184005	-0.000481	0.000173
10708_3_GNRH2_GON2	GON2	ENSG00000125787	0.084843	0.007996
10713_151_CD300LB_CLM7	CLM7	ENSG00000178789	9.9e-05	0.000528
10714_7_ACE_ACE	ACE	ENSG00000159640	0.900791	0.005898
10722_13_SYK_KSYK	KSYK	ENSG00000165025	0.02145	0.003359
10731_10_HS3ST5_HS3S5	HS3S5	ENSG00000249853	0	0.000333
10734_339_GAL3ST2_G3ST2	G3ST2	ENSG00000154252	9.4e-05	0.000371
10737_96_SERPINB1_Serpin_B1	Serpin B1	ENSG00000021355	0.009604	0.001911
10748_216_PCDHB2_PCDB2	PCDB2	ENSG00000112852	0.000621	0.000544
10752_8_CDYL2_CDYL2	CDYL2	ENSG00000166446	0.001504	0.000838
10758_2_KERA_KERA	KERA	ENSG00000139330	0.000158	0.000438
10760_107_GRIA4_GRIA4	GRIA4	ENSG00000152578	0.00036	0.000423
10761_5_TMED2_TMED2	TMED2	ENSG00000086598	0.00115	0.000645
10772_21_CSGALNACT2_CGAT2	CGAT2	ENSG00000169826	0.010296	0.002171
10781_19_CLEC4G_CLC4G	CLC4G	ENSG00000182566	0.020974	0.003107
10785_8_LRRC52_LRC52	LRC52	ENSG00000162763	-0.000189	0.000385
10800_15_SERPINH1_Collagen_binding_protein	Collagen-binding protein	ENSG00000149257	0.080055	0.008383
10809_14_KLRB1_KLRB1	KLRB1	ENSG00000111796	0.195508	0.014382
10814_7_CD1A_CD1A	CD1A	ENSG00000158477	0.000193	0.000449
10815_2_HABP4_HABP4	HABP4	ENSG00000130956	0.525005	0.018158
10817_26_TOMM20L_TO20L	TO20L	ENSG00000196860	0.000454	0.000466
10818_36_SMPD1_ASM	ASM	ENSG00000166311	0.870646	0.005578
10825_12_VSIG10_VSI10	VSI10	ENSG00000176834	0.000478	0.000657
10827_67_LINGO3_LIGO3	LIGO3	ENSG00000220008	0.001523	0.000937
10830_5_EFCAB14_K0494	K0494	ENSG00000159658	0.000261	0.000423
10832_24_B4GALT6_B4GT6	B4GT6	ENSG00000118276	0.941521	0.002825
10833_64_HHIP_HHIP	HHIP	ENSG00000164161	0.02239	0.003466
10835_25_A4GNT_A4GCT	A4GCT	ENSG00000118017	0.002661	0.00095
10842_7_GCNT4_GCNT4	GCNT4	ENSG00000176928	0.000234	0.00049
10847_1_SIGLEC15_SIG15	SIG15	ENSG00000197046	0.001992	0.000882
10852_114_HNRNPDL_HNRDL	HNRDL	ENSG00000152795	0.000627	0.000583
10866_60_SMEK1_P4R3A	P4R3A	ENSG00000100796	-0.000549	0.00026
10880_38_FAM163B_F163B	F163B	ENSG00000196990	0.000687	0.000734
10882_12_DSC1_Desmocollin_1	Desmocollin-1	ENSG00000134765	0.001014	0.000707
10885_36_C6orf89_CF089	CF089	ENSG00000198663	-0.00031	0.000431
10889_2_MRAP2_MRAP2	MRAP2	ENSG00000135324	7e-06	0.000329
10892_8_OSMR_OSMR	OSMR	ENSG00000145623	0.050489	0.005833
10895_28_TMPRSS11B_TM11B	TM11B	ENSG00000185873	-0.000332	0.000187
10900_272_STMN2_STMN2	STMN2	ENSG00000104435	0.000224	0.00041
10902_53_ASPRV1_APRV1	APRV1	ENSG00000244617	0.003965	0.001231
10903_50_STX8_STX8	STX8	ENSG00000170310	0.003635	0.00119
10907_116_NTM_NTRI	NTRI	ENSG00000182667	0.89102	0.004368
10908_2_GALNT13_GLT13	GLT13	ENSG00000144278	0.009394	0.002093
10917_40_GNGT2_GBGT2	GBGT2	ENSG00000167083	0.002533	0.000982
10924_258_CYB5D2_NEUFC	NEUFC	ENSG00000167740	0.567078	0.014029
10938_13_CD58_sLFA_3	sLFA-3	ENSG00000116815	0.172741	0.012182
10939_16_PLEKHA4_PKHA4	PKHA4	ENSG00000105559	-0.000208	0.000394
10940_25_SRL_SRCA	SRCA	ENSG00000185739	0.017654	0.002801
10945_11_STX6_Syntaxin_6	Syntaxin-6	ENSG00000135823	0.004925	0.001446
10948_14_PLD3_PLD3	PLD3	ENSG00000105223	0.003966	0.001226
10949_59_RPLP2_RLA2	RLA2	ENSG00000177600	0.00063	0.000602
10953_14_CLEC2A_CLC2A	CLC2A	ENSG00000188393	0.000834	0.000598
10955_4_CLEC10A_CLC10	CLC10	ENSG00000132514	7.8e-05	0.000564
10959_125_BET1L_BET1L	BET1L	ENSG00000177951	0.016092	0.002779
10974_20_SPINK7_ISK7	ISK7	ENSG00000145879	0.016481	0.002669
10975_59_MUCL1_MUCL1	MUCL1	ENSG00000172551	-0.000207	0.000305
10978_39_GH2_SOM2	SOM2	ENSG00000136487	-7.9e-05	0.000326
10981_56_NRG3_NRG3	NRG3	ENSG00000185737	-1.4e-05	0.000417
10990_21_LRRK2_LRRK2	LRRK2	ENSG00000188906	0.000233	0.000413
11067_13_BGLAP_Osteocalcin	Osteocalcin	ENSG00000242252	0.000675	0.000572
11071_1_IL5_IL_5	IL-5	ENSG00000113525	1e-05	0.000338
11098_1_PDXK_PDXK	PDXK	ENSG00000160209	0.762983	0.009556
11101_18_TLR4_TLR4	TLR4	ENSG00000136869	-0.000359	0.000275
11102_22_REG4_REG4	REG4	ENSG00000134193	0.103118	0.010992
11103_24_HSPB1_HSP_27	HSP 27	ENSG00000106211	0.834736	0.009015
11105_171_ENO1_Alpha_enolase	Alpha enolase	ENSG00000074800	0.002292	0.000969
11112_18_TMEM167A_KISHA	KISHA	ENSG00000174695	-0.000447	0.000252
11117_2_SPATA20_SPT20	SPT20	ENSG00000006282	0.73167	0.010898
11118_107_RAB17_RAB17	RAB17	ENSG00000124839	0.000412	0.000513
11122_97_SPG21_SPG21	SPG21	ENSG00000090487	0.000884	0.00053
11126_102_TRIO_TRIO	TRIO	ENSG00000038382	0.001696	0.000774
11130_158_CACNB4_CACB4	CACB4	ENSG00000182389	7.2e-05	0.000288
11134_30_MTRF1L_RF1ML	RF1ML	ENSG00000112031	0.076045	0.008114
11135_5_MRPL55_RM55	RM55	ENSG00000162910	-0.000199	0.00025
11137_43_CSF2RB_IL3RB	IL3RB	ENSG00000100368	-0.000463	0.000462
11138_16_RUNX3_RUNX3	RUNX3	ENSG00000020633	0.000247	0.000485
11140_56_COL1A1_CO1A1	CO1A1	ENSG00000108821	0.554397	0.014955
11142_11_ANGPTL1_ANGL1	ANGL1	ENSG00000116194	0.655734	0.016331
11143_32_OLFM3_NOE3	NOE3	ENSG00000118733	0.002071	0.000873
11144_10_DEFB116_DB116	DB116	ENSG00000215545	-2.2e-05	0.000209
11145_72_KIAA1549L_K154L	K154L	ENSG00000110427	0.445993	0.01671
11147_17_TREML1_TRML1	TRML1	ENSG00000161911	0.00119	0.000726
11152_46_KLK13_kallikrein_13	kallikrein 13	ENSG00000167759	0.930193	0.002728
11154_3_NFE2L1_NF2L1	NF2L1	ENSG00000082641	0.000371	0.000373
11155_16_COL6A5_CO6A5	CO6A5	ENSG00000172752	0.000785	0.000576
11158_40_CCDC64_BICR1	BICR1	ENSG00000135127	-7.7e-05	0.000371
11160_56_RNF122_RN122	RN122	ENSG00000133874	-0.000138	0.000233
11161_5_SPG20_SPG20	SPG20	ENSG00000133104	0.000674	0.000572
11162_37_EQTN_EQTN	EQTN	ENSG00000120160	-0.000154	0.000415
11163_7_FAM162B_F162B	F162B	ENSG00000183807	-1.1e-05	0.000314
11168_3_MEGF10_MEG10	MEG10	ENSG00000145794	0.000396	0.000491
11173_29_MILR1_MILR1	MILR1	ENSG00000271605	0.001077	0.000707
11174_8_THSD7A_THS7A	THS7A	ENSG00000005108	-0.000346	0.000255
11175_45_LPCAT2_PCAT2	PCAT2	ENSG00000087253	0.001041	0.000701
11177_16_KRT5_K2C5	K2C5	ENSG00000186081	0.045389	0.005549
11179_7_TSSK1B_TSSK1	TSSK1	ENSG00000212122	-0.000115	0.000288
11180_17_SMARCC1_SMRC1	SMRC1	ENSG00000173473	-0.000222	8.5e-05
11186_12_TMEM52_TMM52	TMM52	ENSG00000178821	0.001095	0.000719
11190_129_YME1L1_YMEL1	YMEL1	ENSG00000136758	0.000421	0.000491
11192_168_TINAGL1_TINAL	TINAL	ENSG00000142910	0.047568	0.005857
11198_37_CREB3L1_CR3L1	CR3L1	ENSG00000157613	8.5e-05	0.000319
11201_19_PUS1_TRUA	TRUA	ENSG00000177192	4.4e-05	0.000511
11202_70_TBX5_TBX5	TBX5	ENSG00000089225	0.00122	0.000786
11204_80_CXADR_CXAR	CXAR	ENSG00000154639	-0.000311	0.000464
11205_10_ITGB7_Integrin_beta_7	Integrin beta-7	ENSG00000139626	0.000392	0.000537
11211_7_TBCE_TBCE	TBCE	ENSG00000285053	0.027191	0.003779
11212_7_TXNDC5_TXND5	TXND5	ENSG00000239264	0.408242	0.016832
11214_40_DNAJB9_DNJB9	DNJB9	ENSG00000128590	0.006222	0.001628
11215_6_CDH15_CAD15	CAD15	ENSG00000129910	-0.000193	0.000394
11217_16_CTBP1_CTBP1	CTBP1	ENSG00000159692	0.000555	0.000525
11218_84_TPMT_TPMT	TPMT	ENSG00000137364	0.0006	0.000549
11219_95_FGFBP3_FGFP3	FGFP3	ENSG00000174721	0.24444	0.016251
11220_53_C10orf105_CJ105	CJ105	ENSG00000214688	-0.000216	0.000418
11223_1_TMEM154_TM154	TM154	ENSG00000170006	-9e-05	0.000456
11226_16_UBE3A_UBE3A	UBE3A	ENSG00000114062	0.000469	0.000629
11227_31_TBL2_TBL2	TBL2	ENSG00000106638	0.000217	0.00038
11228_37_RIC3_RIC3	RIC3	ENSG00000166405	0	0.000445
11229_16_ERN1_ERN1	ERN1	ENSG00000178607	-0.00017	0.00025
11231_12_FDX1L_ADXL	ADXL	ENSG00000267673	0.000813	0.000609
11237_49_PCOLCE_PCOC1	PCOC1	ENSG00000106333	0.109735	0.010707
11239_49_TMPRSS6_TMPS6	TMPS6	ENSG00000187045	-0.000301	0.00047
11241_8_ASL_ARLY	ARLY	ENSG00000126522	0.153778	0.017041
11242_33_TGM1_TGM1	TGM1	ENSG00000092295	0.000466	0.000553
11243_90_ADGRF1_GPR110	GPR110	ENSG00000153292	-0.000287	0.000346
11247_20_NAGS_NAGS	NAGS	ENSG00000161653	-0.000139	0.000273
11248_43_UROS_HEM4	HEM4	ENSG00000188690	0.348798	0.015893
11252_30_LRCH4_LRCH4	LRCH4	ENSG00000077454	0.000611	0.000514
11254_13_PAPLN_PPN	PPN	ENSG00000100767	-0.000228	0.000272
11257_1_QDPR_DHPR	DHPR	ENSG00000151552	0.893352	0.005296
11258_41_MADCAM1_MAdCAM_1	MAdCAM-1	ENSG00000099866	-0.000498	0.00048
11262_39_TRABD_TRABD	TRABD	ENSG00000170638	0.000109	0.000507
11263_57_CASQ1_CASQ1	CASQ1	ENSG00000143318	-0.00027	0.000363
11264_33_XDH_XDH	XDH	ENSG00000158125	0.002097	0.000886
11265_8_ALDH1A1_Retinal_dehydrogenase_1	Retinal dehydrogenase 1	ENSG00000165092	0.015896	0.003038
11266_8_SELPLG_SELPL	SELPL	ENSG00000110876	0.289446	0.016277
11270_17_CHCHD10_CHC10	CHC10	ENSG00000250479	0.002952	0.001026
11273_176_GSTT2B_GSTT2	GSTT2	ENSG00000133433	0.607945	0.014199
11275_94_LRP1B_LRP1B	LRP1B	ENSG00000168702	0.000192	0.00048
11277_23_ATF6_ATF6A	ATF6A	ENSG00000118217	0.004835	0.001299
11279_42_GABBR1_GABR1	GABR1	ENSG00000204681	9.8e-05	0.000245
11281_6_GRB7_GRB7	GRB7	ENSG00000141738	0.000135	0.000395
11283_13_DCAF5_DCAF5	DCAF5	ENSG00000139990	0.000104	0.000438
11284_24_LAIR1_LAIR1	LAIR1	ENSG00000167613	-0.000367	0.00062
11286_78_VIMP_SELS	SELS	ENSG00000131871	-0.000221	0.000416
11287_14_CYB5A_Cytochrome_b5	Cytochrome b5	ENSG00000166347	0.004382	0.001087
11288_26_NT5C2_5NTC	5NTC	ENSG00000076685	0.048181	0.006891
11289_31_CSNK1D_KC1D	KC1D	ENSG00000141551	1.7e-05	0.000424
11292_13_SCARA3_SCAR3	SCAR3	ENSG00000168077	0.000327	0.000477
11297_54_NOTCH2_NOTC2	NOTC2	ENSG00000134250	0.000655	0.000513
11300_32_SORT1_SORT	SORT	ENSG00000134243	0.001559	0.000817
11302_237_TNR_TENR	TENR	ENSG00000116147	0.038094	0.005076
11303_7_SAMHD1_SAMH1	SAMH1	ENSG00000101347	-0.000144	0.000277
11308_8_CREB3L4_CR3L4	CR3L4	ENSG00000143578	0.268861	0.015704
11311_79_RAG1_RAG_1	RAG-1	ENSG00000166349	-6e-06	0.0004
11312_40_PMS2_PMS2	PMS2	ENSG00000122512	-0.000209	0.00042
11313_100_PCBD1_PHS	PHS	ENSG00000166228	0.663875	0.012214
11315_148_PPM1D_PPM1D	PPM1D	ENSG00000170836	-0.000517	0.000138
11319_106_MRE11A_MRE11	MRE11	ENSG00000020922	0.002335	0.000939
11324_3_PXDNL_PXDNL	PXDNL	ENSG00000147485	-9.3e-05	0.000351
11325_8_BTG2_BTG2	BTG2	ENSG00000159388	0.001207	0.000768
11327_56_CLK2_CLK2	CLK2	ENSG00000176444	0.000366	0.000465
11328_9_USB1_USB1	USB1	ENSG00000103005	0.000735	0.000644
11330_15_CSNK2B_CSK2B	CSK2B	ENSG00000204435	0.001272	0.000619
11333_82_ARHGAP25_RHG25	RHG25	ENSG00000163219	0.091301	0.009053
11334_7_LILRB3_LIRB3	LIRB3	ENSG00000204577	-0.000515	0.000634
11336_9_FANCF_FANCF	FANCF	ENSG00000183161	0.000411	0.00042
11338_49_BLK_BLK	BLK	ENSG00000136573	0.000926	0.000691
11342_59_PLXDC2_PXDC2	PXDC2	ENSG00000120594	-5e-05	0.00036
11347_9_TALDO1_Transaldolase	Transaldolase	ENSG00000177156	0.047597	0.005512
11348_132_P4HA2_P4HA2	P4HA2	ENSG00000072682	-0.000134	0.000166
11351_233_NHEJ1_NHEJ1	NHEJ1	ENSG00000187736	0.035693	0.00476
11352_42_TTN_TITIN	TITIN	ENSG00000155657	4.8e-05	0.00034
11354_21_PLCB1_Phospholipase_C_beta_1	Phospholipase C-beta-1	ENSG00000182621	0.000393	0.000526
11355_10_EIF5A2_IF5A2	IF5A2	ENSG00000163577	-9.9e-05	0.00035
11356_19_DGCR14_DGC14	DGC14	ENSG00000100056	0.004864	0.001351
11358_15_GRB10_GRB10	GRB10	ENSG00000106070	0.003346	0.001174
11361_73_TYMP_TP	TP	ENSG00000025708	0.002308	0.000903
11363_58_AQP4_AQP4	AQP4	ENSG00000171885	-0.000325	0.000387
11364_18_MFN1_MFN1	MFN1	ENSG00000171109	-0.000255	0.00028
11365_17_TENM4_TEN4	TEN4	ENSG00000149256	0.000313	0.000492
11368_32_AK2_KAD2	KAD2	ENSG00000004455	0.00103	0.000666
11369_23_ADH5_ADHX	ADHX	ENSG00000197894	0.687977	0.015682
11375_49_FOXL2_FOXL2	FOXL2	ENSG00000183770	0.00081	0.000568
11377_19_ADH7_ADH7	ADH7	ENSG00000196344	0.659814	0.015987
11380_84_RBM24_RBM24	RBM24	ENSG00000112183	-0.000274	0.000412
11382_5_BLVRA_BIEA	BIEA	ENSG00000106605	0.002733	0.00101
11383_41_KRT7_Keratin_7	Keratin 7	ENSG00000135480	-0.00018	0.000397
11388_75_WFDC2_HE4	HE4	ENSG00000101443	0.007556	0.001789
11390_24_CA8_Carbonic_Anhydrase_VIII	Carbonic Anhydrase VIII	ENSG00000178538	0.843758	0.008489
11395_5_PTK2B_FAK2	FAK2	ENSG00000120899	0.00125	0.000708
11407_57_PLSCR3_PLS3	PLS3	ENSG00000187838	0.001088	0.000712
11416_23_FBXL4_FBXL4	FBXL4	ENSG00000112234	-3e-06	0.000322
11421_10_EHD4_EHD4	EHD4	ENSG00000103966	0.000174	0.000347
11422_2_DLX3_DLX3	DLX3	ENSG00000064195	-3e-06	0.000523
11424_4_FAH_FAAA	FAAA	ENSG00000103876	0.917992	0.003635
11428_31_PDLIM1_PDLI1	PDLI1	ENSG00000107438	0.00669	0.001793
11433_11_TCTN2_TECT2	TECT2	ENSG00000168778	0.000118	0.000407
11436_6_INA_AINX	AINX	ENSG00000148798	0.000362	0.000397
11438_6_DNAJB2_DNJB2	DNJB2	ENSG00000135924	0.000227	0.000494
11439_88_RHPN2_RHPN2	RHPN2	ENSG00000131941	5.7e-05	0.000466
11440_58_SOCS3_SOCS_3	SOCS-3	ENSG00000184557	-0.000111	0.000626
11441_11_PYGL_PYGL	PYGL	ENSG00000100504	0.192259	0.013656
11442_1_DNER_DNER	DNER	ENSG00000187957	-0.000495	0.000322
11444_49_POLR3F_RPC6	RPC6	ENSG00000132664	0.000259	0.000547
11448_34_GALK1_GALK1	GALK1	ENSG00000108479	0.000842	0.000679
11449_22_CAPZA1_CAZA1	CAZA1	ENSG00000116489	0.000596	0.000517
11454_87_EIF3G_EIF3G	EIF3G	ENSG00000130811	-7.6e-05	0.000419
11458_30_PCBP1_PCBP1	PCBP1	ENSG00000169564	-1.6e-05	0.000388
11462_8_RBFOX2_RBM9	RBM9	ENSG00000100320	0.000925	0.000666
11464_9_RELB_RELB	RELB	ENSG00000104856	0.002486	0.001004
11465_4_GPR135_GP135	GP135	ENSG00000181619	0.000351	0.000423
11468_15_RBM19_RBM19	RBM19	ENSG00000122965	0.000652	0.000666
11476_43_VPS4A_VPS4A	VPS4A	ENSG00000132612	2.5e-05	0.000283
11480_1_ALDH3A1_Aldehyde_dehydrogenase__class_3	Aldehyde dehydrogenase, class 3	ENSG00000108602	0.009147	0.001894
11481_25_HAVCR2_TIMD3	TIMD3	ENSG00000135077	0.000238	0.000414
11486_26_ZNF174_ZN174	ZN174	ENSG00000103343	0.00089	0.000706
11493_169_DYNLL2_DYL2	DYL2	ENSG00000264364	0.004885	0.001341
11494_4_ELL2_ELL2	ELL2	ENSG00000118985	0.0014	0.000807
11513_92_CD38_CD38	CD38	ENSG00000004468	-0.00065	0.000234
11514_196_CD59_CD59	CD59	ENSG00000085063	0.067358	0.006815
11516_7_FABP1_FABPL	FABPL	ENSG00000163586	0.006949	0.00171
11530_37_HMBS_HEM3	HEM3	ENSG00000256269	0.0064	0.001639
11531_24_C10orf54_GI24	GI24	ENSG00000107738	0.555588	0.015737
11534_6_LRIT3_LRIT3	LRIT3	ENSG00000183423	-0.000325	0.000327
11536_9_MYSM1_MYSM1	MYSM1	ENSG00000162601	-0.000367	0.000295
11537_12_TFR2_TFR2	TFR2	ENSG00000106327	0.000139	0.000362
11539_4_ATP5J2_ATPK	ATPK	ENSG00000241468	-0.000261	0.000231
11540_37_FOXO3_FOXO3A	FOXO3A	ENSG00000118689	0.001819	0.000704
11543_84_LIMA1_LIMA1	LIMA1	ENSG00000050405	0.001834	0.000707
11544_39_PHF3_PHF3	PHF3	ENSG00000118482	7e-06	0.000241
11546_7_CYGB_CYGB	CYGB	ENSG00000161544	-0.000281	0.000456
11547_84_MUSK_MUSK	MUSK	ENSG00000030304	0.008594	0.001813
11548_84_CDC25A_MPIP1	MPIP1	ENSG00000164045	0.000252	0.000298
11549_6_ISL1_ISL1	ISL1	ENSG00000016082	-0.000185	0.000164
11551_16_HMG20B_HM20B	HM20B	ENSG00000064961	0.001509	0.0009
11557_3_SMURF1_SMUF1	SMUF1	ENSG00000198742	-0.000264	0.000272
11560_76_NFATC4_NFAC4	NFAC4	ENSG00000100968	6.9e-05	0.000498
11562_9_POLE2_DPOE2	DPOE2	ENSG00000100479	0.000655	0.000531
11567_23_ZNF10_ZNF10	ZNF10	ENSG00000256223	-0.000184	0.000221
11568_2_FKBP1B_FKB1B	FKB1B	ENSG00000119782	0.292683	0.017662
11570_94_BCAP29_BAP29	BAP29	ENSG00000075790	-0.00058	0.000234
11571_75_KLRC3_NKG2E	NKG2E	ENSG00000205810	0.000153	0.000412
11572_4_DNM2_DYN2	DYN2	ENSG00000079805	0.000903	0.000689
11573_3_SRSF6_SRSF6	SRSF6	ENSG00000124193	0.000443	0.000608
11587_5_MGA_MGAP	MGAP	ENSG00000174197	0.000317	0.000402
11590_5_RBM23_RBM23	RBM23	ENSG00000100461	0.000537	0.000673
11591_43_PRC1_PRC1	PRC1	ENSG00000198901	-0.000484	0.000316
11592_1_ELAVL1_ELAV1	ELAV1	ENSG00000066044	0.000291	0.00061
11593_21_CXCL9_MIG	MIG	ENSG00000138755	0.000279	0.000443
11601_26_DHX8_DHX8	DHX8	ENSG00000067596	0.000471	0.000442
11606_22_DNAJB6_DNJB6	DNJB6	ENSG00000105993	0.001372	0.000719
11608_5_MAP1LC3B_MLP3B	MLP3B	ENSG00000140941	0.000744	0.000624
11614_29_ERH_ERH	ERH	ENSG00000100632	0.000617	0.000575
11615_16_DAPP1_DAPP1	DAPP1	ENSG00000070190	0.016001	0.00298
11616_9_HSF1_HSF1	HSF1	ENSG00000185122	0.006867	0.001706
11618_83_MYB_MYB	MYB	ENSG00000118513	0.000213	0.000461
11626_7_UBE2V1_UB2V1	UB2V1	ENSG00000124208	0.001331	0.000724
11633_89_AHSA1_AHSA1	AHSA1	ENSG00000100591	0.000949	0.0006
11634_32_RGS10_RGS10	RGS10	ENSG00000148908	0.00137	0.000788
11636_33_TAGLN2_Transgelin_2	Transgelin-2	ENSG00000158710	0.011523	0.002202
11638_42_B3GALT2_B3GT2	B3GT2	ENSG00000162630	-0.000288	0.000256
11643_73_DTX3L_DTX3L	DTX3L	ENSG00000163840	0.003163	0.001059
11645_9_P4HA1_P4HA1	P4HA1	ENSG00000122884	0.000136	0.000341
11646_4_CHST9_Carbohydrate_sulfotransferase_9	Carbohydrate sulfotransferase 9	ENSG00000154080	0.395686	0.016743
11649_3_SMAP1_SMAP1	SMAP1	ENSG00000112305	0.440166	0.018043
11653_69_SLC6A9_SC6A9	SC6A9	ENSG00000196517	4.2e-05	0.000378
11654_77_NRSN1_NRSN1	NRSN1	ENSG00000152954	0.000252	0.000506
11656_110_EVL_EVL	EVL	ENSG00000196405	0.32731	0.015231
11659_31_CLINT1_EPN4	EPN4	ENSG00000113282	0.002476	0.000957
11661_11_NLRP1_NALP1	NALP1	ENSG00000091592	0.000682	0.000672
11664_32_ARFGAP2_ARFG2	ARFG2	ENSG00000149182	0.000112	0.00023
11666_72_RGS8_RGS8	RGS8	ENSG00000135824	0.000486	0.000517
11669_39_SLCO5A1_SO5A1	SO5A1	ENSG00000137571	8e-06	0.000425
11671_19_BRPF1_BRPF1	BRPF1	ENSG00000156983	7.9e-05	0.00047
11672_17_KIF16B_KI16B	KI16B	ENSG00000089177	0.000261	0.00055
11678_105_GJD2_CXD2	CXD2	ENSG00000159248	0.000915	0.000631
11681_8_AGFG1_NUPL	NUPL	ENSG00000173744	0.009645	0.001915
11682_7_TXNIP_TXNIP	TXNIP	ENSG00000265972	0.333333	0.001672
11683_19_GGA3_GGA3	GGA3	ENSG00000125447	0.0001	0.000485
11690_47_ANAPC7_APC7	APC7	ENSG00000196510	0.000817	0.000565
11696_7_CRABP2_RABP2	RABP2	ENSG00000143320	0.355316	0.016168
11699_16_PTP4A2_TP4A2	TP4A2	ENSG00000184007	0.000261	0.000447
11708_2_LCN1_LCN1	LCN1	ENSG00000160349	0.002585	0.001157
11709_29_CPT1B_CPT1B	CPT1B	ENSG00000205560	-7.7e-05	0.000297
11715_1_POU2F1_PO2F1	PO2F1	ENSG00000143190	0.000112	0.000507
11716_28_LRIT2_LRIT2	LRIT2	ENSG00000204033	-5.6e-05	0.000327
11816_84_JAK2_JAK2	JAK2	ENSG00000096968	0.001854	0.000936
11827_7_RORC_RORG	RORG	ENSG00000143365	0.00046	0.000478
11837_7_TNFRSF18_GITR	GITR	ENSG00000186891	0.000171	0.000394
11838_130_PIEZO1_FA38A	FA38A	ENSG00000103335	0.000203	0.000489
11872_9_PCDHGB1_PCDGD	PCDGD	ENSG00000254221	0.000748	0.000624
11910_27_DLX4_DLX4	DLX4	ENSG00000108813	0.001182	0.00077
11911_13_LRRC4B_LRC4B	LRC4B	ENSG00000131409	-0.000508	0.000601
11926_23_AAGAB_P34	P34	ENSG00000103591	0.000732	0.000548
11934_9_INTS3_INT3	INT3	ENSG00000143624	0.001994	0.000895
11955_1_ARHGAP1_RHG01	RHG01	ENSG00000175220	0.000167	0.00031
11967_23_CRABP1_RABP1	RABP1	ENSG00000166426	0.000178	0.000497
11969_5_S100A2_S100A2	S100A2	ENSG00000196754	0.02731	0.004001
11988_24_PTPRH_PTPRH	PTPRH	ENSG00000080031	0.000732	0.000783
12001_7_TJP1_ZO1	ZO1	ENSG00000104067	0.000203	0.000485
12008_3_CD7_CD7	CD7	ENSG00000173762	0.244602	0.014791
12016_60_CBL_CBL	CBL	ENSG00000110395	0.065411	0.007177
12018_84_TPK1_TPK1	TPK1	ENSG00000196511	0.000178	0.000397
12020_39_BPGM_PMGE	PMGE	ENSG00000172331	0.002481	0.000948
12022_12_SMAD4_SMAD4	SMAD4	ENSG00000141646	-0.000113	0.00039
12030_82_DES_Desmin	Desmin	ENSG00000175084	0.000524	0.000506
12033_3_BUB1_BUB1	BUB1	ENSG00000169679	0.00075	0.000492
12034_28_CAP1_CAP_1	CAP 1	ENSG00000131236	0.000148	0.000411
12046_51_TARDBP_TADBP	TADBP	ENSG00000120948	0.000122	0.000472
12329_21_RPS6KA1_KS6A1	KS6A1	ENSG00000117676	0.016493	0.002905
12332_7_EEF2K_EF2K	EF2K	ENSG00000103319	0.000253	0.000479
12333_87_RPIA_RPIA	RPIA	ENSG00000153574	0.097758	0.010911
12338_27_EGFLAM_EGFLA	EGFLA	ENSG00000164318	0.305774	0.015721
12340_17_AARS_SYAC	SYAC	ENSG00000090861	0.001543	0.000706
12341_8_DUSP6_DUS6	DUS6	ENSG00000139318	0.000222	0.000416
12343_14_ACAP2_CENB2	CENB2	ENSG00000114331	0.005035	0.001373
12345_4_ANAPC10_APC10	APC10	ENSG00000164162	0.000106	0.000429
12347_29_CCM2_CCM2	CCM2	ENSG00000136280	0.001207	0.000653
12348_46_SARS2_SYSM	SYSM	ENSG00000104835	0.013779	0.002521
12350_86_ETS2_ETS2	ETS2	ENSG00000157557	0.000201	0.000505
12352_70_ARRDC3_ARRD3	ARRD3	ENSG00000113369	0.00033	0.000413
12355_223_MRRF_RRFM	RRFM	ENSG00000148187	0.000916	0.000633
12356_65_SRI_Sorcin	Sorcin	ENSG00000075142	0.008298	0.001836
12357_41_SNAP29_SNP29	SNP29	ENSG00000099940	0.011398	0.002108
12361_102_RRAS2_RRAS2	RRAS2	ENSG00000133818	0.000989	0.000585
12363_70_TRIB2_TRIB2	TRIB2	ENSG00000071575	-0.000377	0.000266
12365_108_RUVBL1_RUVB1	RUVB1	ENSG00000175792	-6.3e-05	0.000385
12366_16_CRYGD_CRGD	CRGD	ENSG00000118231	0.050782	0.006232
12367_52_TMEM57_MACOI	MACOI	ENSG00000204178	2.7e-05	0.000408
12368_18_KAT2B_PCAF	PCAF	ENSG00000114166	0.000769	0.00056
12370_30_APOF_Apo_F	Apo F	ENSG00000175336	0.219142	0.015533
12373_73_TRA2B_TRA2B	TRA2B	ENSG00000136527	-0.000181	0.000389
12374_8_PAFAH1B3_PA1B3	PA1B3	ENSG00000079462	9.5e-05	0.000418
12376_85_CDKN2D_p19_INK4d	p19-INK4d	ENSG00000129355	0.00133	0.000765
12381_26_CBR1_CBR1	CBR1	ENSG00000159228	0.614711	0.014388
12382_2_DDX58_DDX58	DDX58	ENSG00000107201	0.107467	0.0101
12384_92_COPS7B_CSN7B	CSN7B	ENSG00000144524	0.000201	0.00047
12385_4_CAPN3_CAN3	CAN3	ENSG00000092529	0.001336	0.000655
12386_11_RNPEP_AMPB	AMPB	ENSG00000176393	0.91838	0.003762
12387_7_PDLIM4_PDLI4	PDLI4	ENSG00000131435	0.020245	0.003602
12391_27_PDZD7_PDZD7	PDZD7	ENSG00000186862	-0.000247	0.000264
12392_30_ARL1_ARL1	ARL1	ENSG00000120805	0.000128	0.000479
12394_53_C16orf54_CP054	CP054	ENSG00000185905	-0.000163	0.000205
12395_86_DARS2_SYDM	SYDM	ENSG00000117593	0.006313	0.001596
12396_19_HIBCH_HIBCH	HIBCH	ENSG00000198130	0.384882	0.018861
12398_15_PAX4_PAX4	PAX4	ENSG00000106331	-0.000193	0.000224
12399_194_CCDC50_CCD50	CCD50	ENSG00000152492	0.002586	0.000968
12400_25_UBE2T_UBE2T	UBE2T	ENSG00000077152	0.00067	0.000605
12401_3_STAMBPL1_STALP	STALP	ENSG00000138134	0.019752	0.003229
12406_119_DIRAS3_ARHI	ARHI	ENSG00000162595	-0.000679	0.000234
12408_333_RAB22A_RB22A	RB22A	ENSG00000124209	0.007982	0.001673
12409_90_RAB7B_RAB7B	RAB7B	ENSG00000276600	-1.3e-05	0.000422
12411_60_MAX_MAX	MAX	ENSG00000125952	0.077572	0.008628
12415_122_EDF1_EDF1	EDF1	ENSG00000107223	-0.000184	0.000415
12420_10_GPD1L_GPD1L	GPD1L	ENSG00000152642	-0.000689	0.000309
12422_143_ALOX15B_LX15B	LX15B	ENSG00000179593	0.004879	0.001236
12424_107_THYN1_THYN1	THYN1	ENSG00000151500	0.004367	0.001238
12425_104_ARF6_ARF6	ARF6	ENSG00000165527	0.000114	0.000383
12426_19_MOB1A_MOL1B	MOL1B	ENSG00000114978	0.000722	0.000566
12428_2_LYPLAL1_LYPL1	LYPL1	ENSG00000143353	0.019602	0.003323
12431_13_PELO_PELO	PELO	ENSG00000152684	0.000678	0.000531
12432_23_CACYBP_CYBP	CYBP	ENSG00000116161	0.012122	0.002342
12434_25_IST1_K0174	K0174	ENSG00000182149	0.000398	0.000362
12437_18_ULK3_ULK3	ULK3	ENSG00000140474	0.003696	0.001119
12438_127_MPG_3MG	3MG	ENSG00000103152	0.009548	0.002091
12439_67_IRF9_ISGF3	ISGF3	ENSG00000213928	-0.000636	0.000354
12442_4_RHOD_RHOD	RHOD	ENSG00000173156	0.000592	0.000511
12445_50_ANKRD27_ANR27	ANR27	ENSG00000105186	0.002658	0.000921
12449_16_PPIH_PPIH	PPIH	ENSG00000171960	0.007968	0.00203
12450_42_PMVK_PMVK	PMVK	ENSG00000163344	0.190664	0.014781
12451_62_BACH1_BACH1	BACH1	ENSG00000156273	0.000475	0.000458
12452_32_SUV420H2_SV422	SV422	ENSG00000133247	0.001308	0.000846
12453_161_NXF1_NXF1	NXF1	ENSG00000162231	-0.000443	0.000229
12454_105_NTMT1_NTM1A	NTM1A	ENSG00000148335	-0.000356	0.000443
12455_48_MYNN_MYNN	MYNN	ENSG00000085274	0.000146	0.000414
12457_10_ADI1_MTND	MTND	ENSG00000182551	0.004713	0.001262
12458_79_CHP1_CHP1	CHP1	ENSG00000187446	0.000829	0.000562
12459_13_PLEKHA1_PKHA1	PKHA1	ENSG00000107679	0.721285	0.011068
12461_8_SIRT5_SIRT5	SIRT5	ENSG00000124523	8.8e-05	0.000439
12462_20_SETMAR_SETMR	SETMR	ENSG00000170364	-0.001234	0.000314
12466_7_HNRNPA1_ROA1	ROA1	ENSG00000135486	0.000592	0.000537
12469_19_MAPRE1_MARE1	MARE1	ENSG00000101367	0.001508	0.000631
12471_47_STAU1_STAU1	STAU1	ENSG00000124214	0.001064	0.000611
12473_48_KCTD5_KCTD5	KCTD5	ENSG00000167977	0.001242	0.000743
12475_48_CLIC5_CLIC5	CLIC5	ENSG00000112782	0.747585	0.011163
12476_50_TIGAR_TIGAR	TIGAR	ENSG00000078237	0.001924	0.00087
12477_42_TSN_TSN	TSN	ENSG00000211460	6.7e-05	0.000406
12478_15_RPL30_RL30	RL30	ENSG00000156482	-2.6e-05	0.000371
12479_50_PRKAR1B_KAP1	KAP1	ENSG00000188191	0.00083	0.000656
12482_5_BPTF_BPTF	BPTF	ENSG00000171634	1.2e-05	0.000504
12483_62_RORB_RORB	RORB	ENSG00000198963	0.000316	0.000431
12484_67_PITPNB_PIPNB	PIPNB	ENSG00000180957	0.001947	0.000937
12486_8_GLRX2_GLRX2	GLRX2	ENSG00000023572	0.440683	0.017874
12490_92_LAMTOR3_LTOR3	LTOR3	ENSG00000109270	4.4e-05	0.000369
12493_42_OTUB2_OTUB2	OTUB2	ENSG00000089723	-0.000217	0.000409
12494_99_GABARAPL2_GBRL2	GBRL2	ENSG00000034713	0.009885	0.001965
12497_29_NUDT16L1_SDOS	SDOS	ENSG00000168101	0.00068	0.000635
12498_12_TAX1BP3_TX1B3	TX1B3	ENSG00000213977	0.022641	0.00334
12499_108_SH3GL2_SH3G2	SH3G2	ENSG00000107295	-7.6e-05	0.000353
12500_88_UBA2_SAE2	SAE2	ENSG00000126261	-0.000222	0.000458
12503_5_GPR68_SPR1	SPR1	ENSG00000119714	0.000163	0.000454
12504_26_LMOD1_LMOD1	LMOD1	ENSG00000163431	0.001282	0.000743
12508_9_VPS24_CHMP3	CHMP3	ENSG00000115561	0.001638	0.00073
12509_115_COMMD1_COMD1	COMD1	ENSG00000173163	0.000403	0.000457
12510_3_STAP1_STAP1	STAP1	ENSG00000035720	0.001133	0.000673
12513_8_GLTP_GLTP	GLTP	ENSG00000139433	4e-06	0.000353
12514_16_METTL1_METTL1	METTL1	ENSG00000037897	-0.000182	0.0003
12515_45_UCK2_UCK2	UCK2	ENSG00000143179	-0.000758	0.000145
12517_52_PDCD5_TFAR19	TFAR19	ENSG00000105185	0.724424	0.011542
12518_289_PBRM1_PB1	PB1	ENSG00000163939	0.001126	0.000664
12521_3_CDKN2C_CDN2C	CDN2C	ENSG00000123080	0.000159	0.000328
12522_6_RAD23B_RD23B	RD23B	ENSG00000119318	0.001659	0.000822
12524_18_SAT2_SAT2	SAT2	ENSG00000141504	0.436151	0.016319
12527_50_THRA_THA	THA	ENSG00000126351	0.000357	0.000487
12528_40_WRNIP1_WRIP1	WRIP1	ENSG00000124535	6.6e-05	0.000549
12530_14_CKS1B_CKS_1	CKS-1	ENSG00000173207	-0.000188	0.000243
12534_10_CALCOCO2_CACO2	CACO2	ENSG00000136436	0.0082	0.001844
12535_2_XRCC1_XRCC1	XRCC1	ENSG00000073050	-0.000202	0.000309
12536_46_MTMR6_MTMR6	MTMR6	ENSG00000139505	0.000677	0.0006
12537_88_PURA_PURA	PURA	ENSG00000185129	0.000524	0.000497
12540_25_RHOG_RHOG	RHOG	ENSG00000177105	-0.000807	0.000229
12543_76_ZNF560_ZN560	ZN560	ENSG00000198028	0.000734	0.000634
12546_1_SMTN_SMTN	SMTN	ENSG00000183963	0.002826	0.001049
12548_75_RRAGC_RRAGC	RRAGC	ENSG00000116954	0.000257	0.000551
12549_33_HPGDS_PTGD2	PTGD2	ENSG00000163106	0.959613	0.00219
12551_3_ITCH_ITCH	ITCH	ENSG00000078747	-0.000144	0.00014
12553_5_VRK1_VRK1	VRK1	ENSG00000100749	-0.000471	0.000426
12554_10_RAD51L3_RA51D	RA51D	ENSG00000185379	0.003629	0.001153
12556_7_UBE2C_UBE2C	UBE2C	ENSG00000175063	0.037996	0.005156
12557_18_NOVA1_NOVA1	NOVA1	ENSG00000139910	-0.000658	0.000251
12558_3_UBASH3B_UBS3B	UBS3B	ENSG00000154127	0.084469	0.007946
12560_9_NT5C_NT5C	NT5C	ENSG00000125458	0.779313	0.008932
12562_1_PKN1_PKN1	PKN1	ENSG00000123143	0.000977	0.000738
12563_2_TNFAIP8_TFIP8	TFIP8	ENSG00000145779	0.189002	0.015476
12564_9_NIP7_NIP7	NIP7	ENSG00000132603	-9e-06	0.000253
12568_14_KEAP1_KEAP1	KEAP1	ENSG00000079999	3e-06	0.000423
12569_25_CCT5_TCP_1_epsilon	TCP-1-epsilon	ENSG00000150753	0.000635	0.000631
12571_14_ARL3_ARL3	ARL3	ENSG00000138175	0.087609	0.010764
12572_236_EFS_EFS	EFS	ENSG00000100842	0.001447	0.000812
12573_80_TRIM3_TRIM3	TRIM3	ENSG00000110171	0.03663	0.004837
12574_36_EDN2_Endothelin_2	Endothelin 2	ENSG00000127129	-0.000264	0.000288
12575_30_MTHFD1_C1TC	C1TC	ENSG00000100714	0.299748	0.017346
12577_100_FEN1_FLAP_endonuclease_1	FLAP endonuclease-1	ENSG00000168496	0.000161	0.000413
12578_13_ARF3_ARF3	ARF3	ENSG00000134287	0.000195	0.000381
12580_7_PSMB5_PSB5	PSB5	ENSG00000100804	0.001329	0.000881
12581_39_IMPA2_IMPA2	IMPA2	ENSG00000141401	0.000387	0.000612
12585_39_ERCC1_ERCC1	ERCC1	ENSG00000012061	0.000842	0.000685
12593_33_PDRG1_PDRG1	PDRG1	ENSG00000088356	-2.4e-05	0.000256
12594_5_GCA_GRAN	GRAN	ENSG00000115271	0.119353	0.01068
12595_11_TMOD1_TMOD1	TMOD1	ENSG00000136842	0.001528	0.000814
12597_68_ATG5_Autophagy_protein_5	Autophagy protein 5	ENSG00000057663	0.000777	0.000628
12599_10_FERMT3_URP2	URP2	ENSG00000149781	0.000346	0.000356
12603_87_PABPC4_PABP4	PABP4	ENSG00000090621	2.2e-05	0.000374
12605_1_EXOSC3_Exosome_component_3	Exosome component 3	ENSG00000107371	0.001196	0.000709
12612_37_PSMB1_PSB1	PSB1	ENSG00000008018	0.401537	0.021199
12616_45_NRBP1_NRBP	NRBP	ENSG00000115216	0.001063	0.000579
12618_50_AKR1C1_Aldo_keto_reductase_1C1	Aldo-keto reductase 1C1	ENSG00000187134	0.001123	0.000748
12619_14_PPM1A_Protein_phophatase_2Ca	Protein phophatase 2Ca	ENSG00000100614	9.4e-05	0.000322
12620_3_SEPT11_Septin_11	Septin-11	ENSG00000138758	0.00382	0.001111
12621_55_PPP2R1A_PP2AAA	PP2AAA	ENSG00000105568	0.000635	0.000687
12622_96_ASH1L_ASH1L	ASH1L	ENSG00000116539	0.000358	0.000464
12625_138_KLHL7_KLHL7	KLHL7	ENSG00000122550	-0.000314	0.000258
12627_97_ATG7_ATG7	ATG7	ENSG00000197548	0.000655	0.000608
12628_31_LANCL2_LANC2	LANC2	ENSG00000132434	0.003309	0.001137
12630_8_ARFIP2_ARFP2	ARFP2	ENSG00000132254	-0.000838	0.000282
12633_3_PTPN9_PTN9	PTN9	ENSG00000169410	0.001967	0.000808
12634_79_BCAR3_BCAR3	BCAR3	ENSG00000137936	0.000147	0.000465
12635_9_TRDMT1_TRDMT	TRDMT	ENSG00000107614	0.55201	0.015028
12636_113_SMYD2_SMYD2	SMYD2	ENSG00000143499	-0.000855	0.000147
12637_7_CRAT_CACP	CACP	ENSG00000095321	0.009174	0.001865
12641_3_INPP5B_I5P2	I5P2	ENSG00000204084	0.307256	0.016033
12643_4_ARRB1_ARRB1	ARRB1	ENSG00000137486	0.007449	0.001711
12644_63_ADSS_PURA2	PURA2	ENSG00000035687	0.000557	0.00061
12646_2_RPE_RPE	RPE	ENSG00000197713	0.006949	0.00173
12647_52_SETD2_SETD2	SETD2	ENSG00000181555	-0.000104	0.000237
12650_43_GNAI3_GNAI3	GNAI3	ENSG00000065135	0.000318	0.000529
12651_21_PDK2_PDK2	PDK2	ENSG00000005882	-0.000841	0.00029
12655_30_NAPB_SNAB	SNAB	ENSG00000125814	-0.000689	9.7e-05
12656_1_KLC1_KLC1	KLC1	ENSG00000126214	0.005961	0.001415
12657_2_TSTA3_FCL	FCL	ENSG00000104522	0.03889	0.005308
12658_72_PANK3_PANK3	PANK3	ENSG00000120137	0.000126	0.000532
12659_13_OLA1_GTPB9	GTPB9	ENSG00000138430	0.027923	0.003916
12661_44_GABARAPL1_GBRL1	GBRL1	ENSG00000139112	0.003257	0.001066
12662_82_ECH1_ECH1	ECH1	ENSG00000104823	0.430654	0.017412
12663_1_TST_THTR	THTR	ENSG00000128311	0.001599	0.000862
12664_19_PTPN13_PTN13	PTN13	ENSG00000163629	0.000157	0.000361
12667_2_GDA_GUAD	GUAD	ENSG00000119125	-2.9e-05	0.000331
12668_7_VPS4B_VPS4B	VPS4B	ENSG00000119541	0.000466	0.000598
12669_30_HECW1_HECW1	HECW1	ENSG00000002746	0.00064	0.000524
12670_15_RAD1_RAD1	RAD1	ENSG00000113456	0.00145	0.000746
12671_35_SULT1B1_ST1B1	ST1B1	ENSG00000173597	-4.9e-05	0.000263
12675_14_DARS_SYDC	SYDC	ENSG00000115866	0.003877	0.001319
12676_1_PACSIN1_PACN1	PACN1	ENSG00000124507	0.000923	0.000563
12677_164_FLII_FLII	FLII	ENSG00000177731	0.001984	0.00086
12678_66_SNRPA_SNRPA	SNRPA	ENSG00000077312	0.000928	0.000689
12681_63_USP21_UBP21	UBP21	ENSG00000143258	0.000351	0.000502
12682_5_CCBL2_KAT3	KAT3	ENSG00000137944	0.401503	0.01823
12683_156_DPYSL5_DPYL5	DPYL5	ENSG00000157851	0.002277	0.000858
12684_5_SCIN_ADSV	ADSV	ENSG00000006747	0.006307	0.001497
12685_57_HOMER2_HOME2	HOME2	ENSG00000103942	0.006321	0.001633
12686_15_MPST_THTM	THTM	ENSG00000128309	0.314262	0.015037
12687_2_DECR1_DECR	DECR	ENSG00000104325	0.03049	0.004691
12689_56_ARPC1B_ARC1B	ARC1B	ENSG00000130429	0.004517	0.001198
12690_33_SEPT10_SEP10	2010-09-01	ENSG00000186522	-0.000402	0.000147
12691_44_SHMT2_GLYM	GLYM	ENSG00000182199	0.001748	0.000868
12694_28_DIMT1_DIM1	DIM1	ENSG00000086189	0.000402	0.000494
12695_62_KLHL12_KLH12	KLH12	ENSG00000117153	0.000926	0.000647
12696_166_PRMT3_ANM3	ANM3	ENSG00000185238	0.003699	0.00122
12697_30_PIP4K2A_PI42A	PI42A	ENSG00000150867	0.013213	0.002667
12698_72_KPNA4_IMA4	IMA4	ENSG00000186432	-0.000319	0.000101
12699_28_CCT8_TCP_1_theta	TCP-1-theta	ENSG00000156261	0.000786	0.0006
12700_9_ACLY_ACLY	ACLY	ENSG00000131473	0.000386	0.000442
12702_13_PELI2_PELI2	PELI2	ENSG00000139946	0.000202	0.000463
12703_6_NEK7_NEK7	NEK7	ENSG00000151414	0.002632	0.000953
12704_26_SH2D3C_SH2D3	SH2D3	ENSG00000095370	0.00011	0.00041
12705_9_HERC1_HERC1	HERC1	ENSG00000103657	3.7e-05	0.000348
12707_26_DPYSL3_DPYL3	DPYL3	ENSG00000113657	0.000674	0.000583
12709_63_H1FX_H1X	H1X	ENSG00000184897	0.002098	0.000853
12711_19_GJA8_CXA8	CXA8	ENSG00000121634	0.000826	0.00055
12712_9_HMG20A_HM20A	HM20A	ENSG00000140382	0.000483	0.000497
12713_365_RGS19_RGS19	RGS19	ENSG00000171700	0.000346	0.0005
12714_38_AP1G2_AP1G2	AP1G2	ENSG00000213983	0.259376	0.014206
12715_30_DCP1B_DCP1B	DCP1B	ENSG00000151065	-0.000114	0.000505
12716_3_ZNF175_ZN175	ZN175	ENSG00000105497	0.000323	0.00071
12717_65_TOX3_TOX3	TOX3	ENSG00000103460	0.001134	0.000726
12720_71_UBQLN4_UBQL4	UBQL4	ENSG00000160803	-0.000322	0.000192
12721_4_TAX1BP1_TAXB1	TAXB1	ENSG00000106052	-0.000411	0.000273
12724_81_CIRBP_CIRBP	CIRBP	ENSG00000099622	0.002298	0.001077
12726_3_RFXAP_RFXAP	RFXAP	ENSG00000133111	-0.000724	0.000224
12731_12_PLEKHA7_PKHA7	PKHA7	ENSG00000166689	0.715433	0.012805
12732_13_MPP7_MPP7	MPP7	ENSG00000150054	-0.000418	0.000343
12734_112_KIF22_KIF22	KIF22	ENSG00000079616	0.000716	0.000515
12735_39_CSDE1_CSDE1	CSDE1	ENSG00000009307	-0.000175	0.000354
12738_43_NISCH_NISCH	NISCH	ENSG00000010322	0.002252	0.000901
12740_55_FEV_FEV	FEV	ENSG00000163497	0.000231	0.000499
12743_18_BAG5_BAG5	BAG5	ENSG00000166170	0.000103	0.000449
12746_4_CYTH4_CYH4	CYH4	ENSG00000100055	-7e-05	0.000499
12748_6_BRDT_BRDT	BRDT	ENSG00000137948	0.0006	0.000487
12750_9_ITGB2_LFA_1_beta_2	LFA-1 beta-2	ENSG00000160255	0.002408	0.000986
12751_26_ZHX1_ZHX1	ZHX1	ENSG00000165156	0.000594	0.000627
12753_6_APBB2_APBB2	APBB2	ENSG00000163697	-4.6e-05	0.000484
12756_3_BACH2_BACH2	BACH2	ENSG00000112182	0.000229	0.000497
12758_47_GRID2_GRID2	GRID2	ENSG00000152208	0.000509	0.000497
12759_47_ILF3_DRBP76	DRBP76	ENSG00000129351	-8.7e-05	0.000386
12763_69_ZNF334_ZN334	ZN334	ENSG00000198185	0.000206	0.000429
12764_3_ELMO1_ELMO1	ELMO1	ENSG00000155849	0.019932	0.003161
12766_33_GPR142_GP142	GP142	ENSG00000257008	-5.7e-05	0.000589
12768_3_PPP1R3B_PPR3B	PPR3B	ENSG00000173281	7e-05	0.000346
12771_19_ZNF180_ZN180	ZN180	ENSG00000167384	0.000106	0.000499
12772_8_NUP98_NUP98	NUP98	ENSG00000110713	-0.000884	0.000199
12774_12_HCN1_HCN1	HCN1	ENSG00000164588	0.000388	0.000401
12777_11_SF1_SF01	SF01	ENSG00000168066	0.000428	0.000429
12779_30_PRDM4_PRDM4	PRDM4	ENSG00000110851	0.000141	0.000426
12781_2_TARBP2_TRBP2	TRBP2	ENSG00000139546	0.001478	0.000773
12783_29_HNRNPM_HNRPM	HNRPM	ENSG00000099783	0.00253	0.000988
12784_10_APBB3_APBB3	APBB3	ENSG00000113108	1e-05	0.000315
12786_61_GPCPD1_GDE5	GDE5	ENSG00000125772	0.012815	0.002216
12787_47_ZNF134_ZN134	ZN134	ENSG00000213762	-6.9e-05	0.000452
12788_6_CCDC101_SGF29	SGF29	ENSG00000176476	0.000334	0.000451
12793_4_PIWIL1_PIWL1	PIWL1	ENSG00000125207	0.000546	0.000728
12796_44_NUDT3_NUDT3	NUDT3	ENSG00000272325	0.000612	0.000486
12799_65_DNAJC27_DJC27	DJC27	ENSG00000115137	0.002241	0.000847
12800_5_TPPP2_TPPP2	TPPP2	ENSG00000179636	0.000527	0.000762
12803_9_ZNF329_ZN329	ZN329	ENSG00000181894	0.000317	0.000469
12804_5_GMEB2_GMEB2	GMEB2	ENSG00000101216	-0.000405	0.000392
12807_89_ARHGAP30_RHG30	RHG30	ENSG00000186517	0.000795	0.000635
12808_103_CARHSP1_CHSP1	CHSP1	ENSG00000153048	0.001606	0.000819
12812_25_ACYP2_ACYP2	ACYP2	ENSG00000170634	0.44305	0.018313
12813_18_EHBP1_EHBP1	EHBP1	ENSG00000115504	0.000722	0.000494
12814_17_RNPC3_RBM40	RBM40	ENSG00000185946	-2.1e-05	0.000262
12815_9_IARS_SYIC	SYIC	ENSG00000196305	0.000374	0.000444
12817_1_GEM_GEM	GEM	ENSG00000164949	-9.5e-05	0.000325
12818_159_SLC14A2_UT2	UT2	ENSG00000132874	0.000352	0.000521
12820_1_GRAP_GRAP	GRAP	ENSG00000154016	0.001578	0.000722
12821_6_NLRP10_NAL10	NAL10	ENSG00000182261	0.000878	0.000675
12822_34_APBB1_APBB1	APBB1	ENSG00000166313	-0.000768	0.000267
12825_18_APPL1_DP13A	DP13A	ENSG00000157500	5.2e-05	0.000303
12826_5_SLC5A5_SC5A5	SC5A5	ENSG00000105641	0.000243	0.000504
12827_37_RGS3_RGS3	RGS3	ENSG00000138835	-0.000178	0.000457
12830_4_SAP18_SAP18	SAP18	ENSG00000150459	3e-05	0.000541
12832_10_ASH2L_ASH2L	ASH2L	ENSG00000129691	-0.00031	0.000372
12834_3_KCNF1_KCNF1	KCNF1	ENSG00000162975	0.000176	0.000584
12835_101_PYDC1_PYDC1	PYDC1	ENSG00000169900	0.000564	0.000443
12838_28_DUSP15_DUS15	DUS15	ENSG00000149599	2.5e-05	0.000288
12842_43_STX10_STX10	STX10	ENSG00000104915	0.001892	0.000863
12843_6_ZNF410_ZN410	ZN410	ENSG00000119725	-0.000189	0.000218
12844_10_BAG4_BAG4	BAG4	ENSG00000156735	-0.000227	0.000393
12845_18_SNX17_SNX17	SNX17	ENSG00000115234	0.001047	0.000574
12846_3_FBXL5_FBXL5	FBXL5	ENSG00000118564	2.8e-05	0.000403
12847_27_RNGTT_MCE1	MCE1	ENSG00000111880	6.8e-05	0.000418
12849_25_GSKIP_GSKIP	GSKIP	ENSG00000100744	-0.000931	0.000321
12851_5_POLM_DPOLM	DPOLM	ENSG00000122678	0.135748	0.011828
12853_112_TMOD2_TMOD2	TMOD2	ENSG00000128872	-0.000194	0.000231
12854_3_TEAD3_TEAD3	TEAD3	ENSG00000007866	0.000515	0.0005
12855_16_CASS4_CT032	CT032	ENSG00000087589	0.001979	0.000897
12856_14_TMEM237_TM237	TM237	ENSG00000155755	1.9e-05	0.000349
12859_33_ECI2_PECI	PECI	ENSG00000198721	0.935638	0.002738
12862_14_NEDD9_CASL	CASL	ENSG00000111859	-2.2e-05	0.000465
12869_68_DDX6_DDX6	DDX6	ENSG00000110367	0.000455	0.00047
12871_10_TWF1_TWF1	TWF1	ENSG00000151239	0.002753	0.00098
12873_11_SPN_LEUK	LEUK	ENSG00000197471	4e-05	0.000283
12875_28_UBTD2_UBTD2	UBTD2	ENSG00000168246	-0.000257	0.000475
12878_60_OSBPL11_OSB11	OSB11	ENSG00000144909	0.000827	0.000611
12879_5_RBL1_p107	p107	ENSG00000080839	0.0002	0.000433
12880_1_SV2A_SV2A	SV2A	ENSG00000159164	0.000773	0.000445
12881_17_RDH16_RDH16	RDH16	ENSG00000139547	-6.9e-05	0.000288
12882_7_PARP11_PAR11	PAR11	ENSG00000111224	0.001089	0.000773
12885_42_NR1D2_NR1D2	NR1D2	ENSG00000174738	-0.000568	0.000241
12888_18_SAP30_SAP30	SAP30	ENSG00000164105	0.000708	0.000602
12892_10_SYTL1_SYTL1	SYTL1	ENSG00000142765	-0.000513	0.00013
12893_159_IFI16_IP16	IP16	ENSG00000163565	0.00341	0.001139
12895_28_DGKB_DGKB	DGKB	ENSG00000136267	-0.000634	0.000273
12904_180_CUBN_cubilin	cubilin	ENSG00000107611	0.000703	0.000583
12923_51_KRT17_Keratin_17	Keratin 17	ENSG00000128422	0.000729	0.000515
12931_16_NR3C2_MCR	MCR	ENSG00000151623	0.000814	0.000568
12933_17_ENOX1_ENOX1	ENOX1	ENSG00000120658	-0.000814	0.000159
12936_38_RLBP1_RLBP1	RLBP1	ENSG00000140522	-0.000971	0.000218
12939_1_POLR1C_RPAC1	RPAC1	ENSG00000171453	0.000972	0.000689
12940_35_ALDH3B1_AL3B1	AL3B1	ENSG00000006534	0.021334	0.003511
12945_33_RAB18_RAB18	RAB18	ENSG00000099246	-7.6e-05	0.000315
12954_71_PPARA_PPARa	PPARa	ENSG00000186951	0.000326	0.000565
12956_40_KIAA1279_KBP	KBP	ENSG00000198954	0.00371	0.001199
12957_62_UQCRB_UCR6	UCR6	ENSG00000156467	0.000119	0.000463
12960_9_GCK_HXK4	HXK4	ENSG00000106633	0.000463	0.000492
12968_2_CSRP2_CSRP2	CSRP2	ENSG00000175183	-0.000452	0.000269
12970_35_STAU2_STAU2	STAU2	ENSG00000040341	-0.000134	0.000319
12975_11_KRT20_Keratin_20	Keratin 20	ENSG00000171431	0.00649	0.001619
12976_49_SORBS3_Vinexin_b	Vinexin b	ENSG00000120896	6.6e-05	0.000524
12980_31_RBM22_RBM22	RBM22	ENSG00000086589	-0.000462	0.000396
12986_12_LIN7C_LIN7C	LIN7C	ENSG00000148943	-0.00021	0.000253
12987_12_SRSF7_SRSF7	SRSF7	ENSG00000115875	0.00069	0.000555
12988_49_EWSR1_EWS	EWS	ENSG00000182944	0.00026	0.000376
12990_39_MAP3K3_MAP3K3	MAP3K3	ENSG00000198909	0.001054	0.000552
12991_49_CUL9_CUL9	CUL9	ENSG00000112659	0.000684	0.000649
12993_21_NPLOC4_NPL4	NPL4	ENSG00000182446	-0.00036	0.000398
13011_20_RPS10_RS10	RS10	ENSG00000124614	0.004027	0.00129
13013_41_PARK2_PRKN2	PRKN2	ENSG00000185345	0.002476	0.000994
13022_20_TP53I11_P5I11	P5I11	ENSG00000175274	-0.000181	0.000443
13025_4_FRS2_FRS2	FRS2	ENSG00000166225	2.3e-05	0.000399
13027_20_CBX7_CBX7	CBX7	ENSG00000100307	-0.000683	5.1e-05
13032_1_BECN1_BECN1	BECN1	ENSG00000126581	0.000491	0.000437
13039_1_PPP1R8_PP1R8	PP1R8	ENSG00000117751	0.000145	0.000369
13041_47_TRAF4_TRAF4	TRAF4	ENSG00000076604	-6.3e-05	0.000322
13042_7_KCNA10_KCA10	KCA10	ENSG00000143105	0.000386	0.00053
13043_157_ATAD2_ATAD2	ATAD2	ENSG00000156802	0.000643	0.000627
13044_5_TSG101_TS101	TS101	ENSG00000074319	0.01453	0.002368
13055_53_PSD_PSD1	PSD1	ENSG00000059915	-0.000255	9.9e-05
13059_33_RFK_RIFK	RIFK	ENSG00000135002	0.019895	0.003004
13062_4_GMFG_GMFG	GMFG	ENSG00000130755	0.000663	0.000553
13067_5_PRKG1_KGP1B	KGP1B	ENSG00000185532	-0.000608	0.00023
13068_139_CCS_CCS	CCS	ENSG00000173992	0.008847	0.002149
13073_14_ANP32A_AN32A	AN32A	ENSG00000140350	0.000362	0.000562
13076_4_FXR1_FXR1	FXR1	ENSG00000114416	5e-06	0.000401
13082_9_UNC45A_UN45A	UN45A	ENSG00000140553	0.004469	0.001331
13083_18_VARS_SYVC	SYVC	ENSG00000204394	0.882299	0.007059
13085_18_GLP1R_GLP1R	GLP1R	ENSG00000112164	0.000548	0.000568
13088_397_BTC_BTC	BTC	ENSG00000174808	0.098805	0.009151
13089_6_HIF1A_HIF_1a	HIF-1a	ENSG00000100644	0.000336	0.000476
13090_17_S100A6_S100A6	S100A6	ENSG00000197956	0.235018	0.015712
13093_6_SECTM1_SECTM1	SECTM1	ENSG00000141574	0.202437	0.013514
13094_75_RSPO3_RSPO3	RSPO3	ENSG00000146374	0.148706	0.013204
13095_51_REG1A_PSP	PSP	ENSG00000115386	0.79345	0.008859
13097_11_BCL2L2_Apoptosis_regulator_Bcl_W	Apoptosis regulator Bcl-W	ENSG00000129473	0.000912	0.000759
13101_60_SOST_SOST	SOST	ENSG00000167941	0.001268	0.000686
13102_1_FAM3D_FAM3D	FAM3D	ENSG00000198643	0.343241	0.017959
13105_7_SNAP25_SNP25	SNP25	ENSG00000132639	0.000279	0.000569
13107_9_LYPD3_LYPD3	LYPD3	ENSG00000124466	0.039602	0.005292
13109_82_NEGR1_NEGR1	NEGR1	ENSG00000172260	0.024462	0.00422
13111_79_BCL6_BCL6	BCL6	ENSG00000113916	-7.3e-05	0.000548
13112_179_FSTL1_FSTL1	FSTL1	ENSG00000163430	0.076072	0.009225
13113_7_SPP1_Osteopontin	Osteopontin	ENSG00000118785	0.074338	0.008233
13114_50_LUM_Lumican	Lumican	ENSG00000139329	0.571638	0.017471
13118_5_SMOC1_SMOC1	SMOC1	ENSG00000198732	0.654035	0.014816
13122_19_FLRT2_FLRT2	FLRT2	ENSG00000185070	0.566363	0.016502
13124_20_ISLR2_ISLR2	ISLR2	ENSG00000167178	0.328402	0.01789
13126_52_DSC2_DSC2	DSC2	ENSG00000134755	0.33562	0.016861
13129_40_LDLR_LDLR	LDLR	ENSG00000130164	0.00075	0.000578
13130_150_HK2_HXK2	HXK2	ENSG00000159399	0.015626	0.002738
13131_5_HK1_HXK1	HXK1	ENSG00000156515	2e-06	0.000496
13133_73_LTBP4_LTBP4	LTBP4	ENSG00000090006	0.025896	0.003874
13229_20_MDM4_MDM4	MDM4	ENSG00000198625	-0.000602	0.0003
13230_174_IGHG2_IgG2__Kappa	IgG2, Kappa	ENSG00000211893	0.002521	0.001057
13231_90_IGHG4_IgG4__Kappa	IgG4, Kappa	ENSG00000211892	0.000424	0.00054
13236_25_WNT3A_WNT3A	WNT3A	ENSG00000154342	-9.4e-05	0.000232
13240_170_SHANK1_SHAN1	SHAN1	ENSG00000161681	-0.000375	0.000547
13242_134_SHANK3_SHAN3	SHAN3	ENSG00000251322	0.839212	0.008137
13268_45_WNT5A_WNT5A	WNT5A	ENSG00000114251	-6.5e-05	0.000384
13375_48_SYNGR3_SNG3	SNG3	ENSG00000127561	-0.000902	0.00012
13377_3_CYB561D1_C56D1	C56D1	ENSG00000174151	0.001547	0.000797
13378_80_C5orf63_YD286	YD286	ENSG00000164241	0.000102	0.000434
13381_49_B4GALT1_B4GT1	B4GT1	ENSG00000086062	0.132058	0.011361
13384_110_FH_FUMH	FUMH	ENSG00000091483	0.040597	0.004788
13386_248_RNF34_RNF34	RNF34	ENSG00000170633	0.000592	0.0005
13387_55_EHF_EHF	EHF	ENSG00000135373	-0.000687	0.000353
13392_13_ATP1B1_AT1B1	AT1B1	ENSG00000143153	-6e-05	0.000447
13393_46_DERL1_DERL1	DERL1	ENSG00000136986	1.9e-05	0.000456
13397_88_DEFB4A_HBD_2	HBD-2	ENSG00000171711	0.346147	0.017881
13399_33_RELL1_RELL1	RELL1	ENSG00000181826	-0.000222	0.000377
13403_5_ETV5_ETV5	ETV5	ENSG00000244405	0.001913	0.000899
13405_61_SPINK2_ISK2	ISK2	ENSG00000128040	0.842186	0.007154
13411_21_RNF41_RNF41	RNF41	ENSG00000181852	-0.000329	0.000216
13421_17_TMEM167B_KISHB	KISHB	ENSG00000215717	0.000493	0.000508
13423_94_FAM213A_CJ058	CJ058	ENSG00000122378	0.007637	0.001696
13427_66_MAN1C1_MA1C1	MA1C1	ENSG00000117643	0.18727	0.013286
13429_3_WFDC10A_WF10A	WF10A	ENSG00000180305	0.000163	0.000425
13430_50_SLC14A1_UT1	UT1	ENSG00000141469	-2.9e-05	0.000453
13431_74_FAM159A_F159A	F159A	ENSG00000182183	-9.3e-05	0.000346
13434_172_PARVA_PARVA	PARVA	ENSG00000197702	0.02793	0.003905
13436_54_MAZ_MAZ	MAZ	ENSG00000103495	0.000196	0.000334
13438_115_CHRD_CHRD	CHRD	ENSG00000090539	0.006796	0.0017
13439_6_IQCF3_IQCF3	IQCF3	ENSG00000229972	0.00077	0.000524
13441_30_DIXDC1_DIXC1	DIXC1	ENSG00000150764	0.000165	0.000427
13447_42_SPRN_SPRN	SPRN	ENSG00000203772	6.2e-05	0.000381
13449_25_SF3B4_SF3B4	SF3B4	ENSG00000143368	0.001552	0.000677
13450_49_USP8_UBP8	UBP8	ENSG00000138592	0.003133	0.001008
13451_2_FNDC4_FNDC4	FNDC4	ENSG00000115226	0.000899	0.000542
13452_113_SMIM13_SIM13	SIM13	ENSG00000224531	0.000235	0.000562
13453_2_MRPL33_RM33	RM33	ENSG00000243147	-0.000137	0.000269
13457_33_ELF5_ELF5	ELF5	ENSG00000135374	-0.000433	0.000389
13459_30_TOR4A_CI167	CI167	ENSG00000198113	0.000821	0.000663
13460_4_CHAD_CHAD	CHAD	ENSG00000136457	0.011979	0.002288
13463_1_PXDN_PXDN	PXDN	ENSG00000130508	0.101369	0.009168
13464_8_NRAC_NRAC	NRAC	ENSG00000184601	0.000275	0.000504
13465_5_RCAN1_CCP1	CCP1	ENSG00000159200	0.002395	0.00095
13468_5_NEURL4_NEUL4	NEUL4	ENSG00000215041	0.000871	0.000718
13470_43_PTH1R_PTH1R	PTH1R	ENSG00000160801	-2.2e-05	0.000245
13472_35_HDHD2_HDHD2	HDHD2	ENSG00000167220	0.379729	0.017214
13473_55_ITPKA_IP3KA	IP3KA	ENSG00000137825	0.003134	0.000995
13475_10_UBE2D4_UB2D4	UB2D4	ENSG00000078967	-0.000289	0.000301
13479_8_FAM171A2_F1712	F1712	ENSG00000161682	0.001552	0.00079
13481_24_TCEA2_TCEA2	TCEA2	ENSG00000171703	0.043652	0.005725
13482_14_CNOT1_CNOT1	CNOT1	ENSG00000125107	-0.000228	0.000382
13485_20_TMEM87B_TM87B	TM87B	ENSG00000153214	-0.000264	0.000219
13486_9_PKD2_PKD2	PKD2	ENSG00000118762	0.000233	0.000448
13487_24_UNC93B1_UN93B	UN93B	ENSG00000110057	0.000546	0.000514
13488_3_ARFIP1_ARFP1	ARFP1	ENSG00000164144	0.217454	0.014015
13491_40_PDE6D_PDE6D	PDE6D	ENSG00000156973	-0.000497	0.000278
13492_44_HSPA9_HSPA9B	HSPA9B	ENSG00000113013	0.000295	0.000424
13493_5_GRID1_GRID1	GRID1	ENSG00000182771	-0.000396	0.000244
13494_6_CERS5_CERS5	CERS5	ENSG00000139624	0.000189	0.00037
13495_48_HCAR2_HCAR2	HCAR2	ENSG00000182782	0.000129	0.000342
13496_19_HMGCS1_HMCS1	HMCS1	ENSG00000112972	0.000269	0.000362
13497_34_EIF3J_EIF3J	EIF3J	ENSG00000104131	0.000705	0.000543
13498_1_MIOX_MIOX	MIOX	ENSG00000100253	0.001306	0.000702
13503_19_ARL6IP5_PRAF3	PRAF3	ENSG00000144746	0.000143	0.000412
13507_51_TRADD_TRADD	TRADD	ENSG00000102871	-7.7e-05	0.000199
13509_5_SCAMP5_SCAM5	SCAM5	ENSG00000198794	0.000325	0.000383
13511_29_SATB1_SATB1	SATB1	ENSG00000182568	9.5e-05	0.000311
13512_28_HNRNPR_HNRPR	HNRPR	ENSG00000125944	0.000467	0.000514
13513_174_PIAS3_PIAS3	PIAS3	ENSG00000131788	0.333371	0.001672
13515_8_RPRD1A_RPR1A	RPR1A	ENSG00000141425	0.00068	0.000574
13516_46_EMC4_TMM85	TMM85	ENSG00000128463	0.000118	0.000503
13518_5_ASAP2_ASAP2	ASAP2	ENSG00000151693	0.000676	0.000647
13519_112_ARHGEF25_ARHGP	ARHGP	ENSG00000240771	0.063366	0.00743
13522_20_VSNL1_VISL1	VISL1	ENSG00000163032	0.000227	0.000414
13526_5_SSB_LA	LA	ENSG00000138385	0.0007	0.000571
13530_5_UTS2R_UR2R	UR2R	ENSG00000181408	0.000637	0.000587
13532_25_CNEP1R1_NEPR1	NEPR1	ENSG00000205423	0.000227	0.00049
13534_20_MYOM2_MYOM2	MYOM2	ENSG00000036448	0.248129	0.014568
13535_2_COL4A3BP_C43BP	C43BP	ENSG00000113163	-0.000139	0.000345
13536_56_POLI_POLI	POLI	ENSG00000101751	0.00814	0.001892
13539_131_KCNN1_KCNN1	KCNN1	ENSG00000105642	0.000541	0.000629
13541_1_MYCT1_MYCT1	MYCT1	ENSG00000120279	-0.000112	0.000425
13544_9_HMHA1_HMHA1	HMHA1	ENSG00000180448	0.0408	0.004686
13545_97_EIF1AD_EIF1A	EIF1A	ENSG00000175376	0.059696	0.007702
13547_5_HTR7_5HT7R	5HT7R	ENSG00000148680	-0.000366	0.000274
13548_53_PPAPDC1A_PPC1A	PPC1A	ENSG00000203805	3.6e-05	0.000462
13549_15_ADAM29_ADA29	ADA29	ENSG00000168594	-0.000667	0.000254
13552_7_SWAP70_SWP70	SWP70	ENSG00000133789	0.837266	0.008012
13553_4_DCUN1D3_DCNL3	DCNL3	ENSG00000188215	-0.00059	8.7e-05
13554_78_REPIN1_REPI1	REPI1	ENSG00000214022	0.000188	0.000536
13556_28_HTR2A_5HT2A	5HT2A	ENSG00000102468	-0.000176	0.000385
13561_5_HTR6_5HT6R	5HT6R	ENSG00000158748	-7.8e-05	0.000498
13563_259_ACBD7_ACBD7	ACBD7	ENSG00000176244	0.002955	0.001009
13565_2_RBL2_p130	p130	ENSG00000103479	-0.000913	0.00029
13566_2_SSU72_SSU72	SSU72	ENSG00000160075	-0.000555	0.000303
13567_1_DPYSL2_DPYL2	DPYL2	ENSG00000092964	0.002169	0.000905
13568_30_PSMD4_PSMD4	PSMD4	ENSG00000159352	0.000333	0.000401
13570_43_HDLBP_VIGLN	VIGLN	ENSG00000115677	0.00072	0.000618
13572_43_PSMD11_PSD11	PSD11	ENSG00000108671	5.5e-05	0.000487
13573_5_ARPC3_p21_ARC	p21-ARC	ENSG00000111229	0.000326	0.000404
13574_50_RND1_RND1	RND1	ENSG00000172602	3.6e-05	0.000283
13575_40_DVL2_DVL2	DVL2	ENSG00000004975	0.001754	0.000833
13578_98_ABLIM3_ABLM3	ABLM3	ENSG00000173210	0.016802	0.002711
13580_2_UAP1_Sperm_associated_antigen_2	Sperm-associated antigen 2	ENSG00000117143	0.004787	0.001298
13587_10_RACGAP1_RGAP1	RGAP1	ENSG00000161800	0.00015	0.000406
13588_11_ANXA9_ANXA9	ANXA9	ENSG00000143412	0.000598	0.000517
13590_1_REXO2_ORN	ORN	ENSG00000076043	0.016327	0.002758
13594_158_GGA1_GGA1	GGA1	ENSG00000100083	0.001183	0.000772
13595_20_THTPA_THTPA	THTPA	ENSG00000259431	0.000193	0.000626
13596_3_RAB27B_RB27B	RB27B	ENSG00000041353	0.000234	0.000373
13597_20_RAB31_RAB31	RAB31	ENSG00000168461	0.02331	0.003264
13599_15_RABEPK_RABEK	RABEK	ENSG00000136933	4.3e-05	0.00033
13603_7_RFESD_RFESD	RFESD	ENSG00000175449	0.005953	0.001635
13605_16_ANXA10_ANX10	ANX10	ENSG00000109511	0.000166	0.000447
13609_11_GTF2I_GTF2I	GTF2I	ENSG00000263001	-4.4e-05	0.000328
13612_7_CYTIP_CYTIP	CYTIP	ENSG00000115165	-8.1e-05	0.000401
13614_6_CREBBP_CREB_binding_protein	CREB-binding protein	ENSG00000005339	0.000603	0.00063
13615_60_NCK2_NCK2	NCK2	ENSG00000071051	0.000905	0.000645
13618_15_MAD1L1_MD1L1	MD1L1	ENSG00000002822	0.000164	0.000541
13620_10_ASNA1_ASNA	ASNA	ENSG00000198356	-0.000539	0.000255
13621_31_AP2A2_AP2A2	AP2A2	ENSG00000183020	0.011098	0.002184
13622_16_PPP2R5A_2A5A	2A5A	ENSG00000066027	0.00259	0.000873
13624_17_NADK_NADK	NADK	ENSG00000008130	0.09275	0.008369
13628_58_GRB14_GRB14	GRB14	ENSG00000115290	2.6e-05	0.000351
13629_25_ATG4B_ATG4B	ATG4B	ENSG00000168397	0.000975	0.000618
13631_1_RBBP5_RB_binding_protein_5	RB binding protein 5	ENSG00000117222	0.00091	0.00062
13632_10_ZYX_Zyxin	Zyxin	ENSG00000159840	0.005219	0.001368
13639_101_USO1_USO1	USO1	ENSG00000138768	-0.000106	0.000327
13642_90_IFIT3_CIG49	CIG49	ENSG00000119917	0.004246	0.00117
13644_30_HGS_HGS	HGS	ENSG00000185359	0.00037	0.000615
13645_14_DHX38_PRP16	PRP16	ENSG00000140829	0.00022	0.000327
13650_11_KCNIP1_KCIP1	KCIP1	ENSG00000182132	0.000284	0.000596
13652_2_TOM1L1_TM1L1	TM1L1	ENSG00000141198	-9.6e-05	0.000349
13653_335_MACROD1_MACD1	MACD1	ENSG00000133315	-0.000529	9.5e-05
13654_1_ROCK2_ROCK2	ROCK2	ENSG00000134318	0.001921	0.000852
13657_2_PNKP_PNKP	PNKP	ENSG00000039650	0.058588	0.006216
13658_31_PDGFC_PDGF_CC	PDGF-CC	ENSG00000145431	-0.000378	0.000247
13659_36_ATP13A1_AT131	AT131	ENSG00000105726	-0.000263	0.000335
13665_35_PPP2R3A_PP2A__subunit_B	PP2A, subunit B	ENSG00000073711	-0.00017	0.000228
13666_222_CA10_Carbonic_Anhydrase_X	Carbonic Anhydrase X	ENSG00000154975	0.303605	0.016649
13669_6_FGFR3_FGFR_3	FGFR-3	ENSG00000068078	0.318146	0.016679
13671_40_ELANE_Elastase	Elastase	ENSG00000197561	0.958341	0.001551
13672_3_HSPA6_HSP76	HSP76	ENSG00000173110	0.00021	0.000441
13673_21_CCT7_TCPH	TCPH	ENSG00000135624	6.5e-05	0.000346
13676_46_INHBB_Inhibin_bB_chain	Inhibin bB chain	ENSG00000163083	0.652922	0.012764
13680_3_NAB2_NAB2	NAB2	ENSG00000166886	0.000249	0.000391
13681_173_CSNK2A2_CSK22	CSK22	ENSG00000070770	0.000243	0.000543
13682_47_CSF1R_M_CSF_R	M-CSF R	ENSG00000182578	0.130255	0.010393
13688_2_CAPSL_CAPSL	CAPSL	ENSG00000152611	0.000418	0.000482
13689_2_ODC1_Ornithine_decarboxylase	Ornithine decarboxylase	ENSG00000115758	0.000742	0.000677
13691_10_SLC5A8_SC5A8	SC5A8	ENSG00000256870	0.000302	0.000474
13697_51_GPD1_GPDA	GPDA	ENSG00000167588	0.001739	0.000786
13698_28_KIAA0319L_K319L	K319L	ENSG00000142687	0.000563	0.000525
13704_5_HMGCS2_HMCS2	HMCS2	ENSG00000134240	0.002205	0.000841
13711_10_CLTC_CLH1	CLH1	ENSG00000141367	-0.000328	2.2e-05
13713_164_SEC22A_SC22A	SC22A	ENSG00000121542	0.001348	0.00069
13719_19_PAK4_PAK4	PAK4	ENSG00000130669	0.00451	0.001349
13724_27_FGF19_FGF_19	FGF-19	ENSG00000162344	-0.000232	0.000415
13727_44_SPOP_SPOP	SPOP	ENSG00000121067	-0.000418	0.000404
13728_19_ERP29_ERP29	ERP29	ENSG00000089248	0.000773	0.000509
13729_26_SFXN5_SFXN5	SFXN5	ENSG00000144040	-0.000125	0.000312
13733_5_IL12B_IL_12_p40	IL-12 p40	ENSG00000113302	0.904475	0.004621
13735_1_RAP1GAP_RPGP1	RPGP1	ENSG00000076864	0.000991	0.000666
13738_8_INHBA_Inhibin_bA_chain	Inhibin bA chain	ENSG00000122641	0.013746	0.002443
13740_51_FRZB_sFRP_3	sFRP-3	ENSG00000162998	0.865817	0.006992
13926_1_RMI1_RMI1	RMI1	ENSG00000178966	0.000477	0.000508
13929_27_CROT_OCTC	OCTC	ENSG00000005469	0.731329	0.014111
13930_3_APOBEC3G_ABC3G	ABC3G	ENSG00000239713	0.036958	0.004875
13931_22_PSMD9_PSMD9	PSMD9	ENSG00000110801	0.023645	0.003682
13932_45_ARHGEF7_COOL_1	COOL-1	ENSG00000102606	-7.4e-05	0.000562
13933_276_NAB1_NAB1	NAB1	ENSG00000138386	9.3e-05	0.000328
13934_3_MCF2L_MCF2L	MCF2L	ENSG00000126217	0.30879	0.015133
13936_24_PGK2_PGK2	PGK2	ENSG00000170950	0.000188	0.000341
13937_75_CAND1_CAND1	CAND1	ENSG00000111530	0.000204	0.00048
13939_14_UGP2_UGPA1	UGPA1	ENSG00000169764	0.000613	0.000524
13941_82_FARS2_SYFM	SYFM	ENSG00000145982	1e-05	0.000526
13942_140_SPSB1_SPSB1	SPSB1	ENSG00000171621	0.000291	0.000497
13943_38_DPY30_DPY30	DPY30	ENSG00000162961	0.006371	0.001612
13944_3_SULT1A3_SULT_1A3	SULT 1A3	ENSG00000261052	0.321096	0.019339
13947_371_NUDT12_NUD12	NUD12	ENSG00000112874	0.905988	0.00505
13948_50_GABBR2_GABR2	GABR2	ENSG00000136928	-5.5e-05	0.000414
13954_9_GNPNAT1_GNA1	GNA1	ENSG00000100522	0.0129	0.002437
13955_33_DAPK1_DAPK1	DAPK1	ENSG00000196730	-0.000135	0.000392
13958_5_RBM46_RBM46	RBM46	ENSG00000151962	0.001091	0.000699
13959_7_LAP3_LAP	LAP	ENSG00000002549	0.469026	0.016928
13960_15_AGAP3_AGAP3	AGAP3	ENSG00000133612	-0.000762	0.000313
13963_7_TOLLIP_tollip	tollip	ENSG00000078902	0.001039	0.000793
13966_30_MYOM3_MYOM3	MYOM3	ENSG00000142661	0.000121	0.000457
13967_14_TXNRD1_Thioredoxin_reductase_1	Thioredoxin reductase 1	ENSG00000198431	0.001344	0.000713
13969_24_KPNA6_IMA7	IMA7	ENSG00000025800	0.001654	0.000743
13972_4_HSD17B14_DHB14	DHB14	ENSG00000087076	0.017137	0.002742
13973_62_TTL_TTL	TTL	ENSG00000114999	0.003849	0.001117
13975_56_PPFIA1_LIPA1	LIPA1	ENSG00000131626	0.002318	0.000937
13976_9_ARHGEF1_ARHG1	ARHG1	ENSG00000076928	7.4e-05	0.000384
13978_122_TBX3_Tbx3	Tbx3	ENSG00000135111	0.000314	0.000572
13979_3_SLC26A7_S26A7	S26A7	ENSG00000147606	-2.2e-05	0.000272
13982_33_RGS18_RGS18	RGS18	ENSG00000150681	0.00166	0.000766
13984_23_DDX25_DDX25	DDX25	ENSG00000109832	0.001091	0.000727
13985_12_SMURF2_SMUF2	SMUF2	ENSG00000108854	0.000714	0.000616
13986_6_LANCL1_LANC1	LANC1	ENSG00000115365	0.06292	0.007623
13988_67_NMRAL1_NMRL1	NMRL1	ENSG00000153406	0.973801	0.001096
13991_47_EIF4G3_IF4G3	IF4G3	ENSG00000075151	0.000866	0.000612
13992_12_NSF_NSF	NSF	ENSG00000073969	0.014293	0.003063
13993_20_EPB41L1_E41L1	E41L1	ENSG00000088367	0.000227	0.000403
13994_1_FBL_FBRL	FBRL	ENSG00000105202	-0.000358	0.000308
13996_16_PPCDC_COAC	COAC	ENSG00000138621	0.000179	0.000321
13998_26_ADSSL1_PURA1	PURA1	ENSG00000185100	0.570092	0.01474
14002_18_DOCK9_DOCK9	DOCK9	ENSG00000088387	0.000516	0.000584
14005_2_CHD7_CHD7	CHD7	ENSG00000171316	0.000598	0.000507
14006_36_GNMT_GNMT	GNMT	ENSG00000124713	0.167937	0.012378
14007_22_PAPSS1_PAPS1	PAPS1	ENSG00000138801	0.000965	0.000658
14008_22_DCP1A_DCP1A	DCP1A	ENSG00000272886	0.000598	0.000464
14009_65_TNFAIP3_TNFAIP3	TNFAIP3	ENSG00000118503	0.064508	0.006829
14011_17_S100A11_S100A11	S100A11	ENSG00000163191	0.001539	0.000723
14012_17_DHX58_LGP2	LGP2	ENSG00000108771	0.102774	0.010328
14013_11_TANK_TANK	TANK	ENSG00000136560	4.2e-05	0.000323
14019_73_EVPL_EVPL	EVPL	ENSG00000167880	8e-06	0.000443
14025_18_TNFRSF9_4_1BB	4-1BB	ENSG00000049249	0.000788	0.000561
14026_24_IL17F_IL_17F	IL-17F	ENSG00000112116	9e-06	0.000402
14028_22_PIK3C2A_P3C2A	P3C2A	ENSG00000011405	-0.000226	0.000298
14029_42_COPS2_CSN2	CSN2	ENSG00000166200	0.0001	0.000331
14034_22_TACSTD2_GA733_1_protein	GA733-1 protein	ENSG00000184292	-7.9e-05	0.000444
14035_13_TIAM1_TIAM1	TIAM1	ENSG00000156299	-0.000121	0.000376
14036_116_MPDZ_MPDZ	MPDZ	ENSG00000107186	0.001044	0.000707
14039_33_KLK5_kallikrein_5	kallikrein 5	ENSG00000167754	-0.000738	0.000472
14043_12_EEA1_EEA1	EEA1	ENSG00000102189	0.001306	0.000699
14045_12_NCOA2_NCOA2	NCOA2	ENSG00000140396	0.000429	0.000522
14047_78_BDNF_BDNF	BDNF	ENSG00000176697	0.014392	0.002755
14051_54_FOXC2_FOXC2	FOXC2	ENSG00000176692	0.00127	0.000819
14052_26_UNC13A_UN13A	UN13A	ENSG00000130477	1.4e-05	0.000504
14056_4_CGA_Glycoprotein_hormones_a_chain	Glycoprotein hormones a-chain	ENSG00000135346	-0.000356	0.000224
14060_67_NCF4_NCF4	NCF4	ENSG00000100365	-0.000494	0.000462
14061_48_TNFSF11_sRANKL	sRANKL	ENSG00000120659	0.000109	0.000413
14067_6_PKP2_PKP2	PKP2	ENSG00000057294	0.152913	0.013904
14069_61_CA4_Carbonic_Anhydrase_IV	Carbonic Anhydrase IV	ENSG00000167434	-0.000218	0.000161
14070_56_ITSN1_ITSN1	ITSN1	ENSG00000205726	0.001565	0.000777
14074_2_SHC2_SHC2	SHC2	ENSG00000129946	-0.001045	0.000301
14076_74_CST4_Cystatin_S	Cystatin-S	ENSG00000101441	0.788796	0.0095
14082_56_TLN2_TLN2	TLN2	ENSG00000171914	0.000177	0.000446
14083_25_SEPHS1_SPS1	SPS1	ENSG00000086475	0.00122	0.000782
14088_38_IGFBP6_IGFBP_6	IGFBP-6	ENSG00000167779	0.004093	0.001136
14090_23_DEF6_DEFI6	DEFI6	ENSG00000023892	0.0256	0.004163
14091_42_CBR3_Carbonyl_reductase_3	Carbonyl reductase 3	ENSG00000159231	0.910166	0.004111
14093_10_FLT3LG_Flt3_ligand	Flt3 ligand	ENSG00000090554	0.000268	0.000603
14094_29_HBEGF_HB_EGF	HB-EGF	ENSG00000113070	0.004294	0.001233
14099_20_PSMA4_PSA4	PSA4	ENSG00000041357	0.000189	0.000519
14101_2_CNTFR_CNTFR_alpha	CNTFR alpha	ENSG00000122756	0.374127	0.020518
14106_46_RAP1GDS1_GDP_GTP_exchange_protein	GDP/GTP exchange protein	ENSG00000138698	0.001697	0.000766
14111_15_THBS2_TSP2	TSP2	ENSG00000186340	0.007407	0.001678
14112_40_RELT_RELT	RELT	ENSG00000054967	0.003132	0.001083
14114_18_PIANP_PIANP	PIANP	ENSG00000139200	0.057511	0.006148
14116_129_S100A4_S100A4	S100A4	ENSG00000196154	0.04387	0.005692
14120_2_RNF43_RNF43	RNF43	ENSG00000108375	0.000219	0.000474
14121_24_TNFRSF10D_TRAIL_R4	TRAIL R4	ENSG00000173530	0.000298	0.000546
14128_121_IFNA10_IFN10	IFN10	ENSG00000186803	-0.000336	0.000312
14129_1_IFNA7_IFNA7	IFNA7	ENSG00000214042	-0.000225	0.000355
14131_37_EFNB2_EFNB2	EFNB2	ENSG00000125266	0.008878	0.001835
14132_21_HHLA2_HHLA2	HHLA2	ENSG00000114455	0.000392	0.000502
14133_93_IL1R2_IL_1_sRII	IL-1 sRII	ENSG00000115590	0.921602	0.0042
14134_49_AMIGO2_AMGO2	AMGO2	ENSG00000139211	0.140416	0.012354
14135_3_RXFP1_RXFP1	RXFP1	ENSG00000171509	0.00014	0.000369
14136_234_CD93_C1QR1	C1QR1	ENSG00000125810	0.003878	0.001211
14139_16_NRG4_NRG4	NRG4	ENSG00000169752	0.001822	0.000806
14143_8_HIST2H2BE_H2B2E	H2B2E	ENSG00000184678	-9.5e-05	0.000146
14144_3_HIST3H2A_H2A3	H2A3	ENSG00000181218	7.9e-05	0.000392
14146_92_HIST1H3A_H31	H31	ENSG00000197409	0.000548	0.000429
14149_9_IL36B_IL_1F8	IL-1F8	ENSG00000136696	0.000537	0.00048
14150_7_IL36A_IL_1F6	IL-1F6	ENSG00000136694	0.0005	0.000482
14151_4_ISG15_UCRP	UCRP	ENSG00000187608	0.328936	0.017476
14153_8_EFNA3_Ephrin_A3	Ephrin-A3	ENSG00000143590	0.003354	0.001135
14156_33_YWHAB_14_3_3_protein_beta_alpha	14-3-3 protein beta/alpha	ENSG00000166913	0.047487	0.005671
14157_21_YWHAE_14_3_3E	14-3-3E	ENSG00000108953	0.001307	0.000808
14158_17_ANXA5_Annexin_V	Annexin V	ENSG00000164111	0.034053	0.004904
14175_78_SCP2D1_SCP2D	SCP2D	ENSG00000132631	1.5e-05	0.00044
14178_18_CDKN3_CDKN3	CDKN3	ENSG00000100526	0.000547	0.000623
14186_13_RFFL_RFFL	RFFL	ENSG00000092871	0.000154	0.000465
14192_31_PDCL2_PDCL2	PDCL2	ENSG00000163440	0.00067	0.00057
14197_2_PRDM1_PRDM1	PRDM1	ENSG00000057657	-0.000183	0.000416
14203_3_ANXA7_ANXA7	ANXA7	ENSG00000138279	0.008987	0.002089
14204_55_FOXJ2_FOXJ2	FOXJ2	ENSG00000065970	0.005596	0.001436
14205_6_HEXIM2_HEXI2	HEXI2	ENSG00000168517	0.010908	0.00244
14208_3_RBP7_RET7	RET7	ENSG00000162444	0.09684	0.008644
14216_35_DDX46_DDX46	DDX46	ENSG00000145833	-0.000307	0.000317
14226_120_BHMT2_BHMT2	BHMT2	ENSG00000132840	-0.000133	0.000366
14227_21_MYL6B_MYL6B	MYL6B	ENSG00000196465	0.000239	0.00041
14246_50_DOK2_DOK2	DOK2	ENSG00000147443	0.005637	0.001516
14254_27_PTPN4_PTN4	PTN4	ENSG00000088179	0.000481	0.000556
14260_112_NET1_ARHG8	ARHG8	ENSG00000173848	0.000855	0.000727
14268_4_SRXN1_SRXN1	SRXN1	ENSG00000271303	-0.000981	0.00041
14271_23_RAB6B_RAB6B	RAB6B	ENSG00000154917	0.141604	0.011799
14273_19_PREP_PPCE	PPCE	ENSG00000085377	0.039549	0.005033
14283_12_RAB14_RAB14	RAB14	ENSG00000119396	-4.2e-05	0.000266
14284_23_EIF2AK4_E2AK4	E2AK4	ENSG00000128829	0.000714	0.00058
14291_53_AGAP2_AGAP2	AGAP2	ENSG00000135439	0.000752	0.000528
14294_61_MBD1_MBD1	MBD1	ENSG00000141644	0.000348	0.000474
14314_6_PPIL2_PPIL2	PPIL2	ENSG00000100023	5.9e-05	0.000477
14318_1_VPS29_VPS29	VPS29	ENSG00000111237	1.9e-05	0.000287
14324_52_SMC3_CSPG6	CSPG6	ENSG00000108055	0.000356	0.000451
14326_4_UBE2E1_UB2E1	UB2E1	ENSG00000170142	0.000706	0.000553
14329_4_DIDO1_DIDO1	DIDO1	ENSG00000101191	0.001967	0.000912
14331_262_DYNLT1_DYLT1	DYLT1	ENSG00000146425	0.000268	0.000485
14332_3_RALA_RALA	RALA	ENSG00000006451	-0.00015	0.000214
14337_1_TRAPPC3_TPPC3	TPPC3	ENSG00000054116	3.3e-05	0.000399
14341_8_FAM69C_FA69C	FA69C	ENSG00000187773	5e-06	0.000554
14583_49_MSTN_Myostatin	Myostatin	ENSG00000138379	0.000906	0.00056
14587_16_GDF11_GDF_11	GDF-11	ENSG00000135414	-1.8e-05	0.000365
14593_152_FAM210A_F210A	F210A	ENSG00000177150	-8.5e-05	0.000413
14597_5_SEMA6C_SEM6C	SEM6C	ENSG00000143434	0.000149	0.00032
14599_18_STAB1_STAB1	STAB1	ENSG00000010327	0.001395	0.000747
14603_51_KIAA0040_KIAA0040	KIAA0040	ENSG00000235750	0.000613	0.000549
14614_41_NCMAP_CA130	CA130	ENSG00000184454	0.000439	0.000496
14615_46_KRTAP2_4_KRA24	KRA24	ENSG00000213417	0.000195	0.000477
14618_26_VOPP1_ECOP	ECOP	ENSG00000154978	0.007224	0.001772
14623_26_SUMO3_SUMO3	SUMO3	ENSG00000184900	0.004283	0.001173
14624_51_CTCF_CTCF	CTCF	ENSG00000102974	-0.000107	0.000104
14628_72_FBXO3_FBX3	FBX3	ENSG00000110429	0.001014	0.000708
14636_25_HRSP12_Ribonuclease_UK114	Ribonuclease UK114	ENSG00000132541	0.293791	0.017065
14645_253_GSTA4_GSTA4	GSTA4	ENSG00000170899	0.000376	0.000561
14655_1_DNAJC17_DJC17	DJC17	ENSG00000104129	0.19911	0.014407
14670_1_SKIL_SKIL	SKIL	ENSG00000136603	-0.000233	0.000315
14674_63_PACSIN3_PACN3	PACN3	ENSG00000165912	0.000669	0.000456
14675_20_EIF4B_IF4B	IF4B	ENSG00000063046	0.001119	0.000712
14684_17_CAPN2_CAN2	CAN2	ENSG00000162909	0.096172	0.009561
14685_17_AKT2_PKB_beta	PKB beta	ENSG00000105221	0.000351	0.000546
14688_6_PTPN7_PTN7	PTN7	ENSG00000143851	0.007243	0.001667
14708_59_C8G_CO8G	CO8G	ENSG00000176919	0.957795	0.001737
14711_27_CST6_Cystatin_M	Cystatin M	ENSG00000175315	0.064056	0.008122
14713_46_AZU1_Azurocidin	Azurocidin	ENSG00000172232	0.000309	0.000694
14747_9_CRLF1_CRLF1	CRLF1	ENSG00000006016	0.348054	0.017389
14748_31_ARHGAP5_RHG05	RHG05	ENSG00000100852	0.000593	0.000503
15297_3_S100A3_S100A3	S100A3	ENSG00000188015	0.002714	0.001064
15298_199_NETO1_NETO1	NETO1	ENSG00000166342	0.00507	0.001391
15299_102_MESDC2_MESD2	MESD2	ENSG00000117899	0.006415	0.001578
15300_66_CCDC134_CC134	CC134	ENSG00000100147	0.013874	0.002801
15304_1_REG3A_PAP1	PAP1	ENSG00000172016	0.651759	0.01338
15305_7_SCGN_Secretagogin	Secretagogin	ENSG00000079689	0.004351	0.001208
15306_20_IGJ_IgJ	IgJ	ENSG00000132465	-6.4e-05	0.000281
15308_108_VWC2_VWC2	VWC2	ENSG00000188730	0.739798	0.011838
15312_14_AGO1_AGO1	AGO1	ENSG00000092847	-8e-06	0.000326
15313_28_MAD2L1_MD2L1	MD2L1	ENSG00000164109	0.001265	0.000642
15314_49_CLIC4_CLIC4	CLIC4	ENSG00000169504	0.002673	0.000991
15315_64_CUTC_CUTC	CUTC	ENSG00000119929	-0.00051	0.0001
15316_262_TXNL4B_TXN4B	TXN4B	ENSG00000140830	0.371966	0.020793
15318_75_S100A10_Calpactin_I_light_chain	Calpactin I light chain	ENSG00000197747	0.001707	0.000801
15319_226_CCNA1_CCNA1	CCNA1	ENSG00000133101	-0.00056	0.000271
15321_8_CPLX2_CPLX2	CPLX2	ENSG00000145920	0.011561	0.002166
15322_35_CRADD_CRADD	CRADD	ENSG00000169372	0.003199	0.00105
15323_112_AGO3_AGO3	AGO3	ENSG00000126070	0.000385	0.000456
15324_58_FTL_Ferritin_light_chain	Ferritin light chain	ENSG00000087086	0.002456	0.000949
15325_14_GAP43_NEUM	NEUM	ENSG00000172020	0.000944	0.000599
15326_64_GBP1_GBP1	GBP1	ENSG00000117228	0.329301	0.017528
15329_167_ROBLD3_MAPIP	MAPIP	ENSG00000116586	5.1e-05	0.000388
15333_11_SDF2_SDF2	SDF2	ENSG00000132581	0.237565	0.016967
15336_7_SELM_SELM	SELM	ENSG00000198832	0.003134	0.001131
15339_32_CFL2_COF2	COF2	ENSG00000165410	0.018139	0.00305
15343_337_KNG1_Kininogen__HMW__Two_Chain	Kininogen, HMW, Two Chain	ENSG00000113889	0.89633	0.004407
15347_12_HPX_Hemopexin	Hemopexin	ENSG00000110169	0.000288	0.000541
15358_28_SCG5_7B2	7B2	ENSG00000166922	-0.001118	0.000103
15361_37_ANKRD1_ANKR1	ANKR1	ENSG00000148677	-0.000229	0.000293
15364_101_APOC1_Apo_C_I	Apo C-I	ENSG00000130208	0.768381	0.00967
15365_41_BAI3_BAI3	BAI3	ENSG00000135298	0.000919	0.000585
15367_38_BPIFB1_LPLC1	LPLC1	ENSG00000125999	0.88608	0.006348
15368_3_BMPER_BMPER	BMPER	ENSG00000164619	0.159225	0.012078
15370_5_BOLA1_BOLA1	BOLA1	ENSG00000178096	0.80416	0.016252
15374_15_GKN1_CA11_protein	CA11 protein	ENSG00000169605	0.000185	0.000445
15375_49_CPB1_Carboxypeptidase_B1	Carboxypeptidase B1	ENSG00000153002	0.193104	0.012882
15376_134_CTSE_CATE	CATE	ENSG00000196188	0.359372	0.017817
15381_45_DDR2_Discoidin_domain_receptor_2	Discoidin domain receptor 2	ENSG00000162733	0.00451	0.001305
15383_200_EDN3_Endothelin_3	Endothelin 3	ENSG00000124205	0.000501	0.000693
15384_15_KL_KLOTHO	KLOTHO	ENSG00000133116	0.40696	0.017134
15386_7_FABP4_FABPA	FABPA	ENSG00000170323	0.003107	0.000941
15387_44_NRP2_Neuropilin_2	Neuropilin-2	ENSG00000118257	0.493444	0.01669
15389_1_FXN_FRDA	FRDA	ENSG00000165060	-0.000289	0.000273
15390_3_GAL_Galanin	Galanin	ENSG00000069482	0.000961	0.000657
15391_114_GAS6_GAS_6	GAS-6	ENSG00000183087	0.446079	0.017747
15394_79_UNC5B_UNC5B	UNC5B	ENSG00000107731	0.698975	0.011526
15398_2_GFER_HERV1	HERV1	ENSG00000127554	0.003201	0.001134
15402_2_ID1_ID_1	ID-1	ENSG00000125968	-0.00012	0.000156
15403_53_ID2_ID2	ID2	ENSG00000115738	-9.6e-05	0.000483
15404_3_IFNA21_IFN21	IFN21	ENSG00000137080	-0.000536	0.000197
15412_40_BIRC7_KIAP	KIAP	ENSG00000101197	0.000602	0.000684
15413_3_LCAT_LCAT	LCAT	ENSG00000213398	-7.4e-05	0.000243
15414_316_LDHA_LDHA	LDHA	ENSG00000134333	0.017069	0.002837
15417_3_SERPINB5_Maspin	Maspin	ENSG00000206075	0.046519	0.005445
15418_25_MAPK10_MK10	MK10	ENSG00000109339	0.000714	0.000543
15419_15_MMP20_MMP20	MMP20	ENSG00000137674	0.000581	0.000539
15422_12_PMP2_MYP2	MYP2	ENSG00000147588	0.000204	0.000496
15427_35_LOXL3_LOXL3	LOXL3	ENSG00000115318	0.064011	0.007249
15430_165_OPTC_OPT	OPT	ENSG00000188770	0.001126	0.000733
15432_1_OTOR_Otoraplin	Otoraplin	ENSG00000125879	-0.000368	0.000383
15434_5_PNOC_PNOC	PNOC	ENSG00000168081	0.000547	0.0005
15435_4_PNP_PNP	PNP	ENSG00000198805	0.242728	0.013733
15436_40_RAMP1_RAMP1	RAMP1	ENSG00000132329	-3.6e-05	0.000399
15437_11_RAMP3_RAMP3	RAMP3	ENSG00000122679	-0.000512	0.000242
15439_21_RND3_RND3	RND3	ENSG00000115963	-6.1e-05	0.000382
15440_57_PCSK2_NEC2	NEC2	ENSG00000125851	0.012274	0.002254
15441_6_GM2A_SAP3	SAP3	ENSG00000196743	0.479316	0.017152
15444_45_SERPINB4_SCCA2	SCCA2	ENSG00000206073	0.408882	0.016451
15447_45_SORD_Sorbitol_dehydrogenase	Sorbitol dehydrogenase	ENSG00000140263	0.379546	0.018515
15448_47_SQSTM1_SQSTM	SQSTM	ENSG00000161011	-0.00088	0.000253
15449_33_TIMD4_TIM_4	TIM-4	ENSG00000145850	0.58808	0.017636
15453_3_AMBP_a1_Microglobulin	a1-Microglobulin	ENSG00000106927	0.022597	0.003343
15455_40_ADAM15_ADA15	ADA15	ENSG00000143537	0.001392	0.000723
15457_14_ANPEP_Aminopeptidase_N	Aminopeptidase N	ENSG00000166825	0.000136	0.000491
15460_9_DPP4_CD26	CD26	ENSG00000197635	0.000525	0.000599
15462_28_CD8A_CD8A	CD8A	ENSG00000153563	0.333897	0.022706
15465_79_CNPY4_CNPY4	CNPY4	ENSG00000166997	0.000116	0.000338
15466_30_COL9A1_CO9A1	CO9A1	ENSG00000112280	0.033318	0.004863
15470_11_HEXB_Hexosaminidase_B	Hexosaminidase B	ENSG00000049860	0.411772	0.017142
15474_7_PIN1_PIN1	PIN1	ENSG00000127445	-0.000227	0.00042
15475_4_PLTP_PLTP	PLTP	ENSG00000100979	0.932945	0.003594
15481_45_CAMP_LL_37	LL-37	ENSG00000164047	0.005251	0.001518
15482_12_A2ML1_A2ML1	A2ML1	ENSG00000166535	0.211345	0.013829
15483_377_AGRN_Agrin	Agrin	ENSG00000188157	0.408428	0.018453
15487_164_CES1_carboxylesterase__liver	carboxylesterase, liver	ENSG00000198848	0.010755	0.00231
15491_20_CD248_CD248	CD248	ENSG00000174807	0.007901	0.002149
15492_1_CRIM1_CRIM1	CRIM1	ENSG00000150938	-0.000265	0.000338
15494_11_FGFBP1_FGFP1	FGFP1	ENSG00000137440	0.051497	0.00614
15499_11_ATRN_Attractin	Attractin	ENSG00000088812	0.949872	0.002158
15503_15_LEFTY2_Lefty_A	Lefty-A	ENSG00000143768	0.350865	0.018558
15506_34_LRP12_LRP12	LRP12	ENSG00000147650	0.003156	0.000998
15511_37_NPTXR_NPTXR	NPTXR	ENSG00000221890	0.798819	0.00882
15513_108_PRSS8_Prostasin	Prostasin	ENSG00000052344	0.05548	0.007296
15521_4_CLSTN1_Alcadein_alpha_1	Alcadein alpha-1	ENSG00000171603	0.653088	0.012764
15522_2_GLIPR2_GAPR1	GAPR1	ENSG00000122694	0.48382	0.017579
15523_9_ALAD_HEM2	HEM2	ENSG00000148218	0.744694	0.010429
15524_30_PGAM2_PGAM2	PGAM2	ENSG00000164708	-0.000378	0.000281
15525_294_ADH1C_ADH1G	ADH1G	ENSG00000196616	0.04826	0.006304
15526_33_GSS_GSHB	GSHB	ENSG00000100983	0.086757	0.010487
15527_90_DLD_DLDH	DLDH	ENSG00000091140	0.002147	0.000827
15529_33_CSRP1_Cysteine_rich_protein_1	Cysteine-rich protein 1	ENSG00000159176	0.006847	0.001538
15530_33_EPHB4_EphB4	EphB4	ENSG00000196411	0.023568	0.003767
15533_97_MSR1_Macrophage_scavenger_receptor	Macrophage scavenger receptor	ENSG00000038945	0.678292	0.01224
15534_26_MDH2_Malate_dehydrogenase_2	Malate dehydrogenase 2	ENSG00000146701	0.000388	0.000435
15535_3_PRSS27_Marapsin	Marapsin	ENSG00000172382	0.178602	0.01204
15539_15_SLITRK1_SLIK1	SLIK1	ENSG00000178235	0.002102	0.000792
15540_6_VIM_Vimentin	Vimentin	ENSG00000026025	0.048249	0.005698
15542_19_CKMT1A_KCRU	KCRU	ENSG00000237289	0.027946	0.004996
15544_25_KLK14_kallikrein_14	kallikrein 14	ENSG00000129437	0.911378	0.003469
15545_13_PPP3R1_Calcineurin_B_a	Calcineurin B a	ENSG00000221823	0.000186	0.000511
15548_35_PHGDH_SERA	SERA	ENSG00000092621	-1.9e-05	0.000272
15553_22_ACHE_ACES	ACES	ENSG00000087085	-0.000136	0.000274
15556_49_AMY2B_Alpha_amylase_2B	Alpha-amylase 2B	ENSG00000240038	0.899888	0.006151
15558_63_ENPEP_AMPE	AMPE	ENSG00000138792	0.955007	0.002317
15559_5_ANTXR2_ANTR2	ANTR2	ENSG00000163297	0.233908	0.017749
15562_24_GUSB_BGLR	BGLR	ENSG00000169919	0.072717	0.010825
15565_102_MUC16_CA125	CA125	ENSG00000181143	0.282107	0.015255
15566_10_CNN1_Calponin_1	Calponin-1	ENSG00000130176	0.029433	0.004356
15567_2_CD247_CD3_zeta	CD3-zeta	ENSG00000198821	0.000774	0.000623
15569_15_COL2A1_Collagen_II	Collagen II	ENSG00000139219	0.000319	0.000479
15570_99_CR2_Complement_receptor_type_2	Complement receptor type 2	ENSG00000117322	0.424659	0.017093
15573_110_NCAN_CSPG3	CSPG3	ENSG00000130287	0.090295	0.009097
15574_37_CCNA2_Cyclin_A	Cyclin A	ENSG00000145386	0.000447	0.00049
15576_158_RNASE3_ECP	ECP	ENSG00000169397	0.941542	0.002318
15579_26_ENPP6_ENPP6	ENPP6	ENSG00000164303	0.005799	0.001428
15580_2_EPHA7_EPHA7	EPHA7	ENSG00000135333	0.000249	0.00043
15582_25_FCN1_FCN1	FCN1	ENSG00000085265	0.94235	0.002088
15585_304_FBLN5_fibulin_5	fibulin 5	ENSG00000140092	0.02597	0.003754
15587_20_FOLR2_FOLR2	FOLR2	ENSG00000165457	0.014951	0.00277
15589_1_GC_Gc_Globulin__Mixed_Type	Gc-Globulin, Mixed Type	ENSG00000145321	0.065538	0.007304
15591_28_GPX1_Glutathione_peroxidase	Glutathione peroxidase	ENSG00000233276	0.00129	0.000721
15594_47_HTRA1_HTRA1	HTRA1	ENSG00000166033	0.047751	0.005842
15596_7_HEXIM1_HEXI1	HEXI1	ENSG00000186834	0.008915	0.002081
15603_20_ITGA2_Integrin_alpha_2	Integrin alpha-2	ENSG00000164171	0.006356	0.001469
15604_18_MAPK9_JNK2	JNK2	ENSG00000050748	0.133235	0.010712
15606_19_KRT19_Keratin_19	Keratin 19	ENSG00000171345	5.6e-05	0.000357
15607_56_PKLR_KPYR	KPYR	ENSG00000143627	0.075981	0.00869
15608_5_RPS6KB1_KS6B1	KS6B1	ENSG00000108443	0.000129	0.000329
15612_5_LIN7B_LIN7B	LIN7B	ENSG00000104863	0.001627	0.00081
15613_16_PNLIP_LIPP	LIPP	ENSG00000175535	0.018728	0.003226
15617_8_XCL2_lymphotactin_beta	lymphotactin beta	ENSG00000143185	0.003726	0.001198
15619_49_MOG_MOG	MOG	ENSG00000204655	0.000556	0.00044
15620_4_NLGN1_NLGN1	NLGN1	ENSG00000169760	0.061406	0.006714
15622_13_OPCML_OBCAM	OBCAM	ENSG00000183715	0.193544	0.013159
15623_1_PDCD1_PD_1	PD-1	ENSG00000188389	-4.5e-05	0.000356
15626_223_HSPG2_Perlecan	Perlecan	ENSG00000142798	0.622414	0.014396
15627_83_AKT1_PKB	PKB	ENSG00000142208	0.001132	0.000712
15631_18_PSG1_PSG1	PSG1	ENSG00000231924	0.000988	0.000569
15633_6_RBP4_RBP	RBP	ENSG00000138207	0.017077	0.002885
15634_139_SLIT1_SLIT1	SLIT1	ENSG00000187122	4.4e-05	0.000401
15635_4_SMOC2_SMOC2	SMOC2	ENSG00000112562	0.882881	0.004945
15636_49_SORCS1_SORC1	SORC1	ENSG00000108018	0.006505	0.001526
15637_38_SORCS3_SORC3	SORC3	ENSG00000156395	1.9e-05	0.000289
15640_54_TAGLN_TAGL	TAGL	ENSG00000149591	0.00816	0.001782
15641_20_TMEFF1_TEFF1	TEFF1	ENSG00000241697	0.003003	0.001007
15644_1_BTD_Biotinidase	Biotinidase	ENSG00000169814	0.919817	0.003787
15653_9_COL10A1_COAA1	COAA1	ENSG00000123500	0.359081	0.022136
15666_21_BMP2_BMP_2	BMP-2	ENSG00000125845	-0.001096	0.000142
15667_39_BMP4_BMP_4	BMP-4	ENSG00000125378	0.002969	0.000971
15668_19_BMP8B_BMP_8	BMP-8	ENSG00000116985	-9.7e-05	0.000373
15669_7_BRAF_BRAF1	BRAF1	ENSG00000157764	0.002164	0.000904
15670_15_C1QL2_C1QL2	C1QL2	ENSG00000144119	0.000851	0.000572
15675_3_CEBPB_CEBPB	CEBPB	ENSG00000172216	-0.000333	0.000383
15678_71_DKK2_DKK2	DKK2	ENSG00000155011	0.001555	0.000784
15693_9_PGR_PgR	PgR	ENSG00000082175	0.000267	0.000441
15698_6_TXLNA_TXLNA	TXLNA	ENSG00000084652	0.000122	0.000385
16015_19_GPT_ALT	ALT	ENSG00000167701	0.003095	0.001008
16035_8_FLT4_VEGF_sR3	VEGF sR3	ENSG00000037280	0.063615	0.00689
16043_30_SHC1_SHC1	SHC1	ENSG00000160691	0.000534	0.000461
16049_43_OLR1_OLR1	OLR1	ENSG00000173391	0.021048	0.00354
16070_7_WIF1_WIF_1	WIF-1	ENSG00000156076	0.00393	0.001187
16074_12_GRAP2_GRB2_related_adapter_protein_2	GRB2-related adapter protein 2	ENSG00000100351	0.003612	0.001183
16079_2_TEC_TEC	TEC	ENSG00000135605	0.022907	0.003945
16288_17_EPHA4_EPHA4	EPHA4	ENSG00000116106	0.313101	0.015506
16292_288_GIP_GIP	GIP	ENSG00000159224	0.001037	0.000615
16293_1_GHRH_Growth_hormone_releasing_factor	Growth hormone-releasing factor	ENSG00000118702	0.000547	0.000496
16296_43_LGR5_LGR5	LGR5	ENSG00000139292	0.009394	0.00197
16297_14_ROBO4_ROBO4	ROBO4	ENSG00000154133	0.000438	0.000505
16298_84_PLA2G2D_sPLA_2__IID	sPLA(2)-IID	ENSG00000117215	-4.4e-05	0.000454
16299_13_TIGIT_TIGIT	TIGIT	ENSG00000181847	-0.000284	0.000299
16300_4_TREM2_TREM2	TREM2	ENSG00000095970	0.842044	0.006685
16302_11_BPIFA2_SPLC2	SPLC2	ENSG00000131050	0.016635	0.002978
16304_6_LGR4_LGR4	LGR4	ENSG00000205213	0.030222	0.004585
16305_10_CDH11_Cadherin_11	Cadherin-11	ENSG00000140937	-0.000104	0.000325
16307_22_UNC5D_UNC5H4	UNC5H4	ENSG00000156687	0.018636	0.003304
16308_14_BTLA_BTLA	BTLA	ENSG00000186265	-0.00044	0.00021
16309_30_DKKL1_Soggy_1	Soggy-1	ENSG00000104901	0.002745	0.001033
16312_45_CDH6_Cadherin_6	Cadherin-6	ENSG00000113361	-0.000791	0.000344
16315_105_FLT1_VEGF_sR1	VEGF sR1	ENSG00000102755	0.001082	0.000704
16317_20_DSG3_Desmoglein_3	Desmoglein-3	ENSG00000134757	0.00028	0.000541
16318_12_ACVRL1_ALK_1	ALK-1	ENSG00000139567	0.199755	0.013764
16320_139_CD320_CD320	CD320	ENSG00000167775	0.001061	0.000739
16322_10_PACAP_PACAP	PACAP	ENSG00000170476	0.091642	0.009439
16323_8_NRXN3_NRX3A	NRX3A	ENSG00000021645	0.282785	0.016312
16324_38_TLR1_TLR1	TLR1	ENSG00000174125	0.106445	0.010389
16558_2_MYOC_MYOC	MYOC	ENSG00000034971	0.669721	0.0148
16561_9_A1BG_Alpha_1B_glycoprotein	Alpha-1B-glycoprotein	ENSG00000121410	0.522711	0.018581
16583_8_NUDT2_AP4A	AP4A	ENSG00000164978	0.615343	0.017647
16587_1_CSN2_Beta_casein	Beta-casein	ENSG00000135222	-7.2e-05	0.000224
16588_10_HSPA5_BiP	BiP	ENSG00000044574	0.001098	0.000645
16591_71_CHIA_CHIA	CHIA	ENSG00000134216	0.000269	0.000517
16593_3_FADD_FADD	FADD	ENSG00000168040	0.002691	0.000977
16594_44_FAIM_FAIM1	FAIM1	ENSG00000158234	0.697756	0.013773
16596_25_GLRX3_GLRX3	GLRX3	ENSG00000108010	0.014393	0.002408
16599_38_GPN1_GPN1	GPN1	ENSG00000198522	0.002512	0.000847
16605_2_C1QTNF9_C1T9A	C1T9A	ENSG00000240654	0.329216	0.016036
16606_85_AKR1B1_Aldose_reductase	Aldose reductase	ENSG00000085662	0.014021	0.002875
16607_78_GSN_Gelsolin	Gelsolin	ENSG00000148180	0.45519	0.017451
16610_13_LRP10_LRP10	LRP10	ENSG00000197324	0.043087	0.005118
16612_28_SDC3_SDC3	SDC3	ENSG00000162512	-0.000175	0.000392
16613_3_CDH17_CAD17	CAD17	ENSG00000079112	0.771498	0.011175
16614_27_RSPO1_RSPO1	RSPO1	ENSG00000169218	0.215767	0.013976
16616_137_ENO3_ENOB	ENOB	ENSG00000108515	0.743721	0.010559
16617_14_CASP14_Caspase_14	Caspase-14	ENSG00000105141	0.001935	0.000858
16618_7_CD69_CD69	CD69	ENSG00000110848	0.002264	0.000896
16621_77_APOA1BP_AIBP	AIBP	ENSG00000163382	0.058027	0.00656
16748_1_BMP3_BMP_3	BMP-3	ENSG00000152785	-0.000629	0.000129
16749_79_GDF10_BMP_3b	BMP-3b	ENSG00000266524	-2.6e-05	0.000137
16751_15_NPPB_BNP	BNP	ENSG00000120937	0.010542	0.001955
16753_46_COL6A2_CO6A2	CO6A2	ENSG00000142173	0.712617	0.012532
16755_195_GDF3_GDF_3	GDF-3	ENSG00000184344	4.2e-05	0.00049
16756_30_GDF7_GDF7	GDF7	ENSG00000143869	0.003719	0.001117
16758_96_HDGF_HDGF	HDGF	ENSG00000143321	0.003846	0.001094
16765_52_PPBP_PBP	PBP	ENSG00000163736	0.001884	0.000818
16769_20_RAC3_RAC3	RAC3	ENSG00000169750	-0.00011	0.000443
16770_3_REG1B_REG1B	REG1B	ENSG00000172023	0.824927	0.007681
16773_29_SCUBE3_SCUB3	SCUB3	ENSG00000146197	0.106668	0.011458
16785_45_DEFA5_HD_5	HD-5	ENSG00000164816	0.002144	0.000913
16802_31_OCIAD1_OCAD1	OCAD1	ENSG00000109180	0.00024	0.000333
16803_4_CALB2_CALB2	CALB2	ENSG00000172137	0.003018	0.001102
16805_5_PDE5A_PDE5A	PDE5A	ENSG00000138735	0.19528	0.015524
16807_35_TNNT3_TNNT3	TNNT3	ENSG00000130595	0.000354	0.000572
16809_1_NME4_NDKM	NDKM	ENSG00000103202	0.228785	0.013599
16818_200_CDCP1_CDCP1	CDCP1	ENSG00000163814	0.503181	0.019397
16825_20_ATXN3_ATX3	ATX3	ENSG00000066427	0.621349	0.014343
16831_7_DOK1_DOK1	DOK1	ENSG00000115325	0.001686	0.000864
16836_1_CFHR3_FHR3	FHR3	ENSG00000116785	0.012073	0.002432
16837_20_CFLAR_FLIP	FLIP	ENSG00000003402	-9.1e-05	0.000374
16845_15_MPZL1_MPZL1	MPZL1	ENSG00000197965	-0.000138	0.000476
16847_39_RAB3B_RAB3B	RAB3B	ENSG00000169213	0.00042	0.000459
16850_5_RGS5_RGS5	RGS5	ENSG00000143248	-0.000145	0.000368
16851_50_SCO2_SCO2	SCO2	ENSG00000284194	0.011698	0.002289
16852_10_PDZK1_NHRF3	NHRF3	ENSG00000174827	0.333344	0.001671
16853_5_NRK1_NRK1	NRK1	ENSG00000106733	0.186304	0.013415
16854_17_LSM4_LSM4	LSM4	ENSG00000130520	-9.4e-05	0.000476
16856_79_MAPRE2_MARE2	MARE2	ENSG00000166974	0.015619	0.002743
16857_2_RAB2A_RAB2A	RAB2A	ENSG00000104388	0.000755	0.000553
16858_384_RCN3_RCN3	RCN3	ENSG00000142552	0.000798	0.000704
16859_100_SH3GLB1_SHLB1	SHLB1	ENSG00000097033	0.000363	0.000484
16865_62_TAF15_RBP56	RBP56	ENSG00000270647	0.000672	0.000572
16875_13_MAGOHB_MGN2	MGN2	ENSG00000111196	0.00587	0.001507
16877_19_MSRB2_MSRB2	MSRB2	ENSG00000148450	0.000298	0.00035
16882_27_PHPT1_PHP14	PHP14	ENSG00000054148	0.200798	0.012794
16883_57_RAB4A_RAB4A	RAB4A	ENSG00000168118	9e-06	0.000451
16885_49_MAPRE3_MARE3	MARE3	ENSG00000084764	-0.000263	0.000176
16887_29_PTRH2_PTH2	PTH2	ENSG00000141378	8.8e-05	0.000326
16890_37_ADAMTSL1_ATL1	ATL1	ENSG00000178031	0.886813	0.00508
16892_23_ENPP2_ENPP2	ENPP2	ENSG00000136960	0.190296	0.014149
16899_59_OSBPL9_OSBL9	OSBL9	ENSG00000117859	-0.000224	0.000133
16907_3_CADM2_Nectin_like_protein_3	Nectin-like protein 3	ENSG00000175161	0.001471	0.000713
16908_5_OMG_OMGP	OMGP	ENSG00000126861	0.00558	0.001359
16913_8_RNASET2_RNT2	RNT2	ENSG00000026297	0.920255	0.003377
16914_104_CD14_sCD14	sCD14	ENSG00000170458	0.395622	0.019871
16915_153_SEMA4A_SEM4A	SEM4A	ENSG00000196189	0.057114	0.006593
16916_19_SLITRK6_SLIK6	SLIK6	ENSG00000184564	0.348219	0.019295
16919_1_DBI_ACBP	ACBP	ENSG00000155368	0.34623	0.016961
16926_44_ALPL_Alkaline_phosphatase__liver	Alkaline phosphatase, liver	ENSG00000162551	-0.000104	0.000403
16932_5_SULT1E1_SULT_1E	SULT 1E	ENSG00000109193	6.2e-05	0.000304
17137_160_HBB_Beta_globin	Beta-globin	ENSG00000244734	0.000229	0.000549
17138_8_GSTA1_GST_A1_1	GST A1-1	ENSG00000243955	0.808801	0.008693
17140_57_PDGFD_PDGFD	PDGFD	ENSG00000170962	0.695861	0.014831
17148_7_BLVRB_BLVRB	BLVRB	ENSG00000090013	0.061922	0.006852
17151_84_IRF3_IRF_3	IRF-3	ENSG00000126456	0.007299	0.001619
17154_2_PTGES3_TEBP	TEBP	ENSG00000110958	-0.000141	0.000279
17155_1_VPS28_VPS28_protein_homolog	VPS28 protein homolog	ENSG00000160948	0.00023	0.000466
17156_72_DCLK1_DCAK1	DCAK1	ENSG00000133083	0.169645	0.013112
17158_17_UBE2G1_UB2G1	UB2G1	ENSG00000132388	0.000974	0.000734
17161_1_DDOST_OST48	OST48	ENSG00000244038	0.014413	0.002718
17163_117_ANXA3_Annexin_III	Annexin III	ENSG00000138772	0.000141	0.000391
17164_15_ANXA4_annexin_IV	annexin IV	ENSG00000196975	0.379685	0.01768
17166_4_FGF8_FGF_8F	FGF-8F	ENSG00000107831	-0.000264	0.000218
17170_15_CALCB_CALCB	CALCB	ENSG00000175868	0.164881	0.013674
17175_5_MAP2K6_MP2K6	MP2K6	ENSG00000108984	0.000791	0.000594
17176_13_PSIP1_PSIP1	PSIP1	ENSG00000164985	-0.000328	0.000322
17202_37_PDCD4_PDCD4	PDCD4	ENSG00000150593	-4e-06	0.000367
17204_17_PNMT_PNMT	PNMT	ENSG00000141744	-2.6e-05	0.000368
17205_21_RAB5A_RAB5A	RAB5A	ENSG00000144566	0.001572	0.000697
17210_2_TCL1A_TCL1A	TCL1A	ENSG00000100721	0.121787	0.009888
17231_1_LCP1_L_plastin	L-plastin	ENSG00000136167	0.146896	0.011306
17319_1_SELH_SELH	SELH	ENSG00000211450	0.000116	0.000326
17320_19_AASDHPPT_ADPPT	ADPPT	ENSG00000149313	0.001488	0.000789
17325_10_GUK1_KGUA	KGUA	ENSG00000143774	0.590528	0.018044
17326_44_DUSP23_DUS23	DUS23	ENSG00000158716	-0.000292	0.00043
17327_3_CNPY3_CNPY3	CNPY3	ENSG00000137161	0.017065	0.002703
17329_2_BDH2_BDH2	BDH2	ENSG00000164039	0.163353	0.013871
17331_138_KREMEN1_KREM1	KREM1	ENSG00000183762	0.324524	0.019387
17332_3_ADPRHL2_ARHL2	ARHL2	ENSG00000116863	0.077123	0.007655
17333_20_ACADM_ACADM	ACADM	ENSG00000117054	0.110293	0.010781
17336_54_CREB3L2_CR3L2	CR3L2	ENSG00000182158	-0.000265	0.000445
17337_1_YY1_TYY1	TYY1	ENSG00000100811	-0.000738	0.000378
17341_89_ACAT2_THIC	THIC	ENSG00000120437	0.616903	0.014836
17342_13_AGR3_AGR3	AGR3	ENSG00000173467	0.002494	0.000962
17343_6_SNPH_SNPH	SNPH	ENSG00000101298	0.022532	0.003209
17344_23_STOML1_STML1	STML1	ENSG00000067221	-1.3e-05	0.000315
17345_12_ZADH2_ZADH2	ZADH2	ENSG00000180011	0.014627	0.002561
17346_61_FDCSP_FDSCP	FDSCP	ENSG00000181617	0.001612	0.000727
17347_80_AIDA_CA080	CA080	ENSG00000186063	0.000464	0.000465
17348_5_SYNJ2BP_SYJ2B	SYJ2B	ENSG00000213463	0.001067	0.000652
17350_13_CHMP2B_CHM2B	CHM2B	ENSG00000083937	0.207596	0.016004
17355_56_SYT4_SYT4	SYT4	ENSG00000132872	-0.000175	0.000232
17356_34_IL1F10_IL1FA	IL1FA	ENSG00000136697	-0.000155	0.000265
17357_33_SEPSECS_SPCS	SPCS	ENSG00000109618	0.002023	0.000911
17362_5_VHL_VHL	VHL	ENSG00000134086	0.000242	0.000527
17364_8_SNRPB2_RU2B	RU2B	ENSG00000125870	0.000594	0.00061
17365_7_CCBL1_KAT1	KAT1	ENSG00000171097	0.000536	0.000591
17366_6_DCUN1D1_DCNL1	DCNL1	ENSG00000043093	-0.000411	0.000256
17367_5_STMN1_Stathmin	Stathmin	ENSG00000117632	0.000512	0.00053
17370_186_ABHD10_ABHDA	ABHDA	ENSG00000144827	0.004388	0.001315
17372_5_EIF4EBP1_4EBP1	4EBP1	ENSG00000187840	0.000298	0.000567
17377_1_AKR1C3_Aldose_reductase_like_C3	Aldose reductase-like C3	ENSG00000196139	0.847963	0.006338
17380_2_UBE2K_UBE2K	UBE2K	ENSG00000078140	-0.000606	0.000228
17383_4_STARD5_STAR5	STAR5	ENSG00000172345	0.526409	0.015911
17384_110_PFKM_K6PF	K6PF	ENSG00000152556	0.05385	0.006696
17391_10_RBM17_SPF45	SPF45	ENSG00000134453	0.427542	0.016223
17393_13_ACADS_SCAD	SCAD	ENSG00000122971	0.000306	0.000416
17396_23_ADH1A_ADH1A	ADH1A	ENSG00000187758	0.015314	0.00271
17397_8_HSD17B11_DHB11	DHB11	ENSG00000198189	0.000334	0.000414
17398_55_HMOX1_HO_1	HO-1	ENSG00000100292	0.114323	0.010123
17400_71_ACOT8_ACOT8	ACOT8	ENSG00000101473	0.00142	0.000718
17403_14_ACADSB_acyl_Coenzyme_A_dehydrogenase	acyl-Coenzyme A dehydrogenase	ENSG00000196177	0.039678	0.004924
17404_5_ARL5B_ARL5B	ARL5B	ENSG00000165997	0.000534	0.000563
17408_2_PMM1_PMM1	PMM1	ENSG00000100417	0.00072	0.000457
17410_5_CETN3_CETN3	CETN3	ENSG00000153140	0.004019	0.001136
17411_55_UFD1L_UFD1	UFD1	ENSG00000070010	0.000799	0.000643
17419_17_TES_TES	TES	ENSG00000135269	0.006605	0.001638
17432_25_AK4_KAD4	KAD4	ENSG00000162433	0.000484	0.000456
17435_43_ETFA_ETFA	ETFA	ENSG00000140374	0.001424	0.000671
17441_4_ALPI_Alkaline_phosphatase__intestine	Alkaline phosphatase, intestine	ENSG00000163295	-0.000411	0.000294
17447_52_SFRP4_SFRP4	SFRP4	ENSG00000106483	0.333048	0.01781
17449_23_CD9_CD9	CD9	ENSG00000010278	0.000522	0.000671
17450_51_HARS_Histidyl_tRNA_synthetase	Histidyl-tRNA synthetase	ENSG00000170445	0.001622	0.000833
17451_13_BCL2L11_BIM	BIM	ENSG00000153094	-0.000108	0.00027
17453_34_CP_Ceruloplasmin	Ceruloplasmin	ENSG00000047457	0.007808	0.001934
17455_42_FOLR1_FOLR1	FOLR1	ENSG00000110195	0.000738	0.00055
17456_53_GOLM1_GOLM1	GOLM1	ENSG00000135052	0.466145	0.016907
17460_51_MX1_Mx1	Mx1	ENSG00000157601	0.941318	0.002213
17462_19_IRF1_IRF1	IRF1	ENSG00000125347	-0.000317	0.000214
17466_72_ACSF2_ACSF2	ACSF2	ENSG00000167107	0.0072	0.00163
17467_1_DHRS9_DHRS9	DHRS9	ENSG00000073737	-2.5e-05	0.000393
17468_1_SUFU_SUFU	SUFU	ENSG00000107882	3.9e-05	0.000234
17474_106_YEATS4_YETS4	YETS4	ENSG00000127337	0.001785	0.000796
17475_18_PBK_TOPK	TOPK	ENSG00000168078	0.000457	0.000522
17490_4_SH3BGRL3_SH3BGRL3_like_protein	SH3BGRL3-like protein	ENSG00000142669	0.735505	0.014751
17495_141_SIRT3_SIR3	SIR3	ENSG00000142082	0.00108	0.000697
17505_125_NAALADL1_NALDL	NALDL	ENSG00000168060	-0.000403	0.000155
17509_6_HPD_HPPD	HPPD	ENSG00000158104	0.000223	0.000403
17510_7_SRP14_SRP14	SRP14	ENSG00000140319	0.00027	0.000491
17511_10_RPP30_RPP30	RPP30	ENSG00000148688	8.9e-05	0.000396
17512_2_NMI_NMI	NMI	ENSG00000123609	0.000643	0.000493
17513_11_ANXA11_ANX11	ANX11	ENSG00000122359	0.082775	0.008298
17514_48_RAB21_RAB21	RAB21	ENSG00000080371	0.004784	0.001375
17515_6_HSPA13_STCH	STCH	ENSG00000155304	0.01349	0.002396
17671_58_ING4_ING4	ING4	ENSG00000111653	1e-06	0.000498
17672_184_GIF_Gastric_intrinsic_factor	Gastric intrinsic factor	ENSG00000134812	0.15928	0.012942
17675_17_ACOT13_ACO13	ACO13	ENSG00000112304	0.015922	0.00287
17676_13_TRIP10_CIP4	CIP4	ENSG00000125733	0.004967	0.00141
17677_47_CD160_BY55	BY55	ENSG00000117281	0.333419	0.001672
17680_12_EPHB1_EPHB1	EPHB1	ENSG00000154928	0.659677	0.01373
17682_1_CD46_CD46	CD46	ENSG00000117335	0.304894	0.016134
17683_2_COMMD9_COMD9	COMD9	ENSG00000110442	-0.000503	0.000359
17685_9_APOA4_Apo_A_IV	Apo A-IV	ENSG00000110244	0.013115	0.002352
17686_27_TBCB_TBCB	TBCB	ENSG00000105254	0.003035	0.001064
17691_1_TPP1_TPP1	TPP1	ENSG00000166340	0.447558	0.015736
17694_32_PSME2_PSME2	PSME2	ENSG00000100911	0.047686	0.005611
17696_1_TICAM2_TIRP	TIRP	ENSG00000243414	-7.4e-05	0.000361
17697_2_OVCA2_OVCA2	OVCA2	ENSG00000262664	0.008153	0.001782
17698_15_WBP2_WBP2	WBP2	ENSG00000132471	0.003043	0.000984
17699_43_TIMELESS_TIMELESS	TIMELESS	ENSG00000111602	-0.000222	0.000287
17702_53_UGT1A1_UGT_1A1	UGT 1A1	ENSG00000241635	0.333435	0.015714
17703_40_GMNN_GEMI	GEMI	ENSG00000112312	0.000214	0.000448
17704_74_HSPH1_HS105	HS105	ENSG00000120694	0.000701	0.000665
17706_4_PPP1R1A_PPR1A	PPR1A	ENSG00000135447	0.00154	0.00072
17710_40_TPD52L1_TPD53	TPD53	ENSG00000111907	0.000379	0.000452
17711_13_VAMP1_VAMP1	VAMP1	ENSG00000139190	-0.000317	0.000448
17712_7_IDI1_IDI1	IDI1	ENSG00000067064	0.003691	0.001102
17721_82_GAS7_GAS7	GAS7	ENSG00000007237	-0.000807	0.000429
17722_5_FKBP4_FKBP52_protein	FKBP52 protein	ENSG00000004478	0.013092	0.002393
17724_3_WWOX_WWOX	WWOX	ENSG00000186153	0.006513	0.001523
17725_37_USH1C_USH1C	USH1C	ENSG00000006611	-5.7e-05	0.000363
17726_3_SAR1A_SAR1A	SAR1A	ENSG00000079332	0.049126	0.005573
17727_1_PTTG1_Securin	Securin	ENSG00000164611	5.5e-05	0.000435
17728_61_CHMP2A_CHM2A	CHM2A	ENSG00000130724	-0.000147	0.000232
17735_130_GABARAP_GBRAP	GBRAP	ENSG00000170296	0.001682	0.000916
17737_7_IVD_IVD	IVD	ENSG00000128928	0.043894	0.005703
17738_7_CRNN_CRNN	CRNN	ENSG00000143536	0.044234	0.005807
17739_1_HADH_HCDH	HCDH	ENSG00000138796	0.011715	0.002342
17742_2_RRAS_RRAS	RRAS	ENSG00000126458	-9.4e-05	0.000472
17744_31_RAB11A_RB11A	RB11A	ENSG00000103769	0.000927	0.000654
17746_77_FIS1_FIS1	FIS1	ENSG00000214253	0.096677	0.009282
17747_45_TRAF1_TRAF1	TRAF1	ENSG00000056558	0.000168	0.000415
17748_21_TP53I3_QORX	QORX	ENSG00000115129	0.928628	0.004052
17750_8_RRM2_RIR2	RIR2	ENSG00000171848	-0.000273	0.000468
17751_68_CRYBB1_CRBB1	CRBB1	ENSG00000100122	0.764928	0.009505
17755_5_UGDH_UGDH	UGDH	ENSG00000109814	0.732174	0.011681
17756_69_DCTD_DCTD	DCTD	ENSG00000129187	0.014816	0.00248
17757_86_CAB39_CAB39	CAB39	ENSG00000135932	-0.000314	0.000409
17758_79_DCXR_DCXR	DCXR	ENSG00000169738	0.030701	0.004269
17761_2_NUDT5_NUDT5	NUDT5	ENSG00000165609	0.004451	0.001226
17764_108_RHOC_RHOC	RHOC	ENSG00000155366	0.026175	0.00391
17765_3_SNUPN_SPN1	SPN1	ENSG00000169371	0.054207	0.007314
17766_5_NCF1_NCF_1	NCF-1	ENSG00000158517	0.860644	0.009604
17769_28_PCNP_PCNP	PCNP	ENSG00000081154	0.003837	0.001133
17771_35_CRCP_RPC9	RPC9	ENSG00000241258	-0.000186	5e-05
17772_7_UBD_UBD	UBD	ENSG00000213886	0.001663	0.00087
17773_26_NAPG_SNAG	SNAG	ENSG00000134265	0.004735	0.001261
17774_38_SNRPD3_SMD3	SMD3	ENSG00000100028	0.000506	0.000564
17775_8_TAGLN3_TAGL3	TAGL3	ENSG00000144834	0.001129	0.000643
17776_15_PECR_PECR	PECR	ENSG00000115425	0.011418	0.002095
17777_31_SDSL_SDSL	SDSL	ENSG00000139410	0.55244	0.01609
17781_191_MAP1LC3A_MLP3A	MLP3A	ENSG00000101460	0.001504	0.000692
17782_23_ACAA1_THIK	THIK	ENSG00000060971	0.65588	0.014847
17783_9_MMAB_MMAB	MMAB	ENSG00000139428	0.661503	0.015992
17784_23_GMFB_GMFB	GMFB	ENSG00000197045	0.000103	0.000439
17785_11_RCL_RCL	RCL	ENSG00000112667	0.006	0.001379
17786_5_GGPS1_GGPPS	GGPPS	ENSG00000152904	0.009533	0.001879
17787_1_ECHS1_Enoyl_CoA_hydratase	Enoyl-CoA hydratase	ENSG00000127884	0.001934	0.000755
17789_1_QPRT_NADC	NADC	ENSG00000103485	0.000506	0.000453
17791_25_HPCAL1_HPCL1	HPCL1	ENSG00000115756	0.065629	0.006715
17792_158_ALDH5A1_SSDH	SSDH	ENSG00000112294	0.000852	0.000611
17793_4_DIRAS1_DIRA1	DIRA1	ENSG00000176490	0.000113	0.000659
17794_6_PMM2_Phosphomannomutase_2	Phosphomannomutase 2	ENSG00000140650	0.62354	0.012941
17795_176_LSM1_LSM1	LSM1	ENSG00000175324	0.000121	0.000471
17796_15_IMPA1_IMPA1	IMPA1	ENSG00000133731	0.001664	0.00073
17797_1_CUL1_CUL1	CUL1	ENSG00000055130	-0.000138	0.000419
17799_9_PGLS_6PGL	6PGL	ENSG00000130313	0.198714	0.012696
17802_4_NANS_SIAS	SIAS	ENSG00000095380	0.072929	0.008266
17804_102_PNPO_PNPO	PNPO	ENSG00000108439	0.00042	0.00043
17805_35_SMNDC1_SPF30	SPF30	ENSG00000119953	0.000652	0.000475
17806_6_SDCBP_Syntenin_1	Syntenin 1	ENSG00000137575	0.00088	0.000678
17808_37_NIT2_NIT2	NIT2	ENSG00000114021	0.033107	0.005237
17811_78_SULT1C2_ST1C2	ST1C2	ENSG00000198203	0.001257	0.000628
17813_21_BPHL_BPHL	BPHL	ENSG00000137274	0.068063	0.007053
17814_8_BPNT1_BPNT1	BPNT1	ENSG00000162813	0.003129	0.00101
17816_58_NCALD_NCALD	NCALD	ENSG00000104490	-0.000335	0.00039
17819_30_FAHD1_FAHD1	FAHD1	ENSG00000180185	0.380232	0.015115
17820_170_MLF1_MLF1	MLF1	ENSG00000178053	0.002763	0.001161
17821_20_NMT2_NMT2	NMT2	ENSG00000152465	0.011523	0.002147
17822_57_RERG_RERG	RERG	ENSG00000134533	0.000262	0.000537
17823_40_SNRPD2_SMD2	SMD2	ENSG00000125743	0.000953	0.000694
17826_341_EEF1D_EF1D	EF1D	ENSG00000104529	0.000961	0.000638
17828_3_S100A14_S100A14	S100A14	ENSG00000189334	0.007769	0.001764
17832_12_IDI2_IDI2	IDI2	ENSG00000148377	0.05269	0.006197
17835_28_ANXA13_ANX13	ANX13	ENSG00000104537	0.000811	0.000651
17836_17_S100A16_S100A16	S100A16	ENSG00000188643	0.248025	0.016174
17843_30_PPCS_PPCS	PPCS	ENSG00000127125	0.011173	0.002269
17849_6_DRG1_DRG1	DRG1	ENSG00000185721	0.000674	0.000593
17850_42_KLF4_KLF4	KLF4	ENSG00000136826	-0.000281	0.000408
17852_5_PPME1_PPME1	PPME1	ENSG00000214517	0.000285	0.000401
17855_28_RGS4_RGS4	RGS4	ENSG00000117152	0.000217	0.00045
17856_23_NT5M_NT5M	NT5M	ENSG00000205309	0.040685	0.005625
17857_6_ACADL_ACADL	ACADL	ENSG00000115361	-9.3e-05	0.000286
18156_7_ATG3_ATG3	ATG3	ENSG00000144848	0.000212	0.000492
18158_45_CASP8_Caspase_8	Caspase-8	ENSG00000064012	0.000443	0.000475
18162_167_IRAK4_IRAK4	IRAK4	ENSG00000198001	0.003755	0.001183
18165_181_UBE2V2_UB2V2	UB2V2	ENSG00000169139	0.000366	0.000428
18166_4_RHOB_RHOB	RHOB	ENSG00000143878	-2.9e-05	0.000421
18172_71_ASF1A_ASF1A	ASF1A	ENSG00000111875	0.008748	0.001916
18173_11_AKR7A3_ARK73	ARK73	ENSG00000162482	0.874454	0.005324
18174_79_PDCD6IP_PDC6I	PDC6I	ENSG00000170248	0.021172	0.003723
18175_65_VAT1_VAT1	VAT1	ENSG00000108828	0.004098	0.001238
18178_13_SARS_SYSC	SYSC	ENSG00000031698	0.001965	0.000874
18180_58_RTN4IP1_RT4I1	RT4I1	ENSG00000130347	0.003692	0.001086
18181_2_TSSC4_TSSC4	TSSC4	ENSG00000184281	0.001043	0.000816
18183_3_LDLRAP1_ARH	ARH	ENSG00000157978	0.019613	0.003164
18184_28_GMPS_GUAA	GUAA	ENSG00000163655	0.000972	0.000615
18185_118_ALDOB_ALDOB	ALDOB	ENSG00000136872	0.010297	0.002282
18186_15_TARS_SYTC	SYTC	ENSG00000113407	0.000447	0.000504
18187_16_ASPA_ACY2	ACY2	ENSG00000108381	0.000147	0.000612
18188_12_GATM_GATM	GATM	ENSG00000171766	0.020101	0.00316
18189_12_VPS25_VPS25	VPS25	ENSG00000131475	0.000273	0.000366
18190_15_CARD18_ICBR	ICBR	ENSG00000255501	0.000181	0.000405
18191_23_RANBP1_RANG	RANG	ENSG00000099901	0.00059	0.000648
18194_18_FABP9_FABP9	FABP9	ENSG00000205186	0.001759	0.00079
18195_3_ORAOV1_ORAV1	ORAV1	ENSG00000149716	0.000746	0.000616
18197_97_CKMT2_KCRS	KCRS	ENSG00000131730	-0.000443	0.000195
18198_51_HBQ1_HBAT	HBAT	ENSG00000086506	0.014093	0.002468
18204_1_TCEA1_TCEA1	TCEA1	ENSG00000187735	0.000872	0.000598
18206_18_ADH6_ADH6	ADH6	ENSG00000172955	0.68537	0.015528
18208_3_CCNB2_CCNB2	CCNB2	ENSG00000157456	0.00019	0.000456
18210_12_SPIN1_SPIN1	SPIN1	ENSG00000106723	-0.000267	0.00035
18213_30_UBE2F_UBE2F	UBE2F	ENSG00000184182	0.005159	0.001294
18214_2_GCLM_GSH0	GSH0	ENSG00000023909	0.019361	0.003109
18215_5_THG1L_THG1	THG1	ENSG00000113272	0.856046	0.007211
18216_22_IL11RA_IL_11_RA	IL-11 RA	ENSG00000137070	0.715828	0.014919
18220_141_SRA1_SRA1	SRA1	ENSG00000213523	0.092254	0.009984
18222_34_SH3GLB2_SHLB2	SHLB2	ENSG00000148341	0.507523	0.015625
18226_148_COX5A_COX5A	COX5A	ENSG00000178741	-0.000219	0.000168
18227_3_CDK2AP2_CDKA2	CDKA2	ENSG00000167797	0.000519	0.000445
18228_30_NOP16_NOP16	NOP16	ENSG00000048162	0.000358	0.000514
18231_147_PRND_PRND	PRND	ENSG00000171864	0.000531	0.000702
18232_42_PIP4K2B_PI42B	PI42B	ENSG00000276293	3.3e-05	0.000405
18235_16_PGP_PGP	PGP	ENSG00000184207	0.529386	0.014771
18236_3_HSPC159_LEGL	LEGL	ENSG00000119862	0.00369	0.001127
18237_29_NRIP3_NRIP3	NRIP3	ENSG00000175352	-0.000422	0.000212
18240_6_OMP_OMP	OMP	ENSG00000254550	-0.000185	0.000356
18241_18_CPOX_HEM6	HEM6	ENSG00000080819	0.183123	0.014353
18242_8_SPA17_Sperm_protein_17	Sperm protein 17	ENSG00000064199	-0.00024	0.000394
18243_9_CMPK1_Cytidylate_kinase	Cytidylate kinase	ENSG00000162368	0.016465	0.002936
18255_6_CYB5R1_NB5R1	NB5R1	ENSG00000159348	0.001484	0.000735
18257_64_SRP19_SRP19	SRP19	ENSG00000153037	-0.000284	0.000173
18259_15_MEOX2_MEOX2	MEOX2	ENSG00000106511	-0.000289	0.000332
18264_12_CCDC25_CCD25	CCD25	ENSG00000147419	0.000477	0.000545
18265_18_ZNF34_ZNF34	ZNF34	ENSG00000196378	-0.000231	0.000268
18267_74_CARD17_CAR17	CAR17	ENSG00000255221	-0.000361	9.3e-05
18270_10_TAF10_TAF10	TAF10	ENSG00000166337	0.000959	0.000634
18271_43_OXSM_OXSM	OXSM	ENSG00000151093	0.000386	0.000504
18274_2_SERF2_SERF2	SERF2	ENSG00000140264	0.000655	0.000459
18275_5_CRIP1_CRIP1	CRIP1	ENSG00000213145	-0.000387	0.000311
18276_34_TCL1B_TCL1B	TCL1B	ENSG00000213231	0.000703	0.000671
18277_28_TRIAP1_TRIA1	TRIA1	ENSG00000170855	0.000164	0.000336
18280_29_DTD2_DTD2	DTD2	ENSG00000129480	0.008443	0.001834
18282_1_GNG11_GBG11	GBG11	ENSG00000127920	-0.000283	0.000267
18284_77_WWC1_WWC1	WWC1	ENSG00000113645	0.000846	0.000699
18285_6_SVIP_SVIP	SVIP	ENSG00000198168	0.000634	0.000511
18290_6_ANXA8_Annexin_A8	Annexin A8	ENSG00000265190	-7.4e-05	9.5e-05
18291_8_CDKN1A_p21	p21	ENSG00000124762	0.001977	0.000868
18295_102_GRHPR_GRHPR	GRHPR	ENSG00000137106	0.559777	0.015741
18297_8_MRAS_RASM	RASM	ENSG00000158186	-5e-06	0.00031
18299_13_CAPNS1_CPNS1	CPNS1	ENSG00000126247	1.3e-05	0.00042
18300_39_PURB_PURB	PURB	ENSG00000146676	-0.000349	0.000272
18301_10_NAIF1_NAIF1	NAIF1	ENSG00000171169	0.000201	0.000421
18302_204_ZWILCH_ZWILC	ZWILC	ENSG00000174442	5.7e-05	0.000446
18303_39_NRGN_NEUG	NEUG	ENSG00000154146	0.000873	0.000596
18304_19_BCCIP_BCCIP	BCCIP	ENSG00000107949	0.000686	0.000618
18306_1_PALM_PALM	PALM	ENSG00000099864	0.00119	0.000833
18307_71_PPA2_PPase_2	PPase 2	ENSG00000138777	0.007067	0.001649
18308_30_STXBP6_STXB6	STXB6	ENSG00000168952	0.000219	0.00052
18310_26_SEPW1_SELW	SELW	ENSG00000178980	0.646104	0.012935
18312_68_NDRG3_NDRG3	NDRG3	ENSG00000101079	0.018408	0.003168
18313_4_ASRGL1_Asparaginase_like_protein_1	Asparaginase-like protein 1	ENSG00000162174	0.312888	0.016946
18315_38_RTP4_RTP4	RTP4	ENSG00000136514	0.724814	0.010663
18316_75_SEPT3_SEPT3	2003-09-01	ENSG00000100167	0.000466	0.000405
18317_111_ZFAND5_ZFAN5	ZFAN5	ENSG00000107372	-0.000215	0.000312
18319_7_PDHX_ODPX	ODPX	ENSG00000110435	0.046051	0.005571
18321_38_MTHFD2_MTDC	MTDC	ENSG00000065911	0.033132	0.00462
18322_15_JMJD6_JMJD6	JMJD6	ENSG00000070495	0.001787	0.000835
18323_39_CRMP1_DRP_1	DRP-1	ENSG00000072832	0.000757	0.000783
18327_6_SNX5_SNX5	SNX5	ENSG00000089006	-0.000367	0.000314
18328_36_PYCR2_P5CR2	P5CR2	ENSG00000143811	-0.000168	0.000304
18330_7_PGM2_PGM2	PGM2	ENSG00000169299	0.88496	0.005246
18332_17_CPLX1_CPLX1	CPLX1	ENSG00000168993	0.003851	0.001176
18337_4_GMDS_GMDS	GMDS	ENSG00000112699	0.005553	0.001407
18338_26_IDH1_IDH	IDH	ENSG00000138413	0.194882	0.014627
18339_207_PSMB3_PSB3	PSB3	ENSG00000277791	-0.000578	0.000136
18340_2_PSMB4_Proteasome_beta_chain	Proteasome beta chain	ENSG00000159377	0.536578	0.019282
18342_2_PSAT1_SERC	SERC	ENSG00000135069	0.022739	0.003544
18343_10_DECR2_DECR2	DECR2	ENSG00000242612	0.942031	0.00256
18348_89_HNRNPD_HNRPD	HNRPD	ENSG00000138668	0.001462	0.000768
18373_13_RDX_Radixin	Radixin	ENSG00000137710	0.000752	0.000606
18375_28_IL1F5_IL_1F5	IL-1F5	ENSG00000136695	0.000261	0.000416
18376_19_MYL3_Myosin_light_chain_1	Myosin light chain 1	ENSG00000160808	0.001358	0.000742
18380_78_ALB_Albumin	Albumin	ENSG00000163631	0.001563	0.000781
18381_16_ALDH2_ALDH_E2	ALDH-E2	ENSG00000111275	0.040689	0.005835
18382_109_COMT_Catechol_O_methyltransferase	Catechol O-methyltransferase	ENSG00000093010	0.003484	0.001007
18383_9_FKBP3_FKBP3	FKBP3	ENSG00000100442	4e-06	0.000346
18386_36_GLRX_GLRX1	GLRX1	ENSG00000173221	0.012396	0.002426
18387_7_ST13_suppression_of_tumorigenicity_13	suppression of tumorigenicity 13	ENSG00000100380	0.001814	0.000765
18389_11_IFNA1_IFNA1	IFNA1	ENSG00000233816	-0.000373	0.000256
18392_19_MAT2B_MAT2B	MAT2B	ENSG00000038274	0.000916	0.000582
18396_10_AES_AES	AES	ENSG00000104964	0.00276	0.001074
18398_1_AKR1D1_AK1D1	AK1D1	ENSG00000122787	0.001966	0.000849
18399_1_AKAP7_AKA7A	AKA7A	ENSG00000118507	0.0006	0.000539
18400_52_ALKBH2_ALKB2	ALKB2	ENSG00000189046	0.000282	0.000538
18401_18_ALKBH3_ALKB3	ALKB3	ENSG00000166199	0.614609	0.014103
18402_1_AMMECR1L_AMERL	AMERL	ENSG00000144233	-0.000658	1.8e-05
18403_25_AMPD2_AMPD2	AMPD2	ENSG00000116337	0.000175	0.000454
18404_22_ANKRD54_ANR54	ANR54	ENSG00000100124	-0.000346	0.000335
18407_36_ARL2BP_AR2BP	AR2BP	ENSG00000102931	-0.000226	0.000425
18408_26_ARF4_ARF4	ARF4	ENSG00000168374	0.010552	0.002217
18409_61_ARF5_ARF5	ARF5	ENSG00000004059	0.000896	0.000534
18410_26_ARL14_ARL14	ARL14	ENSG00000179674	-1.9e-05	0.000314
18411_83_ARL15_ARL15	ARL15	ENSG00000185305	-0.000552	0.000222
18413_24_ARL4D_ARL4D	ARL4D	ENSG00000175906	0.00243	0.000885
18414_26_ARL5A_ARL5A	ARL5A	ENSG00000162980	6.8e-05	0.000336
18415_16_ARL6_ARL6	ARL6	ENSG00000113966	-0.000118	0.000242
18416_3_ARL9_ARL9	ARL9	ENSG00000196503	0.0003	0.000541
18417_3_AS3MT_AS3MT	AS3MT	ENSG00000214435	0.001206	0.000614
18422_41_MVD_ERG19	ERG19	ENSG00000167508	0.013016	0.002424
18429_10_CDH1_Cadherin_E	Cadherin E	ENSG00000039068	0.00043	0.000354
18432_32_RALB_RALB	RALB	ENSG00000144118	0.1232	0.010138
18434_141_TBPL1_TBPL1	TBPL1	ENSG00000028839	0.000705	0.00061
18435_40_UBXN2B_UBX2B	UBX2B	ENSG00000215114	0.010243	0.00205
18449_33_PPIG_PPIG	PPIG	ENSG00000138398	8.8e-05	0.000442
18458_4_PTGES2_PGES2	PGES2	ENSG00000148334	0.005707	0.001508
18483_36_RABIF_MSS4	MSS4	ENSG00000183155	0.00081	0.000691
18813_15_DDX19A_DD19A	DD19A	ENSG00000168872	0.002671	0.000967
18817_50_CBX1_CBX1	CBX1	ENSG00000108468	0.000389	0.00041
18823_52_HIST3H2BB_H2B3B	H2B3B	ENSG00000196890	0.000475	0.000493
18824_7_EIF4A2_IF4A2	IF4A2	ENSG00000156976	0.002963	0.001072
18829_4_EIF4A1_IF4A1	IF4A1	ENSG00000161960	0.000255	0.000607
18830_1_ITLN1_Omentin	Omentin	ENSG00000179914	0.099607	0.008983
18833_76_PEA15_PEA15	PEA15	ENSG00000162734	-0.00015	0.000403
18837_9_SGTB_SGTB	SGTB	ENSG00000197860	-7.1e-05	0.00032
18839_24_TG_Thyroglobulin	Thyroglobulin	ENSG00000042832	0.011475	0.002108
18840_205_SH2D1B_SH21B	SH21B	ENSG00000198574	-0.000156	0.000359
18841_1_SERPINB13_SPB13	SPB13	ENSG00000197641	0.214939	0.013828
18859_7_EIF4EBP3_4EBP3	4EBP3	ENSG00000243056	-8.7e-05	0.000296
18863_176_CHST2_CHST2	CHST2	ENSG00000175040	0.00015	0.000466
18866_8_PPP3R2_CANB2	CANB2	ENSG00000188386	0.000128	0.000486
18868_7_CBX3_CBX3	CBX3	ENSG00000122565	-0.000378	0.000279
18873_8_CEACAM8_CEAM8	CEAM8	ENSG00000124469	0.007407	0.001727
18874_66_CEBPA_CEBPA	CEBPA	ENSG00000245848	-0.000522	0.000366
18876_77_CHST4_CHST4	CHST4	ENSG00000140835	0.006376	0.001769
18880_81_COL3A1_Collagen_Type_III	Collagen Type III	ENSG00000168542	0.00504	0.001348
18881_7_CD97_CD97	CD97	ENSG00000123146	0.306912	0.01508
18882_7_CLSTN2_CSTN2	CSTN2	ENSG00000158258	0.866285	0.006617
18884_22_DNAJB4_DNJB4	DNJB4	ENSG00000162616	0.172113	0.014604
18886_28_DSCAML1_DSCL1	DSCL1	ENSG00000177103	0.00211	0.000819
18887_7_ENTPD2_ENTP2	ENTP2	ENSG00000054179	-0.000155	0.000459
18890_227_FGB_Fibrinogen_B	Fibrinogen B	ENSG00000171564	-0.000253	0.000371
18891_98_GBP2_GBP2	GBP2	ENSG00000162645	0.006277	0.001494
18893_26_GPR56_GPR56	GPR56	ENSG00000205336	0.015444	0.002611
18894_1_GPX2_GPX2	GPX2	ENSG00000176153	-0.00028	0.000262
18896_23_HS6ST3_H6ST3	H6ST3	ENSG00000185352	0.018975	0.00332
18897_31_HDAC2_HDAC2	HDAC2	ENSG00000196591	0.002503	0.00091
18898_36_HDGFL1_HDGL1	HDGL1	ENSG00000112273	-0.000109	0.000408
18899_82_HDGFRP3_HDGR3	HDGR3	ENSG00000166503	0.004351	0.001264
18900_37_HRAS_H_ras__WT_	H-ras (WT)	ENSG00000174775	0.000666	0.000541
18904_23_CAMK4_KCC4	KCC4	ENSG00000152495	-0.000121	0.00026
18905_5_KRT16_Keratin_16	Keratin-16	ENSG00000186832	0.001116	0.000638
18907_97_KIR3DL1_KI3L1	KI3L1	ENSG00000167633	-0.000797	0.000483
18909_11_EXOSC8_EXOS8	EXOS8	ENSG00000120699	-8.8e-05	0.000322
18910_45_LIN7A_LIN7A	LIN7A	ENSG00000111052	3e-06	0.000319
18913_3_CDC2_p34_protein_kinase	Cyclin H	ENSG00000134480	-5e-06	0.000278
18914_188_PAFAH2_PAFA2	PAFA2	ENSG00000158006	0.001574	0.000766
18918_86_PDE4A_PDE4A	PDE4A	ENSG00000065989	0.161062	0.011691
18922_27_CD68_CD68	CD68	ENSG00000129226	0.018605	0.003059
18927_14_RAET1G_RET1G	RET1G	ENSG00000203722	1.8e-05	0.000406
18928_10_S100Z_S100Z	S100Z	ENSG00000171643	-8.8e-05	0.000428
18930_28_SLIT2_SLIT2	SLIT2	ENSG00000145147	0.073173	0.00828
18931_40_SLIT3_SLIT3	SLIT3	ENSG00000184347	5.7e-05	0.000484
18932_84_NMNAT1_NMNA1	NMNA1	ENSG00000173614	-0.000546	0.000365
18933_4_TGM4_TGM4	TGM4	ENSG00000163810	0.003221	0.001046
18934_50_TGM2_Tissue_transglutaminase	Tissue transglutaminase	ENSG00000198959	0.184463	0.01326
18935_14_TLR5_TLR5	TLR5	ENSG00000187554	-0.000428	0.000202
18938_3_VLDLR_VLDLR	VLDLR	ENSG00000147852	-0.000479	0.000371
18942_11_PSMB9_PSB9	PSB9	ENSG00000240065	0.004533	0.00133
18950_13_RAC2_RAC2	RAC2	ENSG00000128340	0.000604	0.000674
19110_6_MEMO1_MEMO1	MEMO1	ENSG00000162959	0.001191	0.000652
19111_10_UBE2M_UBC12	UBC12	ENSG00000130725	-4e-05	0.000316
19113_66_SH3BGRL2_SH3L2	SH3L2	ENSG00000198478	0.010576	0.00229
19115_13_CMBL_CMBL	CMBL	ENSG00000164237	0.297863	0.01475
19116_1_MUTED_MUTED	MUTED	ENSG00000188428	3.9e-05	0.000397
19117_3_PPP1R14A_PP14A	PP14A	ENSG00000167641	0.149337	0.01275
19118_47_OSTF1_OSTF1	OSTF1	ENSG00000134996	0.00202	0.000814
19119_10_DDIT3_DDIT3	DDIT3	ENSG00000175197	0.000138	0.000401
19120_33_DAO_OXDA	OXDA	ENSG00000110887	-0.000147	0.000358
19124_9_UBLCP1_UBCP1	UBCP1	ENSG00000164332	0.184532	0.013225
19125_26_PRKAR2A_KAP2	KAP2	ENSG00000114302	7e-06	0.000155
19126_4_RPRD1B_C20orf77	C20orf77	ENSG00000101413	0.000405	0.000521
19127_1_HSPB6_HSPB6	HSPB6	ENSG00000004776	0.001809	0.00083
19130_81_SERPINB8_SPB8	SPB8	ENSG00000166401	0.378572	0.016726
19131_184_TIAL1_TIAR	TIAR	ENSG00000151923	-0.000256	0.000353
19132_1_MRPL2_RM02	RM02	ENSG00000112651	0.000847	0.000661
19134_66_POLR2K_RPAB4	RPAB4	ENSG00000147669	-0.000219	0.000363
19135_5_NT5C3L_Cytosolic_5__nucleotidase_III_like_protein	Cytosolic 5'-nucleotidase III-like protein	ENSG00000141698	0.948568	0.003052
19136_22_ALDH6A1_MMSA	MMSA	ENSG00000119711	0.11226	0.010723
19143_38_CYB5R2_NB5R2	NB5R2	ENSG00000166394	0.795006	0.008749
19144_9_TCF4_ITF2	ITF2	ENSG00000196628	-0.000231	0.000211
19145_4_MREG_MREG	MREG	ENSG00000118242	0.001215	0.000733
19147_6_LGALS13_PP13	PP13	ENSG00000105198	-0.000263	0.000331
19150_20_PRPSAP2_KPRB	KPRB	ENSG00000141127	0.001772	0.000774
19153_53_MPPED2_MPPD2	MPPD2	ENSG00000066382	0.016183	0.002958
19154_41_SERPINE2_Protease_nexin_I	Protease nexin I	ENSG00000135919	0.985534	0.000758
19158_1_PAF_PAF	PAF	ENSG00000166803	-5.6e-05	0.000265
19159_9_POLD4_DNA_polymerase_subunit_delta_4	DNA polymerase subunit delta 4	ENSG00000175482	-0.000278	0.000194
19161_1_USP15_UBP15	UBP15	ENSG00000135655	0.050082	0.006141
19163_26_LRRC59_LRC59	LRC59	ENSG00000108829	0.002948	0.001053
19166_15_RPS19_RS19	RS19	ENSG00000105372	0.000321	0.000479
19168_71_PSTPIP1_PPIP1	PPIP1	ENSG00000140368	0.001194	0.000672
19170_25_POLE3_DPOE3	DPOE3	ENSG00000148229	-0.00017	0.000471
19173_5_ZFAND1_ZFAN1	ZFAN1	ENSG00000104231	0.225592	0.015813
19174_141_GOLGA7_GOGA7	GOGA7	ENSG00000147533	0.000467	0.000594
19175_18_MARCKSL1_MARCKSL1	MARCKSL1	ENSG00000175130	-7e-06	0.000287
19176_27_FAM49B_FA49B	FA49B	ENSG00000153310	0.001814	0.000777
19177_7_MOBKL1A_MOL1A	MOL1A	ENSG00000173542	0.000293	0.000407
19183_164_RPL12_RL12	RL12	ENSG00000197958	0.003257	0.001206
19187_21_STAMBP_STABP	STABP	ENSG00000124356	0.019766	0.003396
19188_21_NAP1L4_NAP2L	NAP2L	ENSG00000205531	0.023486	0.003292
19189_2_USP14_UBP14	UBP14	ENSG00000101557	0.001343	0.000748
19190_4_UBE2L6_UB2L6	UB2L6	ENSG00000156587	0.000143	0.000364
19194_9_DTD1_Histidyl_tRNA_synthetase_related	Histidyl-tRNA synthetase-related	ENSG00000125821	0.172729	0.013366
19195_85_RPS5_RS5	RS5	ENSG00000083845	-0.000142	0.00024
19196_73_HOPX_HOP	HOP	ENSG00000171476	0.000715	0.000616
19197_95_ACAT1_THIL	THIL	ENSG00000075239	0.00768	0.001709
19207_119_ADK_ADK	ADK	ENSG00000156110	0.004111	0.001262
19208_8_ACVR2A_Activin_RIIA	Activin RIIA	ENSG00000121989	-0.000303	0.000211
19209_6_NFKBIA_IKB_alpha	IKB-alpha	ENSG00000100906	0.000371	0.000385
19212_4_DMBT1_DMBT1	DMBT1	ENSG00000187908	0.000705	0.000659
19213_1_SPINK4_ISK4	ISK4	ENSG00000122711	0.139107	0.01204
19215_7_NDRG1_NDRG1	NDRG1	ENSG00000104419	-0.000365	0.000449
19219_71_NUTF2_NTF_2	NTF-2	ENSG00000102898	0.00148	0.000735
19222_124_RAB5B_RAB5B	RAB5B	ENSG00000111540	0.000232	0.000459
19223_6_RAB1A_RAB1A	RAB1A	ENSG00000138069	0.002039	0.000857
19227_18_BATF_BATF	BATF	ENSG00000156127	-0.000369	0.00036
19228_11_BAG2_BAG_2	BAG-2	ENSG00000112208	0.000702	0.00049
19229_92_HOMER1_HOME1	HOME1	ENSG00000152413	-1.6e-05	0.00041
19231_22_PTP4A3_PRL_3	PRL-3	ENSG00000184489	0.001707	0.000881
19233_75_ATOX1_ATOX1	ATOX1	ENSG00000177556	0.00221	0.000815
19236_24_SUB1_TCP4	TCP4	ENSG00000113387	0.002633	0.000974
19237_17_DDT_D_dopachrome_decarboxylase	D-dopachrome decarboxylase	ENSG00000099977	0.029107	0.004039
19238_12_GLUL_GLNA	GLNA	ENSG00000135821	0.007208	0.001724
19240_265_PDAP1_HAP28	HAP28	ENSG00000106244	-5.1e-05	0.000327
19241_31_RBP5_RBP_III	RBP-III	ENSG00000139194	0.097495	0.008692
19242_21_PFDN1_PFD1	PFD1	ENSG00000113068	0.000458	0.000565
19243_2_PFDN2_PFD2	PFD2	ENSG00000143256	-0.000166	0.000375
19247_1_UBE2D1_UB2D1	UB2D1	ENSG00000072401	-1.8e-05	0.000395
19249_18_KARS_SYK	SYK	ENSG00000065427	-0.000145	0.000391
19250_50_MYCBP_MYCBP	MYCBP	ENSG00000214114	-0.000154	0.000429
19251_56_SRGN_Platelet_proteoglycan	Platelet proteoglycan	ENSG00000122862	0.395461	0.01683
19253_82_RAB2B_RAB2B	RAB2B	ENSG00000129472	0.000594	0.000744
19257_11_CLTA_CLCA	CLCA	ENSG00000122705	0.001081	0.00063
19258_24_GCDH_GCDH	GCDH	ENSG00000105607	0.001477	0.000794
19259_176_EIF2S1_IF2A	IF2A	ENSG00000134001	-0.000313	0.000145
19260_4_GIPC1_GIPC1	GIPC1	ENSG00000123159	-0.000267	0.000482
19261_12_SDCBP2_SDCB2	SDCB2	ENSG00000125775	0.004304	0.00124
19262_219_ACADVL_ACADV	ACADV	ENSG00000072778	0.005468	0.001455
19264_6_RPA2_RFA2	RFA2	ENSG00000117748	0.000431	0.000432
19265_9_TCP1_TCPA	TCPA	ENSG00000120438	0.000123	0.000439
19266_35_G3BP1_G3BP1	G3BP1	ENSG00000145907	0.002734	0.000913
19267_14_HAGH_GLO2	GLO2	ENSG00000063854	0.171683	0.01204
19270_26_YARS_SYYC	SYYC	ENSG00000134684	0.00075	0.000603
19271_64_GNAI1_GNAI1	GNAI1	ENSG00000127955	-0.000116	0.000365
19272_9_PEF1_PEF1	PEF1	ENSG00000162517	-0.000149	0.000319
19273_3_GSR_Glutathione_reductase	Glutathione reductase	ENSG00000104687	0.228142	0.014751
19276_124_SNRPG_RUXG	RUXG	ENSG00000143977	0.000101	0.000409
19277_4_TSTD1_KAT	KAT	ENSG00000215845	0.489274	0.016872
19279_42_RBP1_CRBP	CRBP	ENSG00000114115	0.006349	0.001536
19281_86_MAFG_MAFG	MAFG	ENSG00000197063	-0.000412	0.000366
19282_3_RAB13_RAB13	RAB13	ENSG00000143545	0.000262	0.000465
19286_30_MYL5_MLR5	MLR5	ENSG00000215375	-0.000368	0.000138
19287_59_DENR_DENR	DENR	ENSG00000139726	0.000717	0.000486
19289_29_UROD_DCUP	DCUP	ENSG00000126088	0.315191	0.019076
19291_2_CASQ2_CASQ2	CASQ2	ENSG00000118729	0.00011	0.000422
19293_6_VPS26A_VP26A	VP26A	ENSG00000122958	0.056452	0.006319
19294_26_CRIPT_CRIPT	CRIPT	ENSG00000119878	0.003681	0.001148
19295_32_PPP1CC_PP1G	PP1G	ENSG00000186298	0.000825	0.000516
19302_7_GIMAP6_GIMA6	GIMA6	ENSG00000133561	0.001059	0.000751
19310_81_COPE_COPE	COPE	ENSG00000105669	0.000615	0.00055
19311_15_CRYGS_CRBS	CRBS	ENSG00000213139	0.001009	0.000723
19316_2_HSCB_HSC20	HSC20	ENSG00000100209	0.000597	0.000537
19317_114_ACPP_Prostatic_acid_phosphatase	Prostatic acid phosphatase	ENSG00000014257	0.001642	0.000742
19325_21_ABHD14B_ABHEB	ABHEB	ENSG00000114779	0.000669	0.000519
19327_31_HAT1_Hat1	Hat1	ENSG00000128708	-7.1e-05	0.000305
19328_51_CHEK2_Chk2	Chk2	ENSG00000183765	-7.2e-05	0.000324
19331_18_BAIAP2_BAIP2	BAIP2	ENSG00000175866	0.00103	0.000707
19333_4_HNRNPK_hnRNP_K	hnRNP K	ENSG00000165119	5.9e-05	0.000445
19334_62_TXNDC12_TXD12	TXD12	ENSG00000117862	0.005569	0.001368
19335_2_HN1_HN1	HN1	ENSG00000189159	2.1e-05	0.000487
19338_3_LZIC_LZIC	LZIC	ENSG00000162441	0.004534	0.001361
19347_37_CA12_Carbonic_Anhydrase_XII	Carbonic Anhydrase XII	ENSG00000074410	0.002393	0.000867
19353_25_OSTM1_OSTM1	OSTM1	ENSG00000081087	0.000376	0.000481
19356_20_TOM1L2_TM1L2	TM1L2	ENSG00000175662	0.000261	0.000428
19360_22_LRRTM1_LRRT1	LRRT1	ENSG00000162951	-0.00034	0.00034
19365_11_BCAT2_BCAT2	BCAT2	ENSG00000105552	0.066716	0.00677
19366_8_PEX26_PEX26	PEX26	ENSG00000215193	-0.000257	0.00043
19367_34_DCI_D3D2	D3D2	ENSG00000167969	0.204022	0.01345
19369_17_KAT2A_GCNL2	GCNL2	ENSG00000108773	0.001035	0.000605
19370_30_HS3ST4_HS3S4	HS3S4	ENSG00000182601	0.000143	0.000546
19372_7_MDGA2_MDGA2	MDGA2	ENSG00000139915	0.998904	8e-06
19376_74_NNMT_NNMT	NNMT	ENSG00000166741	0.005294	0.001465
19377_14_OLFM2_NOE2	NOE2	ENSG00000105088	0.971142	0.001437
19379_154_RAB3D_RAB3D	RAB3D	ENSG00000105514	0.001432	0.000761
19381_7_RGS21_RGS21	RGS21	ENSG00000253148	0.000418	0.000446
19383_131_CINP_CINP	CINP	ENSG00000100865	0.003374	0.001109
19388_2_CDH12_Cadherin_12	Cadherin-12	ENSG00000154162	-0.000564	0.000119
19392_6_DDAH1_DDAH1	DDAH1	ENSG00000153904	0.002607	0.000957
19437_61_VEGFA_L_VEGF165	L-VEGF165	ENSG00000112715	0.941713	0.002606
19438_68_SYF2_SYF2	SYF2	ENSG00000117614	-0.000463	0.000245
19446_1_GMPR2_GMPR2	GMPR2	ENSG00000100938	0.384628	0.01664
19448_104_UPP1_UPP1	UPP1	ENSG00000183696	0.042802	0.00569
19467_3_RBKS_RBSK	RBSK	ENSG00000171174	0.004686	0.001329
19482_11_HDHD3_HDHD3	HDHD3	ENSG00000119431	0.144137	0.010947
19483_16_KDSR_KDSR	KDSR	ENSG00000119537	-0.000325	0.000297
19488_1_PDCD6_PDCD6	PDCD6	ENSG00000249915	0.079969	0.008017
19491_11_HSD17B8_DHB8	DHB8	ENSG00000204228	0.00308	0.001058
19492_5_KAAG1_KAAG1	KAAG1	ENSG00000146049	-0.000586	0.000241
19496_1_NPL_NPL	NPL	ENSG00000135838	0.059568	0.006992
19503_2_SNX3_SNX3	SNX3	ENSG00000112335	0.000264	0.000451
19504_22_DTYMK_KTHY	KTHY	ENSG00000168393	0.106845	0.010669
19506_6_GLYAT_GLYAT	GLYAT	ENSG00000149124	-0.000159	0.000189
19511_8_DCUN1D2_DCNL2	DCNL2	ENSG00000150401	0.000495	0.000637
19516_10_HMGA2_HMGA2	HMGA2	ENSG00000149948	8.7e-05	0.000395
19518_12_HK3_HXK3	HXK3	ENSG00000160883	0.000154	0.000414
19523_215_PARK7_PARK7	PARK7	ENSG00000116288	0.048597	0.006134
19553_14_STX1A_STX1a	STX1a	ENSG00000106089	0.000188	0.000405
19555_1_SUMO2_SUMO2	SUMO2	ENSG00000188612	0.000314	0.000529
19558_10_LRP4_LRP4	LRP4	ENSG00000134569	0.849752	0.010441
19560_23_PLXNA4_PLXA4	PLXA4	ENSG00000221866	0.0168	0.002836
19561_216_PLXND1_PLXD1	PLXD1	ENSG00000004399	0.483253	0.018754
19562_8_USP28_UBP28	UBP28	ENSG00000048028	-0.000104	0.000408
19563_3_SEZ6L_SEZ6L	SEZ6L	ENSG00000100095	0.287591	0.014962
19564_61_IRF4_IRF4	IRF4	ENSG00000137265	0.000475	0.000597
19567_1_EGFR_EGFRvIII	EGFRvIII	ENSG00000146648	-0.000108	0.000339
19568_17_IL15_IL_15	IL-15	ENSG00000164136	-0.000296	0.000344
19572_10_CEBPG_CEBPG	CEBPG	ENSG00000153879	-0.000385	0.00034
19575_4_EPOR_EPO_R	EPO-R	ENSG00000187266	0.000602	0.000531
19579_5_DEFA1_HNP_1	HNP-1	ENSG00000206047	0.00018	0.000484
19581_15_IGFBP5_IGFBP_5	IGFBP-5	ENSG00000115461	0.00714	0.00165
19584_33_FGF9_FGF9	FGF9	ENSG00000102678	0.001745	0.000878
19586_89_RAB3C_RAB3C	RAB3C	ENSG00000152932	0.000957	0.000672
19587_12_KPNA1_IMA5	IMA5	ENSG00000114030	-8.1e-05	0.000376
19596_18_BRF1_BRF_1	BRF-1	ENSG00000185024	0.000839	0.000677
19602_36_JUND_jun_D	jun-D	ENSG00000130522	0.003106	0.000978
19606_28_IHH_ihh	ihh	ENSG00000163501	0.004198	0.001353
19612_3_CD81_CD81	CD81	ENSG00000110651	-0.000358	0.000516
19614_8_TCN1_Holo_TC_I	Holo-TC I	ENSG00000134827	0.630331	0.01559
19615_213_NT5C3A_5NT3	5NT3	ENSG00000122643	0.005049	0.00134
19616_100_EFHD1_EFHD1	EFHD1	ENSG00000115468	0.00055	0.000507
19620_16_DLG2_DLG2	DLG2	ENSG00000150672	-0.000192	0.000283
19623_26_RPSA_40S_ribosomal_protein_SA	40S ribosomal protein SA	ENSG00000168028	0.000806	0.000563
19635_69_FGL2_FGL2	FGL2	ENSG00000127951	0.0018	0.000695
19636_23_HLA_G_HLA_G	HLA-G	ENSG00000204632	0.001215	0.000655
19637_9_CRH_CRH	CRH	ENSG00000147571	0.001466	0.000717
19638_9_PDYN_Dynorphin_A__1_17_	Dynorphin A (1-17)	ENSG00000101327	0.000991	0.000701
19639_53_IAPP_IAPP	IAPP	ENSG00000121351	0.001568	0.000767
19640_2_PTH_Parathyroid_Hormone1_34	Parathyroid Hormone1-34	ENSG00000152266	0.00025	0.00045
2190_55_F11_Coagulation_Factor_XI	Coagulation Factor XI	ENSG00000088926	0.937285	0.002547
2192_63_CCL27_CTACK	CTACK	ENSG00000213927	0.00097	0.000614
2201_17_COL18A1_Endostatin	Endostatin	ENSG00000182871	0.681823	0.01181
2212_69_PLAT_tPA	tPA	ENSG00000104368	0.132231	0.011158
2247_20_PROK1_EG_VEGF	EG-VEGF	ENSG00000143125	-0.000543	0.000291
2278_61_TIMP2_TIMP_2	TIMP-2	ENSG00000035862	0.00988	0.001866
2333_72_TGFB1_TGF_b1	TGF-b1	ENSG00000105329	1.6e-05	0.000414
2381_52_C5_C5	C5	ENSG00000106804	0.115582	0.010752
2418_55_APOE_Apo_E	Apo E	ENSG00000130203	0.711449	0.011487
2431_17_CTSG_Cathepsin_G	Cathepsin G	ENSG00000100448	0.000725	0.000598
2436_49_CXCL16_CXCL16__soluble	CXCL16, soluble	ENSG00000161921	0.735706	0.010597
2441_2_FGF10_FGF_10	FGF-10	ENSG00000070193	0.000781	0.000549
2447_7_PLA2G2E_GIIE	GIIE	ENSG00000188784	-9.8e-05	0.000419
2449_1_PLA2G5_GV	GV	ENSG00000127472	0.000775	0.000625
2468_62_CCL20_MIP_3a	MIP-3a	ENSG00000115009	0.001291	0.00073
2474_54_APCS_SAP	SAP	ENSG00000132703	0.397937	0.016516
2475_1_KIT_SCF_sR	SCF sR	ENSG00000157404	0.0044	0.001194
2500_2_ANGPT4_Angiopoietin_4	Angiopoietin-4	ENSG00000101280	0.000613	0.000707
2505_49_GFRA3_GFRa_3	GFRa-3	ENSG00000146013	-1.3e-05	0.00029
2514_65_EFNB3_Ephrin_B3	Ephrin-B3	ENSG00000108947	0.001146	0.000734
2515_14_GFRA2_GFRa_2	GFRa-2	ENSG00000168546	0.899462	0.004248
2516_57_CCL21_6Ckine	6Ckine	ENSG00000137077	0.073984	0.009355
2524_56_HMGB1_HMG_1	HMG-1	ENSG00000189403	0.000762	0.000679
2558_51_POMC_b_Endorphin	b-Endorphin	ENSG00000115138	0.000112	0.000411
2567_5_CFI_Factor_I	Factor I	ENSG00000205403	0.170826	0.012677
2571_12_IGFBP3_IGFBP_3	IGFBP-3	ENSG00000146674	0.631951	0.014904
2578_67_CCL2_MCP_1	MCP-1	ENSG00000108691	0.000603	0.000621
2579_17_MMP9_MMP_9	MMP-9	ENSG00000100985	0.002711	0.001021
2580_83_MPO_Myeloperoxidase	Myeloperoxidase	ENSG00000005381	0.811032	0.008846
2585_2_PRL_PRL	PRL	ENSG00000172179	-0.000117	0.000389
2590_69_ROR1_ROR1	ROR1	ENSG00000185483	0.449331	0.016999
2599_51_TNFSF9_4_1BB_ligand	4-1BB ligand	ENSG00000125657	0.000647	0.000681
2602_2_ANGPT2_Angiopoietin_2	Angiopoietin-2	ENSG00000091879	0.086853	0.008264
[truncated: 1,717 more rows]
