# Supplementary material for: Multi-layered genetic approaches to identify approved drug targets
Source: Cell Genom. 2023 Jun 15;3(7):100341. doi: 10.1016/j.xgen.2023.100341 (PMC10363916; doi:10.1016/j.xgen.2023.100341)
Supplement: Table S11. Overall ORs and AUCs following network diffusion, related to Figure 5 — Overall ORs and AUCs calculated for each method following network diffusion at different restart parameters r. Column descriptions: network, tested network; r, restart parameter r; method, tested gene prioritization method (or network degree if e is 0); GWAS dataset, origin of GWAS consortium data or UK Biobank data; mean(log-OR), average log-odds ratio across 150 observations (30 traits, 5 drug target definitions); se(log-OR), corresponding standard error; mean(OR), exponential of the mean(log-OR); CI95_low (OR), lower bound of the corresponding 95% confidence interval; CI95_up (OR), upper bound of the corresponding 95% confidence interval; mean(AUC), average of AUC values across 150 observations (30 traits, 5 drug target definitions); se(AUC), corresponding standard error; CI95_low (AUC), lower bound of the corresponding 95% confidence interval; CI95_up (AUC), upper bound of the corresponding 95% confidence interval. [file mmc12.xlsx]

## Sheet: ST11
Network	r (x10)	Method	GWAS dataset	mean(log-OR)	se(log-OR)	mean(OR)	CI95_low (OR)	CI95_up (OR)	mean(AUC)	se(AUC)	CI95_low (AUC)	CI95_up (AUC)
STRING	0	Degree	Consortia	2.16414	0.0900609	8.70707	7.29812	10.388	0.775837	0.00352327	0.768932	0.782743
STRING	2	GWAS	Consortia	2.04729	0.0927813	7.74688	6.45877	9.29188	0.768922	0.00379381	0.761486	0.776358
STRING	2	GWAS	UK Biobank	2.05211	0.0935225	7.78435	6.48059	9.3504	0.766239	0.0038584	0.758676	0.773801
STRING	2	eQTL-GWAS	Consortia	2.09972	0.0913595	8.1639	6.82545	9.76483	0.765872	0.00371432	0.758592	0.773152
STRING	2	eQTL-GWAS	UK Biobank	2.09662	0.0934591	8.13858	6.77633	9.77469	0.76356	0.0039291	0.755859	0.771261
STRING	2	pQTL-GWAS	Consortia	1.61836	0.100483	5.04479	4.14296	6.14293	0.794124	0.00323337	0.787787	0.800462
STRING	2	Exome	-	2.20555	0.0901843	9.07528	7.6049	10.83	0.765324	0.00383931	0.757799	0.772849
STRING	2	Random	-	2.06465	0.0941463	7.88253	6.5543	9.47992	0.754106	0.00389012	0.746482	0.761731
STRING	4	GWAS	Consortia	1.53329	0.101299	4.63338	3.79901	5.651	0.734713	0.0040937	0.726689	0.742736
STRING	4	GWAS	UK Biobank	1.51795	0.102246	4.56285	3.73424	5.57533	0.727538	0.00424799	0.719212	0.735864
STRING	4	eQTL-GWAS	Consortia	1.65105	0.0968789	5.21246	4.311	6.30243	0.728751	0.00400715	0.720897	0.736605
STRING	4	eQTL-GWAS	UK Biobank	1.72551	0.0974106	5.61541	4.63942	6.79672	0.721028	0.00445978	0.712287	0.72977
STRING	4	pQTL-GWAS	Consortia	1.08225	0.112113	2.95132	2.36911	3.67663	0.791272	0.00316	0.785078	0.797466
STRING	4	Exome	-	1.62466	0.0985222	5.07671	4.18522	6.15809	0.722597	0.00415994	0.714443	0.73075
STRING	4	Random	-	1.38701	0.107254	4.00288	3.24396	4.93933	0.701875	0.00430917	0.693429	0.710321
STRING	6	GWAS	Consortia	1.04948	0.113445	2.85616	2.28674	3.56738	0.688843	0.00430485	0.680405	0.69728
STRING	6	GWAS	UK Biobank	0.844061	0.123508	2.32579	1.82574	2.96281	0.677446	0.00454219	0.668543	0.686349
STRING	6	eQTL-GWAS	Consortia	1.07272	0.111873	2.92331	2.34772	3.64001	0.677482	0.00429022	0.669074	0.685891
STRING	6	eQTL-GWAS	UK Biobank	0.97831	0.118222	2.65996	2.10981	3.35357	0.664133	0.00488788	0.654553	0.673713
STRING	6	pQTL-GWAS	Consortia	0.929308	0.116324	2.53276	2.0164	3.18134	0.783518	0.00316988	0.777305	0.789731
STRING	6	Exome	-	0.938705	0.11484	2.55667	2.04136	3.20205	0.669216	0.00441563	0.660561	0.677871
STRING	6	Random	-	0.480563	0.13192	1.61698	1.24857	2.0941	0.640432	0.00466212	0.631295	0.64957
STRING	8	GWAS	Consortia	0.859377	0.120921	2.36169	1.86334	2.99332	0.632835	0.00459799	0.623823	0.641847
STRING	8	GWAS	UK Biobank	0.614301	0.130909	1.84836	1.43006	2.38902	0.618928	0.00478564	0.609548	0.628308
STRING	8	eQTL-GWAS	Consortia	0.764693	0.122369	2.14834	1.69021	2.73064	0.617247	0.0046615	0.60811	0.626383
STRING	8	eQTL-GWAS	UK Biobank	0.619059	0.127871	1.85718	1.44547	2.38616	0.601423	0.00522867	0.591175	0.611671
STRING	8	pQTL-GWAS	Consortia	0.873419	0.118278	2.39509	1.89951	3.01996	0.77358	0.00323433	0.76724	0.779919
STRING	8	Exome	-	0.66686	0.125197	1.94811	1.52421	2.48991	0.609107	0.00460759	0.600076	0.618137
STRING	8	Random	-	0.0685559	0.145502	1.07096	0.80523	1.42438	0.575294	0.00486563	0.565757	0.58483
CoXRNAseq	0	Degree	Consortia	-0.150528	0.149094	0.860254	0.642267	1.15223	0.510524	0.00491233	0.500896	0.520152
CoXRNAseq	2	GWAS	Consortia	0.697675	0.126622	2.00908	1.56752	2.57501	0.538799	0.00548045	0.528057	0.54954
CoXRNAseq	2	GWAS	UK Biobank	0.43146	0.133855	1.5395	1.18424	2.00134	0.529602	0.00533318	0.519149	0.540055
CoXRNAseq	2	eQTL-GWAS	Consortia	0.42517	0.136748	1.52985	1.17016	2.0001	0.539594	0.00530808	0.529191	0.549998
CoXRNAseq	2	eQTL-GWAS	UK Biobank	0.274858	0.139058	1.31634	1.00231	1.72877	0.535417	0.00516928	0.525285	0.545549
CoXRNAseq	2	pQTL-GWAS	Consortia	0.99507	0.115845	2.70491	2.15548	3.39439	0.617073	0.00517423	0.606932	0.627215
CoXRNAseq	2	Exome	-	0.342294	0.134937	1.40817	1.08093	1.8345	0.528038	0.00512628	0.51799	0.538085
CoXRNAseq	2	Random	-	-0.108909	0.146996	0.896812	0.672319	1.19626	0.499086	0.00499639	0.489293	0.508879
CoXRNAseq	4	GWAS	Consortia	0.824159	0.12192	2.27996	1.79534	2.89539	0.546457	0.00560251	0.535476	0.557438
CoXRNAseq	4	GWAS	UK Biobank	0.52191	0.135334	1.68524	1.2926	2.19716	0.534018	0.00562804	0.522987	0.545049
CoXRNAseq	4	eQTL-GWAS	Consortia	0.677967	0.127353	1.96987	1.53473	2.52838	0.544833	0.00517473	0.534691	0.554976
CoXRNAseq	4	eQTL-GWAS	UK Biobank	0.415646	0.137645	1.51535	1.15704	1.98462	0.537028	0.00552022	0.526208	0.547847
CoXRNAseq	4	pQTL-GWAS	Consortia	0.92127	0.118141	2.51248	1.99315	3.16713	0.633936	0.00504252	0.624053	0.64382
CoXRNAseq	4	Exome	-	0.600074	0.128148	1.82225	1.41751	2.34256	0.531998	0.00525489	0.521698	0.542297
CoXRNAseq	4	Random	-	0.0340569	0.148973	1.03464	0.77265	1.38548	0.494075	0.00509944	0.48408	0.504069
CoXRNAseq	6	GWAS	Consortia	0.82453	0.121719	2.28081	1.79672	2.89533	0.549223	0.00559831	0.53825	0.560195
CoXRNAseq	6	GWAS	UK Biobank	0.522124	0.13403	1.6856	1.29618	2.19202	0.535282	0.00575895	0.523994	0.54657
CoXRNAseq	6	eQTL-GWAS	Consortia	0.710397	0.124012	2.0348	1.59573	2.59467	0.546555	0.0051589	0.536443	0.556666
CoXRNAseq	6	eQTL-GWAS	UK Biobank	0.518093	0.132808	1.67882	1.29407	2.17798	0.536154	0.00569079	0.525	0.547308
CoXRNAseq	6	pQTL-GWAS	Consortia	0.879961	0.119317	2.41081	1.90809	3.04598	0.639346	0.00491734	0.629708	0.648984
CoXRNAseq	6	Exome	-	0.648735	0.124829	1.91312	1.49791	2.44342	0.534755	0.00520089	0.524562	0.544949
CoXRNAseq	6	Random	-	0.0374989	0.149207	1.03821	0.774958	1.39089	0.493723	0.00516624	0.483597	0.503848
CoXRNAseq	8	GWAS	Consortia	0.798773	0.123933	2.22281	1.74345	2.83398	0.54913	0.00548409	0.538381	0.559879
CoXRNAseq	8	GWAS	UK Biobank	0.542185	0.133135	1.71976	1.32477	2.23252	0.533888	0.00576432	0.52259	0.545186
CoXRNAseq	8	eQTL-GWAS	Consortia	0.723033	0.125143	2.06067	1.61245	2.6335	0.546602	0.00514721	0.536513	0.55669
CoXRNAseq	8	eQTL-GWAS	UK Biobank	0.510185	0.133164	1.6656	1.28298	2.16233	0.534924	0.00571445	0.523723	0.546124
CoXRNAseq	8	pQTL-GWAS	Consortia	0.854072	0.120335	2.34919	1.85561	2.97406	0.641382	0.00479501	0.631984	0.65078
CoXRNAseq	8	Exome	-	0.636956	0.124942	1.89072	1.48004	2.41535	0.53676	0.00529154	0.526388	0.547131
CoXRNAseq	8	Random	-	0.0284447	0.150105	1.02885	0.766622	1.38078	0.49444	0.00524975	0.48415	0.504729
FAVA	0	Degree	Consortia	-0.148876	0.14974	0.861676	0.642514	1.15559	0.513068	0.00565109	0.501992	0.524144
FAVA	2	GWAS	Consortia	0.75582	0.133502	2.12936	1.63911	2.76623	0.562005	0.00567749	0.550877	0.573133
FAVA	2	GWAS	UK Biobank	0.556217	0.141093	1.74406	1.3227	2.29966	0.550012	0.00597904	0.538293	0.561731
FAVA	2	eQTL-GWAS	Consortia	0.526562	0.141289	1.6931	1.28356	2.23332	0.5486	0.00552464	0.537771	0.559428
FAVA	2	eQTL-GWAS	UK Biobank	0.370803	0.149497	1.4489	1.08089	1.94219	0.54182	0.00599329	0.530073	0.553566
FAVA	2	pQTL-GWAS	Consortia	0.953851	0.126499	2.59569	2.0257	3.32606	0.597633	0.00596893	0.585934	0.609332
FAVA	2	Exome	-	0.279252	0.14757	1.32214	0.990064	1.7656	0.543584	0.00605571	0.531714	0.555453
FAVA	2	Random	-	-0.0660961	0.153567	0.936041	0.692749	1.26478	0.531261	0.00568561	0.520117	0.542405
FAVA	4	GWAS	Consortia	0.89378	0.129642	2.44435	1.89588	3.1515	0.563327	0.0058143	0.551931	0.574723
FAVA	4	GWAS	UK Biobank	0.66361	0.136495	1.94179	1.48599	2.5374	0.547492	0.00596613	0.535798	0.559185
FAVA	4	eQTL-GWAS	Consortia	0.686896	0.136225	1.98754	1.5218	2.59581	0.546414	0.00564952	0.535341	0.557487
FAVA	4	eQTL-GWAS	UK Biobank	0.563379	0.142358	1.7566	1.32891	2.32193	0.536216	0.00611934	0.524222	0.54821
FAVA	4	pQTL-GWAS	Consortia	0.874196	0.128644	2.39695	1.86275	3.08434	0.6056	0.00585236	0.594129	0.617071
FAVA	4	Exome	-	0.503923	0.1397	1.6552	1.25874	2.17654	0.540727	0.00613384	0.528704	0.552749
FAVA	4	Random	-	0.108609	0.151514	1.11473	0.828318	1.50017	0.529119	0.00580948	0.517733	0.540506
FAVA	6	GWAS	Consortia	0.866667	0.128758	2.37897	1.84837	3.06189	0.559341	0.00598504	0.54761	0.571072
FAVA	6	GWAS	UK Biobank	0.572397	0.140051	1.77251	1.34702	2.3324	0.541991	0.00593565	0.530357	0.553625
FAVA	6	eQTL-GWAS	Consortia	0.703034	0.1338	2.01987	1.55393	2.62553	0.541599	0.00585186	0.530129	0.553068
FAVA	6	eQTL-GWAS	UK Biobank	0.594386	0.140782	1.81192	1.375	2.38767	0.528586	0.00624172	0.516352	0.54082
FAVA	6	pQTL-GWAS	Consortia	0.819466	0.130046	2.26929	1.7587	2.92811	0.608	0.00579898	0.596634	0.619366
FAVA	6	Exome	-	0.572766	0.138295	1.77316	1.35217	2.32524	0.536121	0.00594689	0.524465	0.547777
FAVA	6	Random	-	0.100208	0.15062	1.1054	0.82283	1.48501	0.525867	0.00582465	0.514451	0.537283
FAVA	8	GWAS	Consortia	0.798149	0.133116	2.22143	1.71128	2.88365	0.55307	0.00619561	0.540926	0.565213
FAVA	8	GWAS	UK Biobank	0.59905	0.140108	1.82039	1.38325	2.39567	0.535679	0.00590575	0.524104	0.547255
FAVA	8	eQTL-GWAS	Consortia	0.699386	0.134553	2.01252	1.54598	2.61983	0.536345	0.00603385	0.524519	0.548172
FAVA	8	eQTL-GWAS	UK Biobank	0.565651	0.14023	1.76059	1.3375	2.31753	0.522066	0.00626253	0.509791	0.53434
FAVA	8	pQTL-GWAS	Consortia	0.84951	0.12863	2.3385	1.81738	3.00905	0.608587	0.00580633	0.597207	0.619968
FAVA	8	Exome	-	0.577307	0.137967	1.78124	1.35919	2.33433	0.532442	0.00588825	0.520901	0.543983
FAVA	8	Random	-	0.123638	0.148348	1.13161	0.846094	1.51346	0.522078	0.00590757	0.510499	0.533657
