# Supplementary material for: Multi-layered genetic approaches to identify approved drug targets
Source: Cell Genom. 2023 Jun 15;3(7):100341. doi: 10.1016/j.xgen.2023.100341 (PMC10363916; doi:10.1016/j.xgen.2023.100341)
Supplement: Table S12. Pairwise comparisons between methods following network diffusion, related to Figure 5 — The difference between overall OR and AUC between each two methods, network degree, and random initializations were evaluated at different restart parameters r. Column descriptions: network, tested network; r1, restart parameter r for method 1 (“degree” means that r equals 0, and “no” that r equals 1); r2, restart parameter r for method 2; method 1, tested gene prioritization method 1; GWAS dataset 1, origin of GWAS consortium data or UK Biobank data for method 1; method 2, tested gene prioritization method 2; GWAS dataset 2, origin of GWAS consortium data or UK Biobank data for method 2; mean1(log-OR), average log-odds ratio across 150 observations (30 traits, 5 drug target definitions) for method 1; mean2(log-OR), average log-odds ratio across 150 observations (30 traits, 5 drug target definitions) for method 2; Pdiff(log-OR), p value from a two-sided test; mean1(AUC), average of AUC values across 150 observations (30 traits, 5 drug target definitions) for method 1; mean2(AUC), average of AUC values across 150 observations (30 traits, 5 drug target definitions) for method 2; Pdiff(AUC), p value from a two-sided test. [file mmc13.xlsx]

## Sheet: ST12
Network	r1 (x10)	r2 (x10)	Method 1	GWAS dataset 1	Method 2	GWAS dataset 2	mean1(log-OR)	mean2(log-OR)	Pdiff(log-OR)	mean1(AUC)	mean2(AUC)	Pdiff(AUC)
STRING	2	degree	GWAS	Consortia	Degree	-	2.04729	2.16414	0.121795	0.768922	0.775837	8.98106e-06
STRING	4	degree	GWAS	Consortia	Degree	-	1.53329	2.16414	8.70525e-10	0.734713	0.775837	2.47888e-68
STRING	6	degree	GWAS	Consortia	Degree	-	1.04948	2.16414	4.57169e-17	0.688843	0.775837	2.39491e-181
STRING	8	degree	GWAS	Consortia	Degree	-	0.859377	2.16414	4.78553e-19	0.632835	0.775837	0
FAVA	2	degree	GWAS	Consortia	Degree	-	0.75582	-0.148876	1.02793e-06	0.562005	0.513068	1.2745e-16
FAVA	4	degree	GWAS	Consortia	Degree	-	0.89378	-0.148876	4.82271e-08	0.563327	0.513068	5.88755e-13
FAVA	6	degree	GWAS	Consortia	Degree	-	0.866667	-0.148876	6.98747e-08	0.559341	0.513068	8.19741e-10
FAVA	8	degree	GWAS	Consortia	Degree	-	0.798149	-0.148876	4.0917e-07	0.55307	0.513068	5.97343e-07
CoXRNAseq	2	degree	GWAS	Consortia	Degree	-	0.697675	-0.150528	4.89389e-05	0.538799	0.510524	4.476e-11
CoXRNAseq	4	degree	GWAS	Consortia	Degree	-	0.824159	-0.150528	8.5262e-07	0.546457	0.510524	2.38999e-12
CoXRNAseq	6	degree	GWAS	Consortia	Degree	-	0.82453	-0.150528	5.73565e-07	0.549223	0.510524	6.29106e-12
CoXRNAseq	8	degree	GWAS	Consortia	Degree	-	0.798773	-0.150528	1.81216e-06	0.54913	0.510524	9.11869e-11
STRING	2	degree	eQTL-GWAS	Consortia	Degree	-	2.09972	2.16414	0.367222	0.765872	0.775837	9.86752e-13
STRING	4	degree	eQTL-GWAS	Consortia	Degree	-	1.65105	2.16414	6.59989e-08	0.728751	0.775837	1.28759e-105
STRING	6	degree	eQTL-GWAS	Consortia	Degree	-	1.07272	2.16414	7.54388e-16	0.677482	0.775837	1.1011e-247
STRING	8	degree	eQTL-GWAS	Consortia	Degree	-	0.764693	2.16414	7.52594e-19	0.617247	0.775837	0
FAVA	2	degree	eQTL-GWAS	Consortia	Degree	-	0.526562	-0.148876	0.000534333	0.5486	0.513068	2.02419e-10
FAVA	4	degree	eQTL-GWAS	Consortia	Degree	-	0.686896	-0.148876	1.22388e-05	0.546414	0.513068	8.19825e-07
FAVA	6	degree	eQTL-GWAS	Consortia	Degree	-	0.703034	-0.148876	7.22681e-06	0.541599	0.513068	0.000202831
FAVA	8	degree	eQTL-GWAS	Consortia	Degree	-	0.699386	-0.148876	1.02985e-05	0.536345	0.513068	0.0059433
CoXRNAseq	2	degree	eQTL-GWAS	Consortia	Degree	-	0.42517	-0.150528	0.00480448	0.539594	0.510524	8.07263e-10
CoXRNAseq	4	degree	eQTL-GWAS	Consortia	Degree	-	0.677967	-0.150528	2.9341e-05	0.544833	0.510524	1.96313e-09
CoXRNAseq	6	degree	eQTL-GWAS	Consortia	Degree	-	0.710397	-0.150528	1.09904e-05	0.546555	0.510524	3.05782e-08
CoXRNAseq	8	degree	eQTL-GWAS	Consortia	Degree	-	0.723033	-0.150528	7.51817e-06	0.546602	0.510524	3.51477e-07
STRING	2	degree	Exome	-	Degree	-	2.20555	2.16414	0.475816	0.765324	0.775837	1.88514e-11
STRING	4	degree	Exome	-	Degree	-	1.62466	2.16414	7.31785e-08	0.722597	0.775837	3.78248e-120
STRING	6	degree	Exome	-	Degree	-	0.938705	2.16414	1.22326e-17	0.669216	0.775837	3.96306e-270
STRING	8	degree	Exome	-	Degree	-	0.66686	2.16414	1.04751e-20	0.609107	0.775837	0
FAVA	2	degree	Exome	-	Degree	-	0.279252	-0.148876	0.0211977	0.543584	0.513068	4.21257e-08
FAVA	4	degree	Exome	-	Degree	-	0.503923	-0.148876	0.00061913	0.540727	0.513068	0.000130987
FAVA	6	degree	Exome	-	Degree	-	0.572766	-0.148876	0.000222805	0.536121	0.513068	0.00457017
FAVA	8	degree	Exome	-	Degree	-	0.577307	-0.148876	0.000178567	0.532442	0.513068	0.0295763
CoXRNAseq	2	degree	Exome	-	Degree	-	0.342294	-0.150528	0.011747	0.528038	0.510524	2.89554e-06
CoXRNAseq	4	degree	Exome	-	Degree	-	0.600074	-0.150528	6.97288e-05	0.531998	0.510524	8.69907e-06
CoXRNAseq	6	degree	Exome	-	Degree	-	0.648735	-0.150528	1.18329e-05	0.534755	0.510524	1.55899e-05
CoXRNAseq	8	degree	Exome	-	Degree	-	0.636956	-0.150528	1.56359e-05	0.53676	0.510524	4.68315e-05
STRING	2	no	GWAS	Consortia	GWAS	Consortia	2.04729	0.774308	9.99647e-26	0.768922	0.542637	0
STRING	4	no	GWAS	Consortia	GWAS	Consortia	1.53329	0.774308	3.35212e-15	0.734713	0.542637	0
STRING	6	no	GWAS	Consortia	GWAS	Consortia	1.04948	0.774308	3.34764e-05	0.688843	0.542637	0
STRING	8	no	GWAS	Consortia	GWAS	Consortia	0.859377	0.774308	0.0137336	0.632835	0.542637	2.12426e-237
FAVA	2	no	GWAS	Consortia	GWAS	Consortia	0.75582	0.774308	0.883423	0.562005	0.542637	0.000110632
FAVA	4	no	GWAS	Consortia	GWAS	Consortia	0.89378	0.774308	0.130697	0.563327	0.542637	1.12383e-06
FAVA	6	no	GWAS	Consortia	GWAS	Consortia	0.866667	0.774308	0.123364	0.559341	0.542637	2.22928e-05
FAVA	8	no	GWAS	Consortia	GWAS	Consortia	0.798149	0.774308	0.518474	0.55307	0.542637	0.00591266
CoXRNAseq	2	no	GWAS	Consortia	GWAS	Consortia	0.697675	0.774308	0.434212	0.538799	0.542637	0.334295
CoXRNAseq	4	no	GWAS	Consortia	GWAS	Consortia	0.824159	0.774308	0.319854	0.546457	0.542637	0.210287
CoXRNAseq	6	no	GWAS	Consortia	GWAS	Consortia	0.82453	0.774308	0.248065	0.549223	0.542637	0.00510648
CoXRNAseq	8	no	GWAS	Consortia	GWAS	Consortia	0.798773	0.774308	0.262901	0.54913	0.542637	1.92512e-05
STRING	2	no	eQTL-GWAS	Consortia	eQTL-GWAS	Consortia	2.09972	0.710843	2.71959e-24	0.765872	0.527924	0
STRING	4	no	eQTL-GWAS	Consortia	eQTL-GWAS	Consortia	1.65105	0.710843	3.4431e-14	0.728751	0.527924	0
STRING	6	no	eQTL-GWAS	Consortia	eQTL-GWAS	Consortia	1.07272	0.710843	0.00012646	0.677482	0.527924	1.55592e-294
STRING	8	no	eQTL-GWAS	Consortia	eQTL-GWAS	Consortia	0.764693	0.710843	0.159184	0.617247	0.527924	1.08657e-153
FAVA	2	no	eQTL-GWAS	Consortia	eQTL-GWAS	Consortia	0.526562	0.710843	0.090668	0.5486	0.527924	0.000975504
FAVA	4	no	eQTL-GWAS	Consortia	eQTL-GWAS	Consortia	0.686896	0.710843	0.725386	0.546414	0.527924	0.000451208
FAVA	6	no	eQTL-GWAS	Consortia	eQTL-GWAS	Consortia	0.703034	0.710843	0.883425	0.541599	0.527924	0.00307812
FAVA	8	no	eQTL-GWAS	Consortia	eQTL-GWAS	Consortia	0.699386	0.710843	0.802436	0.536345	0.527924	0.0415512
CoXRNAseq	2	no	eQTL-GWAS	Consortia	eQTL-GWAS	Consortia	0.42517	0.710843	0.00206732	0.539594	0.527924	0.0179121
CoXRNAseq	4	no	eQTL-GWAS	Consortia	eQTL-GWAS	Consortia	0.677967	0.710843	0.556913	0.544833	0.527924	2.01675e-06
CoXRNAseq	6	no	eQTL-GWAS	Consortia	eQTL-GWAS	Consortia	0.710397	0.710843	0.989872	0.546555	0.527924	4.11947e-14
CoXRNAseq	8	no	eQTL-GWAS	Consortia	eQTL-GWAS	Consortia	0.723033	0.710843	0.686416	0.546602	0.527924	1.02854e-26
STRING	2	no	Exome	-	Exome	-	2.20555	0.591126	3.61623e-31	0.765324	0.516643	0
STRING	4	no	Exome	-	Exome	-	1.62466	0.591126	2.41422e-23	0.722597	0.516643	0
STRING	6	no	Exome	-	Exome	-	0.938705	0.591126	1.35674e-08	0.669216	0.516643	1.20215e-219
STRING	8	no	Exome	-	Exome	-	0.66686	0.591126	0.0660709	0.609107	0.516643	3.26904e-128
FAVA	2	no	Exome	-	Exome	-	0.279252	0.591126	0.0216509	0.543584	0.516643	6.85766e-06
FAVA	4	no	Exome	-	Exome	-	0.503923	0.591126	0.294425	0.540727	0.516643	1.49887e-06
FAVA	6	no	Exome	-	Exome	-	0.572766	0.591126	0.798165	0.536121	0.516643	7.29836e-06
FAVA	8	no	Exome	-	Exome	-	0.577307	0.591126	0.806887	0.532442	0.516643	2.40995e-05
CoXRNAseq	2	no	Exome	-	Exome	-	0.342294	0.591126	0.0136151	0.528038	0.516643	0.0564171
CoXRNAseq	4	no	Exome	-	Exome	-	0.600074	0.591126	0.868489	0.531998	0.516643	0.0029161
CoXRNAseq	6	no	Exome	-	Exome	-	0.648735	0.591126	0.0572636	0.534755	0.516643	4.83088e-05
CoXRNAseq	8	no	Exome	-	Exome	-	0.636956	0.591126	0.0467146	0.53676	0.516643	6.93692e-10
STRING	2	no	pQTL-GWAS	Consortia	pQTL-GWAS	Consortia	1.61836	0.271785	5.06011e-14	0.794124	0.513045	1.69982e-117
STRING	4	no	pQTL-GWAS	Consortia	pQTL-GWAS	Consortia	1.08225	0.271785	1.12331e-06	0.791272	0.513045	6.32745e-116
STRING	6	no	pQTL-GWAS	Consortia	pQTL-GWAS	Consortia	0.929308	0.271785	1.8376e-05	0.783518	0.513045	1.43577e-109
STRING	8	no	pQTL-GWAS	Consortia	pQTL-GWAS	Consortia	0.873419	0.271785	6.51546e-05	0.77358	0.513045	2.55857e-101
FAVA	2	no	pQTL-GWAS	Consortia	pQTL-GWAS	Consortia	0.953851	0.271785	1.79773e-05	0.597633	0.513045	1.33837e-10
FAVA	4	no	pQTL-GWAS	Consortia	pQTL-GWAS	Consortia	0.874196	0.271785	4.97316e-05	0.6056	0.513045	2.66271e-12
FAVA	6	no	pQTL-GWAS	Consortia	pQTL-GWAS	Consortia	0.819466	0.271785	8.86649e-05	0.608	0.513045	8.19371e-13
FAVA	8	no	pQTL-GWAS	Consortia	pQTL-GWAS	Consortia	0.84951	0.271785	4.83367e-05	0.608587	0.513045	7.0208e-13
CoXRNAseq	2	no	pQTL-GWAS	Consortia	pQTL-GWAS	Consortia	0.99507	0.271785	8.25874e-07	0.617073	0.513045	5.53469e-17
CoXRNAseq	4	no	pQTL-GWAS	Consortia	pQTL-GWAS	Consortia	0.92127	0.271785	6.07383e-06	0.633936	0.513045	2.05108e-22
CoXRNAseq	6	no	pQTL-GWAS	Consortia	pQTL-GWAS	Consortia	0.879961	0.271785	3.04179e-05	0.639346	0.513045	2.4452e-24
CoXRNAseq	8	no	pQTL-GWAS	Consortia	pQTL-GWAS	Consortia	0.854072	0.271785	5.21148e-05	0.641382	0.513045	4.56706e-25
STRING	2	2	GWAS	Consortia	eQTL-GWAS	Consortia	2.04729	2.09972	0.158406	0.768922	0.765872	0.00044474
STRING	4	4	GWAS	Consortia	eQTL-GWAS	Consortia	1.53329	1.65105	0.0659785	0.734713	0.728751	5.63913e-05
STRING	6	6	GWAS	Consortia	eQTL-GWAS	Consortia	1.04948	1.07272	0.792553	0.688843	0.677482	9.44118e-09
STRING	8	8	GWAS	Consortia	eQTL-GWAS	Consortia	0.859377	0.764693	0.345188	0.632835	0.617247	2.53559e-09
FAVA	2	2	GWAS	Consortia	eQTL-GWAS	Consortia	0.75582	0.526562	0.0423357	0.562005	0.5486	5.38149e-08
FAVA	4	4	GWAS	Consortia	eQTL-GWAS	Consortia	0.89378	0.686896	0.0851026	0.563327	0.546414	4.96284e-09
FAVA	6	6	GWAS	Consortia	eQTL-GWAS	Consortia	0.866667	0.703034	0.126194	0.559341	0.541599	8.23779e-08
FAVA	8	8	GWAS	Consortia	eQTL-GWAS	Consortia	0.798149	0.699386	0.365509	0.55307	0.536345	1.319e-05
CoXRNAseq	2	2	GWAS	Consortia	eQTL-GWAS	Consortia	0.697675	0.42517	0.0151086	0.538799	0.539594	0.666912
CoXRNAseq	4	4	GWAS	Consortia	eQTL-GWAS	Consortia	0.824159	0.677967	0.163626	0.546457	0.544833	0.520251
CoXRNAseq	6	6	GWAS	Consortia	eQTL-GWAS	Consortia	0.82453	0.710397	0.281979	0.549223	0.546555	0.379621
CoXRNAseq	8	8	GWAS	Consortia	eQTL-GWAS	Consortia	0.798773	0.723033	0.473174	0.54913	0.546602	0.450763
STRING	2	2	GWAS	UK Biobank	Exome	-	2.05211	2.20555	0.000993063	0.766239	0.765324	0.480059
STRING	4	4	GWAS	UK Biobank	Exome	-	1.51795	1.62466	0.238915	0.727538	0.722597	0.0262348
STRING	6	6	GWAS	UK Biobank	Exome	-	0.844061	0.938705	0.421317	0.677446	0.669216	0.00735568
STRING	8	8	GWAS	UK Biobank	Exome	-	0.614301	0.66686	0.679448	0.618928	0.609107	0.0146422
FAVA	2	2	GWAS	UK Biobank	Exome	-	0.556217	0.279252	0.0510966	0.550012	0.543584	0.104388
FAVA	4	4	GWAS	UK Biobank	Exome	-	0.66361	0.503923	0.256762	0.547492	0.540727	0.272307
FAVA	6	6	GWAS	UK Biobank	Exome	-	0.572397	0.572766	0.997812	0.541991	0.536121	0.420095
FAVA	8	8	GWAS	UK Biobank	Exome	-	0.59905	0.577307	0.873708	0.535679	0.532442	0.687579
CoXRNAseq	2	2	GWAS	UK Biobank	Exome	-	0.43146	0.342294	0.444292	0.529602	0.528038	0.529781
CoXRNAseq	4	4	GWAS	UK Biobank	Exome	-	0.52191	0.600074	0.558321	0.534018	0.531998	0.59258
CoXRNAseq	6	6	GWAS	UK Biobank	Exome	-	0.522124	0.648735	0.336449	0.535282	0.534755	0.909786
CoXRNAseq	8	8	GWAS	UK Biobank	Exome	-	0.542185	0.636956	0.47318	0.533888	0.53676	0.559829
STRING	2	2	eQTL-GWAS	UK Biobank	Exome	-	2.09662	2.20555	0.00487458	0.76356	0.765324	0.19589
STRING	4	4	eQTL-GWAS	UK Biobank	Exome	-	1.72551	1.62466	0.218992	0.721028	0.722597	0.518868
STRING	6	6	eQTL-GWAS	UK Biobank	Exome	-	0.97831	0.938705	0.695837	0.664133	0.669216	0.138701
STRING	8	8	eQTL-GWAS	UK Biobank	Exome	-	0.619059	0.66686	0.689852	0.601423	0.609107	0.0967887
FAVA	2	2	eQTL-GWAS	UK Biobank	Exome	-	0.370803	0.279252	0.473461	0.54182	0.543584	0.696827
FAVA	4	4	eQTL-GWAS	UK Biobank	Exome	-	0.563379	0.503923	0.64439	0.536216	0.540727	0.493823
FAVA	6	6	eQTL-GWAS	UK Biobank	Exome	-	0.594386	0.572766	0.867174	0.528586	0.536121	0.3151
FAVA	8	8	eQTL-GWAS	UK Biobank	Exome	-	0.565651	0.577307	0.926485	0.522066	0.532442	0.189109
CoXRNAseq	2	2	eQTL-GWAS	UK Biobank	Exome	-	0.274858	0.342294	0.463143	0.535417	0.528038	0.0113099
CoXRNAseq	4	4	eQTL-GWAS	UK Biobank	Exome	-	0.415646	0.600074	0.118644	0.537028	0.531998	0.256103
CoXRNAseq	6	6	eQTL-GWAS	UK Biobank	Exome	-	0.518093	0.648735	0.269067	0.536154	0.534755	0.799426
CoXRNAseq	8	8	eQTL-GWAS	UK Biobank	Exome	-	0.510185	0.636956	0.286471	0.534924	0.53676	0.763526
STRING	2	2	Random	-	GWAS	Consortia	2.06465	2.04729	0.813179	0.754106	0.768922	1.6173e-12
STRING	2	2	Random	-	eQTL-GWAS	Consortia	2.06465	2.09972	0.639966	0.754106	0.765872	1.24502e-08
STRING	2	2	Random	-	Exome	-	2.06465	2.20555	0.0125262	0.754106	0.765324	4.98335e-09
STRING	2	2	Random	-	pQTL-GWAS	Consortia	2.06465	1.61836	7.37021e-07	0.754106	0.794124	6.87414e-71
STRING	4	4	Random	-	GWAS	Consortia	1.38701	1.53329	0.191616	0.701875	0.734713	2.56395e-22
STRING	4	4	Random	-	eQTL-GWAS	Consortia	1.38701	1.65105	0.0131	0.701875	0.728751	7.68806e-15
STRING	4	4	Random	-	Exome	-	1.38701	1.62466	0.0226168	0.701875	0.722597	9.66479e-11
STRING	4	4	Random	-	pQTL-GWAS	Consortia	1.38701	1.08225	0.0320845	0.701875	0.791272	2.81678e-175
STRING	6	6	Random	-	GWAS	Consortia	0.480563	1.04948	0.00134425	0.640432	0.688843	4.44145e-26
STRING	6	6	Random	-	eQTL-GWAS	Consortia	0.480563	1.07272	0.000395209	0.640432	0.677482	1.03974e-14
STRING	6	6	Random	-	Exome	-	0.480563	0.938705	0.00967998	0.640432	0.669216	9.25508e-10
STRING	6	6	Random	-	pQTL-GWAS	Consortia	0.480563	0.929308	0.0123051	0.640432	0.783518	6.34535e-271
STRING	8	8	Random	-	GWAS	Consortia	0.0685559	0.859377	6.39029e-05	0.575294	0.632835	1.28633e-22
STRING	8	8	Random	-	eQTL-GWAS	Consortia	0.0685559	0.764693	0.000664147	0.575294	0.617247	2.19123e-11
STRING	8	8	Random	-	Exome	-	0.0685559	0.66686	0.00189385	0.575294	0.609107	1.61978e-07
STRING	8	8	Random	-	pQTL-GWAS	Consortia	0.0685559	0.873419	3.30031e-05	0.575294	0.77358	0
CoXRNAseq	2	2	Random	-	GWAS	Consortia	-0.108909	0.697675	8.89275e-05	0.499086	0.538799	8.28922e-18
CoXRNAseq	2	2	Random	-	eQTL-GWAS	Consortia	-0.108909	0.42517	0.0101813	0.499086	0.539594	1.79613e-18
CoXRNAseq	2	2	Random	-	Exome	-	-0.108909	0.342294	0.021443	0.499086	0.528038	1.59428e-13
CoXRNAseq	2	2	Random	-	pQTL-GWAS	Consortia	-0.108909	0.99507	1.01551e-08	0.499086	0.617073	1.91303e-250
CoXRNAseq	4	4	Random	-	GWAS	Consortia	0.0340569	0.824159	9.84044e-05	0.494075	0.546457	9.98508e-17
CoXRNAseq	4	4	Random	-	eQTL-GWAS	Consortia	0.0340569	0.677967	0.00151388	0.494075	0.544833	3.74702e-16
CoXRNAseq	4	4	Random	-	Exome	-	0.0340569	0.600074	0.00563808	0.494075	0.531998	2.83544e-12
CoXRNAseq	4	4	Random	-	pQTL-GWAS	Consortia	0.0340569	0.92127	3.88209e-06	0.494075	0.633936	3.8557e-187
CoXRNAseq	6	6	Random	-	GWAS	Consortia	0.0374989	0.82453	0.00010777	0.493723	0.549223	4.27631e-14
CoXRNAseq	6	6	Random	-	eQTL-GWAS	Consortia	0.0374989	0.710397	0.000870996	0.493723	0.546555	9.73948e-13
CoXRNAseq	6	6	Random	-	Exome	-	0.0374989	0.648735	0.00214973	0.493723	0.534755	3.78851e-11
CoXRNAseq	6	6	Random	-	pQTL-GWAS	Consortia	0.0374989	0.879961	3.03563e-05	0.493723	0.639346	5.98073e-139
CoXRNAseq	8	8	Random	-	GWAS	Consortia	0.0284447	0.798773	0.000190884	0.49444	0.54913	9.68956e-12
CoXRNAseq	8	8	Random	-	eQTL-GWAS	Consortia	0.0284447	0.723033	0.000667998	0.49444	0.546602	1.40438e-10
CoXRNAseq	8	8	Random	-	Exome	-	0.0284447	0.636956	0.0022199	0.49444	0.53676	1.95858e-10
CoXRNAseq	8	8	Random	-	pQTL-GWAS	Consortia	0.0284447	0.854072	8.02608e-05	0.49444	0.641382	3.88339e-108
FAVA	2	2	Random	-	GWAS	Consortia	-0.0660961	0.75582	8.55682e-06	0.531261	0.562005	1.26203e-06
FAVA	2	2	Random	-	eQTL-GWAS	Consortia	-0.0660961	0.526562	0.00225513	0.531261	0.5486	0.00620354
FAVA	2	2	Random	-	Exome	-	-0.0660961	0.279252	0.0415427	0.531261	0.543584	0.044278
FAVA	2	2	Random	-	pQTL-GWAS	Consortia	-0.0660961	0.953851	3.19136e-06	0.531261	0.597633	6.257e-26
FAVA	4	4	Random	-	GWAS	Consortia	0.108609	0.89378	0.000107635	0.529119	0.563327	1.09624e-05
FAVA	4	4	Random	-	eQTL-GWAS	Consortia	0.108609	0.686896	0.00302786	0.529119	0.546414	0.0230583
FAVA	4	4	Random	-	Exome	-	0.108609	0.503923	0.0595633	0.529119	0.540727	0.130846
FAVA	4	4	Random	-	pQTL-GWAS	Consortia	0.108609	0.874196	0.0003585	0.529119	0.6056	3.61387e-22
FAVA	6	6	Random	-	GWAS	Consortia	0.100208	0.866667	8.28255e-05	0.525867	0.559341	8.61132e-05
FAVA	6	6	Random	-	eQTL-GWAS	Consortia	0.100208	0.703034	0.00290033	0.525867	0.541599	0.0526877
FAVA	6	6	Random	-	Exome	-	0.100208	0.572766	0.0286326	0.525867	0.536121	0.198896
FAVA	6	6	Random	-	pQTL-GWAS	Consortia	0.100208	0.819466	0.000208351	0.525867	0.608	3.71911e-21
FAVA	8	8	Random	-	GWAS	Consortia	0.123638	0.798149	0.00121182	0.522078	0.55307	0.000624225
FAVA	8	8	Random	-	eQTL-GWAS	Consortia	0.123638	0.699386	0.00571342	0.522078	0.536345	0.0852435
FAVA	8	8	Random	-	Exome	-	0.123638	0.577307	0.0354752	0.522078	0.532442	0.179523
FAVA	8	8	Random	-	pQTL-GWAS	Consortia	0.123638	0.84951	0.000252183	0.522078	0.608587	7.09546e-21
