# Supplementary material for: Multi-layered genetic approaches to identify approved drug targets
Source: Cell Genom. 2023 Jun 15;3(7):100341. doi: 10.1016/j.xgen.2023.100341 (PMC10363916; doi:10.1016/j.xgen.2023.100341)
Supplement: Table S13. Drug target genes identified by prioritization methods after diffusion, related to Figure 6 — Drug target genes that were in the top 1% for the eQTL-GWAS, Exome, GWAS, and pQTL-GWAS methods after diffusion at r = 0.6 on the respective network (STRING, FAVA, or CoXRNAseq). Column descriptions: network, weighted network on which diffusion was performed; trait, drug indication; method, gene prioritization method; drug database, database combination in which this gene was a drug target for the investigated indication; drug ID, drug identifier in the respective database; drug name, name of the drug; EnsemblId, Ensembl identifier of the drug target gene; gene, corresponding name of the drug target gene; rank, rank of the drug target gene by the respective method-trait combination; top gene percentile, corresponding top percentile of the drug target gene. [file mmc14.xlsx]

## Sheet: ST13
Network	Trait	Method	Drug database	Drug ID	Drug Name	EnsemblId	Gene	Rank	Top gene percentile
STRING	Atopic dermatitis	GWAS	DrugBank/DGIdb	DB04815	Clioquinol	ENSG00000143365	RORC	158	0.850697
STRING	Atopic dermatitis	GWAS	Ruiz/STITCH	DB01234	dexamethasone	ENSG00000164400	CSF2	103	0.554568
STRING	Atopic dermatitis	GWAS	Ruiz/STITCH	DB01234	dexamethasone	ENSG00000173039	RELA	46	0.247671
STRING	Atopic dermatitis	GWAS	Ruiz/STITCH	DB00443	betamethasone	ENSG00000173757	STAT5B	166	0.893771
STRING	Atopic dermatitis	GWAS	Ruiz/STITCH	DB00864	tacrolimus	ENSG00000169194	IL13	4	0.0215366
STRING	Atopic dermatitis	GWAS	Ruiz/STITCH	DB00443	betamethasone	ENSG00000173039	RELA	46	0.247671
STRING	Atopic dermatitis	GWAS	Ruiz/STITCH	DB00635	prednisone	ENSG00000204525	HLA-C	70	0.376891
STRING	Atopic dermatitis	GWAS	Ruiz/STITCH	DB00741	hydrocortisone	ENSG00000232810	TNF	74	0.398428
STRING	Atopic dermatitis	GWAS	Ruiz/STITCH	DB01234	dexamethasone	ENSG00000173757	STAT5B	166	0.893771
STRING	Atopic dermatitis	GWAS	Ruiz/STITCH	DB00281	lidocaine	ENSG00000197208	SLC22A4	55	0.296129
STRING	Atopic dermatitis	GWAS	Ruiz/STITCH	DB00860	prednisolone	ENSG00000150782	IL18	157	0.845313
STRING	Atopic dermatitis	GWAS	Ruiz/STITCH	DB00443	betamethasone	ENSG00000164400	CSF2	103	0.554568
STRING	Atopic dermatitis	GWAS	DrugBank/DGIdb	DB00091	Cyclosporine	ENSG00000109471	IL2	27	0.145372
STRING	Atopic dermatitis	GWAS	DrugBank/DGIdb	DB00091	Cyclosporine	ENSG00000113525	IL5	44	0.236903
STRING	Atopic dermatitis	GWAS	DrugBank/DGIdb	DB00959	Methylprednisolone	ENSG00000113525	IL5	44	0.236903
STRING	Atopic dermatitis	GWAS	DrugBank/DGIdb	DB01234	Dexamethasone	ENSG00000123374	CDK2	94	0.506111
STRING	Atopic dermatitis	GWAS	DrugBank/DGIdb	DB00741	Hydrocortisone	ENSG00000125538	IL1B	117	0.629947
STRING	Atopic dermatitis	GWAS	DrugBank/DGIdb	DB00959	Methylprednisolone	ENSG00000134460	IL2RA	128	0.689172
STRING	Atopic dermatitis	eQTL-GWAS	Ruiz/DGIdb	DB01234	dexamethasone	ENSG00000105810	CDK6	75	0.403812
STRING	Atopic dermatitis	GWAS	DrugBank/DGIdb	DB00864	Tacrolimus	ENSG00000150782	IL18	157	0.845313
STRING	Atopic dermatitis	GWAS	DrugBank/DGIdb	DB00864	Tacrolimus	ENSG00000164399	IL3	148	0.796856
STRING	Atopic dermatitis	GWAS	DrugBank/DGIdb	DB08877	Ruxolitinib	ENSG00000168685	IL7R	171	0.920691
STRING	Atopic dermatitis	GWAS	DrugBank/DGIdb	DB01234	Dexamethasone	ENSG00000173039	RELA	46	0.247671
STRING	Atopic dermatitis	GWAS	DrugBank/DGIdb	DB00993	Azathioprine	ENSG00000196126	HLA-DRB1	52	0.279976
STRING	Atopic dermatitis	GWAS	DrugBank/DGIdb	DB00620	Triamcinolone	ENSG00000196611	MMP1	165	0.888386
STRING	Atopic dermatitis	GWAS	DrugBank/DGIdb	DB00741	Hydrocortisone	ENSG00000196611	MMP1	165	0.888386
STRING	Atopic dermatitis	GWAS	DrugBank/DGIdb	DB00993	Azathioprine	ENSG00000196735	HLA-DQA1	50	0.269208
STRING	Atopic dermatitis	GWAS	DrugBank/DGIdb	DB00091	Cyclosporine	ENSG00000232810	TNF	74	0.398428
STRING	Atopic dermatitis	GWAS	DrugBank/STITCH	DB00860	Prednisolone	ENSG00000100906	NFKBIA	106	0.570721
STRING	Atopic dermatitis	GWAS	DrugBank/STITCH	DB00864	Tacrolimus	ENSG00000109471	IL2	27	0.145372
STRING	Atopic dermatitis	GWAS	DrugBank/STITCH	DB00091	Cyclosporine	ENSG00000109471	IL2	27	0.145372
STRING	Atopic dermatitis	GWAS	DrugBank/STITCH	DB00741	Hydrocortisone	ENSG00000113520	IL4	5	0.0269208
STRING	Atopic dermatitis	GWAS	DrugBank/STITCH	DB00860	Prednisolone	ENSG00000113520	IL4	5	0.0269208
STRING	Atopic dermatitis	GWAS	DrugBank/STITCH	DB00864	Tacrolimus	ENSG00000113525	IL5	44	0.236903
STRING	Atopic dermatitis	GWAS	DrugBank/STITCH	DB00091	Cyclosporine	ENSG00000113525	IL5	44	0.236903
STRING	Atopic dermatitis	GWAS	DrugBank/STITCH	DB00443	Betamethasone	ENSG00000123374	CDK2	94	0.506111
STRING	Atopic dermatitis	GWAS	DrugBank/STITCH	DB01234	Dexamethasone	ENSG00000123374	CDK2	94	0.506111
STRING	Atopic dermatitis	GWAS	DrugBank/STITCH	DB00741	Hydrocortisone	ENSG00000125538	IL1B	117	0.629947
STRING	Atopic dermatitis	GWAS	DrugBank/STITCH	DB00864	Tacrolimus	ENSG00000125538	IL1B	117	0.629947
STRING	Atopic dermatitis	GWAS	DrugBank/STITCH	DB00091	Cyclosporine	ENSG00000125538	IL1B	117	0.629947
STRING	Atopic dermatitis	GWAS	DrugBank/STITCH	DB00864	Tacrolimus	ENSG00000134460	IL2RA	128	0.689172
STRING	Atopic dermatitis	GWAS	DrugBank/STITCH	DB00091	Cyclosporine	ENSG00000138684	IL21	65	0.34997
STRING	Atopic dermatitis	GWAS	DrugBank/STITCH	DB00091	Cyclosporine	ENSG00000142208	AKT1	119	0.640715
STRING	Atopic dermatitis	GWAS	DrugBank/STITCH	DB00860	Prednisolone	ENSG00000150782	IL18	157	0.845313
STRING	Atopic dermatitis	GWAS	DrugBank/STITCH	DB00443	Betamethasone	ENSG00000164400	CSF2	103	0.554568
STRING	Atopic dermatitis	GWAS	DrugBank/STITCH	DB01234	Dexamethasone	ENSG00000164400	CSF2	103	0.554568
STRING	Atopic dermatitis	GWAS	DrugBank/STITCH	DB00864	Tacrolimus	ENSG00000169194	IL13	4	0.0215366
STRING	Atopic dermatitis	GWAS	DrugBank/STITCH	DB00091	Cyclosporine	ENSG00000169194	IL13	4	0.0215366
STRING	Atopic dermatitis	GWAS	Ruiz/STITCH	DB00443	betamethasone	ENSG00000232810	TNF	74	0.398428
STRING	Atopic dermatitis	GWAS	Ruiz/STITCH	DB01234	dexamethasone	ENSG00000232810	TNF	74	0.398428
STRING	Atopic dermatitis	GWAS	DrugBank/DGIdb	DB00635	Prednisone	ENSG00000107485	GATA3	142	0.764551
STRING	Atopic dermatitis	GWAS	DrugBank/DGIdb	DB01234	Dexamethasone	ENSG00000107485	GATA3	142	0.764551
STRING	Atopic dermatitis	GWAS	DrugBank/STITCH	DB00091	Cyclosporine	ENSG00000196611	MMP1	165	0.888386
STRING	Atopic dermatitis	GWAS	DrugBank/STITCH	DB00635	Prednisone	ENSG00000204525	HLA-C	70	0.376891
STRING	Atopic dermatitis	GWAS	DrugBank/STITCH	DB00741	Hydrocortisone	ENSG00000232810	TNF	74	0.398428
STRING	Atopic dermatitis	GWAS	DrugBank/STITCH	DB00443	Betamethasone	ENSG00000232810	TNF	74	0.398428
STRING	Atopic dermatitis	GWAS	DrugBank/STITCH	DB01234	Dexamethasone	ENSG00000232810	TNF	74	0.398428
STRING	Atopic dermatitis	eQTL-GWAS	Ruiz/DGIdb	DB01234	dexamethasone	ENSG00000079112	CDH17	151	0.813008
STRING	Atopic dermatitis	eQTL-GWAS	DrugBank/STITCH	DB00443	Betamethasone	ENSG00000102882	MAPK3	66	0.355355
STRING	Atopic dermatitis	eQTL-GWAS	DrugBank/STITCH	DB01234	Dexamethasone	ENSG00000102882	MAPK3	66	0.355355
STRING	Atopic dermatitis	eQTL-GWAS	DrugBank/STITCH	DB00994	Neomycin	ENSG00000102882	MAPK3	66	0.355355
STRING	Atopic dermatitis	eQTL-GWAS	DrugBank/STITCH	DB00741	Hydrocortisone	ENSG00000113520	IL4	18	0.0969149
STRING	Atopic dermatitis	eQTL-GWAS	DrugBank/STITCH	DB00860	Prednisolone	ENSG00000113520	IL4	18	0.0969149
STRING	Atopic dermatitis	eQTL-GWAS	DrugBank/STITCH	DB00741	Hydrocortisone	ENSG00000125538	IL1B	81	0.436117
STRING	Atopic dermatitis	eQTL-GWAS	DrugBank/STITCH	DB00864	Tacrolimus	ENSG00000125538	IL1B	81	0.436117
STRING	Atopic dermatitis	eQTL-GWAS	DrugBank/STITCH	DB00091	Cyclosporine	ENSG00000125538	IL1B	81	0.436117
STRING	Atopic dermatitis	eQTL-GWAS	DrugBank/STITCH	DB00091	Cyclosporine	ENSG00000130203	APOE	139	0.748398
STRING	Atopic dermatitis	eQTL-GWAS	DrugBank/STITCH	DB00864	Tacrolimus	ENSG00000134460	IL2RA	32	0.172293
STRING	Atopic dermatitis	eQTL-GWAS	DrugBank/STITCH	DB00936	Salicylic acid	ENSG00000141510	TP53	92	0.495343
STRING	Atopic dermatitis	eQTL-GWAS	DrugBank/STITCH	DB00091	Cyclosporine	ENSG00000141510	TP53	92	0.495343
STRING	Atopic dermatitis	eQTL-GWAS	DrugBank/STITCH	DB00091	Cyclosporine	ENSG00000142208	AKT1	80	0.430733
STRING	Atopic dermatitis	eQTL-GWAS	DrugBank/STITCH	DB00864	Tacrolimus	ENSG00000168036	CTNNB1	137	0.73763
STRING	Atopic dermatitis	pQTL-GWAS	Ruiz/DGIdb	DB01234	dexamethasone	ENSG00000079112	CDH17	22	0.118452
STRING	Atopic dermatitis	pQTL-GWAS	Ruiz/DGIdb	DB00635	prednisone	ENSG00000101144	BMP7	21	0.113067
STRING	Atopic dermatitis	pQTL-GWAS	Ruiz/DGIdb	DB01234	dexamethasone	ENSG00000101144	BMP7	21	0.113067
STRING	Atopic dermatitis	pQTL-GWAS	Ruiz/DGIdb	DB01234	dexamethasone	ENSG00000106366	SERPINE1	96	0.516879
STRING	Atopic dermatitis	pQTL-GWAS	Ruiz/DGIdb	DB00620	triamcinolone	ENSG00000109320	NFKB1	150	0.807624
STRING	Atopic dermatitis	pQTL-GWAS	Ruiz/DGIdb	DB00741	hydrocortisone	ENSG00000109320	NFKB1	150	0.807624
STRING	Atopic dermatitis	pQTL-GWAS	Ruiz/DGIdb	DB00635	prednisone	ENSG00000134184	GSTM1	117	0.629947
STRING	Atopic dermatitis	pQTL-GWAS	Ruiz/DGIdb	DB00620	triamcinolone	ENSG00000138685	FGF2	50	0.269208
STRING	Atopic dermatitis	pQTL-GWAS	Ruiz/DGIdb	DB00860	prednisolone	ENSG00000162747	FCGR3B	186	1.00145
STRING	Atopic dermatitis	pQTL-GWAS	Ruiz/STITCH	DB00281	lidocaine	ENSG00000090339	ICAM1	16	0.0861466
STRING	Atopic dermatitis	pQTL-GWAS	Ruiz/STITCH	DB00864	tacrolimus	ENSG00000090339	ICAM1	16	0.0861466
STRING	Atopic dermatitis	pQTL-GWAS	Ruiz/STITCH	DB00443	betamethasone	ENSG00000102882	MAPK3	54	0.290745
STRING	Atopic dermatitis	pQTL-GWAS	Ruiz/STITCH	DB01234	dexamethasone	ENSG00000102882	MAPK3	54	0.290745
STRING	Atopic dermatitis	pQTL-GWAS	Ruiz/STITCH	DB00864	tacrolimus	ENSG00000106991	ENG	163	0.877618
STRING	Atopic dermatitis	pQTL-GWAS	Ruiz/STITCH	DB00741	hydrocortisone	ENSG00000137801	THBS1	136	0.732246
STRING	Atopic dermatitis	pQTL-GWAS	Ruiz/STITCH	DB00864	tacrolimus	ENSG00000153563	CD8A	72	0.38766
STRING	Atopic dermatitis	GWAS	DrugBank/STITCH	DB00443	Betamethasone	ENSG00000173039	RELA	46	0.247671
STRING	Atopic dermatitis	GWAS	DrugBank/STITCH	DB01234	Dexamethasone	ENSG00000173039	RELA	46	0.247671
STRING	Atopic dermatitis	GWAS	DrugBank/STITCH	DB00443	Betamethasone	ENSG00000173757	STAT5B	166	0.893771
STRING	Atopic dermatitis	GWAS	DrugBank/STITCH	DB01234	Dexamethasone	ENSG00000173757	STAT5B	166	0.893771
STRING	Atopic dermatitis	pQTL-GWAS	DrugBank/DGIdb	DB05219	Crisaborole	ENSG00000065989	PDE4A	160	0.861466
STRING	Atopic dermatitis	pQTL-GWAS	DrugBank/DGIdb	DB03255	Phenol	ENSG00000074410	CA12	166	0.893771
STRING	Atopic dermatitis	pQTL-GWAS	DrugBank/DGIdb	DB01234	Dexamethasone	ENSG00000079112	CDH17	22	0.118452
STRING	Atopic dermatitis	pQTL-GWAS	DrugBank/DGIdb	DB00635	Prednisone	ENSG00000101144	BMP7	21	0.113067
STRING	Atopic dermatitis	pQTL-GWAS	DrugBank/DGIdb	DB01234	Dexamethasone	ENSG00000101144	BMP7	21	0.113067
STRING	Atopic dermatitis	pQTL-GWAS	DrugBank/DGIdb	DB01234	Dexamethasone	ENSG00000106366	SERPINE1	96	0.516879
STRING	Atopic dermatitis	pQTL-GWAS	DrugBank/DGIdb	DB00620	Triamcinolone	ENSG00000109320	NFKB1	150	0.807624
STRING	Atopic dermatitis	pQTL-GWAS	DrugBank/DGIdb	DB00741	Hydrocortisone	ENSG00000109320	NFKB1	150	0.807624
STRING	Atopic dermatitis	pQTL-GWAS	DrugBank/DGIdb	DB00635	Prednisone	ENSG00000134184	GSTM1	117	0.629947
STRING	Atopic dermatitis	pQTL-GWAS	DrugBank/DGIdb	DB00993	Azathioprine	ENSG00000134184	GSTM1	117	0.629947
STRING	Atopic dermatitis	pQTL-GWAS	DrugBank/DGIdb	DB01285	Corticotropin	ENSG00000137801	THBS1	136	0.732246
STRING	Atopic dermatitis	pQTL-GWAS	DrugBank/DGIdb	DB00620	Triamcinolone	ENSG00000138685	FGF2	50	0.269208
STRING	Atopic dermatitis	pQTL-GWAS	DrugBank/DGIdb	DB00860	Prednisolone	ENSG00000162747	FCGR3B	186	1.00145
STRING	Atopic dermatitis	pQTL-GWAS	DrugBank/DGIdb	DB00091	Cyclosporine	ENSG00000162747	FCGR3B	186	1.00145
STRING	Atopic dermatitis	pQTL-GWAS	DrugBank/DGIdb	DB04815	Clioquinol	ENSG00000165092	ALDH1A1	65	0.34997
STRING	Atopic dermatitis	pQTL-GWAS	DrugBank/DGIdb	DB08877	Ruxolitinib	ENSG00000168685	IL7R	8	0.0430733
STRING	Atopic dermatitis	pQTL-GWAS	DrugBank/DGIdb	DB00091	Cyclosporine	ENSG00000232810	TNF	15	0.0807624
STRING	Atopic dermatitis	pQTL-GWAS	DrugBank/STITCH	DB00864	Tacrolimus	ENSG00000090339	ICAM1	16	0.0861466
STRING	Atopic dermatitis	pQTL-GWAS	DrugBank/STITCH	DB00443	Betamethasone	ENSG00000102882	MAPK3	54	0.290745
STRING	Atopic dermatitis	pQTL-GWAS	DrugBank/STITCH	DB01234	Dexamethasone	ENSG00000102882	MAPK3	54	0.290745
STRING	Atopic dermatitis	pQTL-GWAS	DrugBank/STITCH	DB00994	Neomycin	ENSG00000102882	MAPK3	54	0.290745
STRING	Atopic dermatitis	pQTL-GWAS	DrugBank/STITCH	DB00864	Tacrolimus	ENSG00000106991	ENG	163	0.877618
STRING	Atopic dermatitis	pQTL-GWAS	DrugBank/STITCH	DB00741	Hydrocortisone	ENSG00000137801	THBS1	136	0.732246
STRING	Atopic dermatitis	pQTL-GWAS	DrugBank/STITCH	DB00864	Tacrolimus	ENSG00000153563	CD8A	72	0.38766
STRING	Atopic dermatitis	pQTL-GWAS	DrugBank/STITCH	DB06691	Mepyramine	ENSG00000196352	CD55	101	0.5438
STRING	Atopic dermatitis	pQTL-GWAS	DrugBank/STITCH	DB00741	Hydrocortisone	ENSG00000232810	TNF	15	0.0807624
STRING	Atopic dermatitis	pQTL-GWAS	DrugBank/STITCH	DB00443	Betamethasone	ENSG00000232810	TNF	15	0.0807624
STRING	Atopic dermatitis	pQTL-GWAS	DrugBank/STITCH	DB01234	Dexamethasone	ENSG00000232810	TNF	15	0.0807624
STRING	Atopic dermatitis	pQTL-GWAS	ChEMBL/ChEMBL	CHEMBL484785	CRISABOROLE	ENSG00000065989	PDE4A	160	0.861466
STRING	Atopic dermatitis	Exome	Ruiz/DGIdb	DB00741	hydrocortisone	ENSG00000125538	IL1B	75	0.403812
STRING	Atopic dermatitis	Exome	Ruiz/DGIdb	DB00959	methylprednisolone	ENSG00000141510	TP53	154	0.829161
STRING	Atopic dermatitis	Exome	Ruiz/DGIdb	DB00635	prednisone	ENSG00000160255	ITGB2	119	0.640715
STRING	Atopic dermatitis	Exome	Ruiz/DGIdb	DB00959	methylprednisolone	ENSG00000160255	ITGB2	119	0.640715
STRING	Atopic dermatitis	Exome	Ruiz/DGIdb	DB01234	dexamethasone	ENSG00000173039	RELA	100	0.538416
STRING	Atopic dermatitis	Exome	Ruiz/STITCH	DB00864	tacrolimus	ENSG00000073734	ABCB11	95	0.511495
STRING	Atopic dermatitis	Exome	Ruiz/STITCH	DB00337	pimecrolimus	ENSG00000073734	ABCB11	95	0.511495
STRING	Atopic dermatitis	pQTL-GWAS	Ruiz/STITCH	DB00741	hydrocortisone	ENSG00000232810	TNF	15	0.0807624
STRING	Atopic dermatitis	pQTL-GWAS	Ruiz/STITCH	DB00443	betamethasone	ENSG00000232810	TNF	15	0.0807624
STRING	Atopic dermatitis	pQTL-GWAS	Ruiz/STITCH	DB01234	dexamethasone	ENSG00000232810	TNF	15	0.0807624
STRING	Atopic dermatitis	pQTL-GWAS	DrugBank/DGIdb	DB08877	Ruxolitinib	ENSG00000011422	PLAUR	135	0.726862
STRING	Atopic dermatitis	Exome	Ruiz/STITCH	DB00864	tacrolimus	ENSG00000125538	IL1B	75	0.403812
STRING	Atopic dermatitis	Exome	Ruiz/STITCH	DB00443	betamethasone	ENSG00000140465	CYP1A1	48	0.25844
STRING	Atopic dermatitis	Exome	Ruiz/STITCH	DB01234	dexamethasone	ENSG00000140465	CYP1A1	48	0.25844
STRING	Atopic dermatitis	Exome	Ruiz/STITCH	DB00741	hydrocortisone	ENSG00000163631	ALB	131	0.705325
STRING	Atopic dermatitis	Exome	Ruiz/STITCH	DB00741	hydrocortisone	ENSG00000167779	IGFBP6	47	0.253056
STRING	Atopic dermatitis	Exome	Ruiz/STITCH	DB00443	betamethasone	ENSG00000173039	RELA	100	0.538416
STRING	Atopic dermatitis	Exome	Ruiz/STITCH	DB01234	dexamethasone	ENSG00000173039	RELA	100	0.538416
STRING	Atopic dermatitis	Exome	Ruiz/STITCH	DB00443	betamethasone	ENSG00000173757	STAT5B	82	0.441501
STRING	Atopic dermatitis	eQTL-GWAS	Ruiz/DGIdb	DB00620	triamcinolone	ENSG00000109320	NFKB1	185	0.99607
STRING	Atopic dermatitis	eQTL-GWAS	Ruiz/DGIdb	DB00741	hydrocortisone	ENSG00000109320	NFKB1	185	0.99607
STRING	Atopic dermatitis	eQTL-GWAS	Ruiz/DGIdb	DB00741	hydrocortisone	ENSG00000125538	IL1B	81	0.436117
STRING	Atopic dermatitis	eQTL-GWAS	Ruiz/DGIdb	DB00635	prednisone	ENSG00000130203	APOE	139	0.748398
STRING	Atopic dermatitis	eQTL-GWAS	Ruiz/DGIdb	DB00620	triamcinolone	ENSG00000130203	APOE	139	0.748398
STRING	Atopic dermatitis	eQTL-GWAS	Ruiz/DGIdb	DB00959	methylprednisolone	ENSG00000134460	IL2RA	32	0.172293
STRING	Atopic dermatitis	eQTL-GWAS	Ruiz/DGIdb	DB00959	methylprednisolone	ENSG00000141510	TP53	92	0.495343
STRING	Atopic dermatitis	eQTL-GWAS	Ruiz/DGIdb	DB01234	dexamethasone	ENSG00000168036	CTNNB1	137	0.73763
STRING	Atopic dermatitis	eQTL-GWAS	Ruiz/DGIdb	DB03904	urea	ENSG00000168036	CTNNB1	137	0.73763
STRING	Atopic dermatitis	eQTL-GWAS	Ruiz/DGIdb	DB00443	betamethasone	ENSG00000171522	PTGER4	94	0.506111
STRING	Atopic dermatitis	eQTL-GWAS	Ruiz/DGIdb	DB00337	pimecrolimus	ENSG00000198793	MTOR	157	0.845313
STRING	Atopic dermatitis	eQTL-GWAS	Ruiz/STITCH	DB00443	betamethasone	ENSG00000102882	MAPK3	66	0.355355
STRING	Atopic dermatitis	eQTL-GWAS	Ruiz/STITCH	DB01234	dexamethasone	ENSG00000102882	MAPK3	66	0.355355
STRING	Atopic dermatitis	eQTL-GWAS	Ruiz/STITCH	DB00741	hydrocortisone	ENSG00000113520	IL4	18	0.0969149
STRING	Atopic dermatitis	eQTL-GWAS	Ruiz/STITCH	DB00860	prednisolone	ENSG00000113520	IL4	18	0.0969149
STRING	Atopic dermatitis	eQTL-GWAS	Ruiz/STITCH	DB00741	hydrocortisone	ENSG00000125538	IL1B	81	0.436117
STRING	Atopic dermatitis	eQTL-GWAS	Ruiz/STITCH	DB00864	tacrolimus	ENSG00000125538	IL1B	81	0.436117
STRING	Atopic dermatitis	eQTL-GWAS	Ruiz/STITCH	DB00864	tacrolimus	ENSG00000134460	IL2RA	32	0.172293
STRING	Atopic dermatitis	eQTL-GWAS	Ruiz/STITCH	DB00864	tacrolimus	ENSG00000168036	CTNNB1	137	0.73763
STRING	Atopic dermatitis	eQTL-GWAS	Ruiz/STITCH	DB00281	lidocaine	ENSG00000197208	SLC22A4	76	0.409196
STRING	Atopic dermatitis	eQTL-GWAS	DrugBank/DGIdb	DB01234	Dexamethasone	ENSG00000079112	CDH17	151	0.813008
STRING	Atopic dermatitis	eQTL-GWAS	DrugBank/DGIdb	DB04815	Clioquinol	ENSG00000080824	HSP90AA1	176	0.947612
STRING	Atopic dermatitis	eQTL-GWAS	DrugBank/DGIdb	DB01234	Dexamethasone	ENSG00000105810	CDK6	75	0.403812
STRING	Atopic dermatitis	eQTL-GWAS	DrugBank/DGIdb	DB00620	Triamcinolone	ENSG00000109320	NFKB1	185	0.99607
STRING	Atopic dermatitis	eQTL-GWAS	DrugBank/DGIdb	DB00741	Hydrocortisone	ENSG00000109320	NFKB1	185	0.99607
STRING	Atopic dermatitis	eQTL-GWAS	DrugBank/DGIdb	DB00741	Hydrocortisone	ENSG00000125538	IL1B	81	0.436117
STRING	Atopic dermatitis	eQTL-GWAS	DrugBank/DGIdb	DB00635	Prednisone	ENSG00000130203	APOE	139	0.748398
STRING	Atopic dermatitis	eQTL-GWAS	DrugBank/DGIdb	DB00620	Triamcinolone	ENSG00000130203	APOE	139	0.748398
STRING	Atopic dermatitis	Exome	Ruiz/STITCH	DB00443	betamethasone	ENSG00000111276	CDKN1B	110	0.592258
STRING	Atopic dermatitis	Exome	Ruiz/STITCH	DB01234	dexamethasone	ENSG00000111276	CDKN1B	110	0.592258
STRING	Atopic dermatitis	Exome	Ruiz/STITCH	DB00635	prednisone	ENSG00000120899	PTK2B	185	0.99607
STRING	Atopic dermatitis	Exome	Ruiz/STITCH	DB00741	hydrocortisone	ENSG00000125538	IL1B	75	0.403812
STRING	Atopic dermatitis	eQTL-GWAS	DrugBank/DGIdb	DB01234	Dexamethasone	ENSG00000168036	CTNNB1	137	0.73763
STRING	Atopic dermatitis	eQTL-GWAS	DrugBank/DGIdb	DB09536	Titanium dioxide	ENSG00000168036	CTNNB1	137	0.73763
STRING	Atopic dermatitis	eQTL-GWAS	DrugBank/DGIdb	DB03904	Urea	ENSG00000168036	CTNNB1	137	0.73763
STRING	Atopic dermatitis	eQTL-GWAS	DrugBank/DGIdb	DB00443	Betamethasone	ENSG00000171522	PTGER4	94	0.506111
STRING	Atopic dermatitis	eQTL-GWAS	DrugBank/DGIdb	DB00993	Azathioprine	ENSG00000196126	HLA-DRB1	55	0.296129
STRING	Atopic dermatitis	eQTL-GWAS	DrugBank/DGIdb	DB00993	Azathioprine	ENSG00000196735	HLA-DQA1	158	0.850697
STRING	Atopic dermatitis	eQTL-GWAS	DrugBank/DGIdb	DB00337	Pimecrolimus	ENSG00000198793	MTOR	157	0.845313
STRING	Atopic dermatitis	Exome	DrugBank/STITCH	DB00443	Betamethasone	ENSG00000173039	RELA	100	0.538416
STRING	Atopic dermatitis	Exome	DrugBank/STITCH	DB01234	Dexamethasone	ENSG00000173039	RELA	100	0.538416
STRING	Atopic dermatitis	Exome	DrugBank/STITCH	DB00443	Betamethasone	ENSG00000173757	STAT5B	82	0.441501
STRING	Atopic dermatitis	Exome	DrugBank/STITCH	DB01234	Dexamethasone	ENSG00000173757	STAT5B	82	0.441501
STRING	Atopic dermatitis	Exome	DrugBank/STITCH	DB00741	Hydrocortisone	ENSG00000232810	TNF	136	0.732246
STRING	Atopic dermatitis	Exome	DrugBank/STITCH	DB00443	Betamethasone	ENSG00000232810	TNF	136	0.732246
STRING	Atopic dermatitis	Exome	DrugBank/STITCH	DB01234	Dexamethasone	ENSG00000232810	TNF	136	0.732246
CoXRNAseq	Atopic dermatitis	GWAS	Ruiz/STITCH	DB00864	tacrolimus	ENSG00000134460	IL2RA	140	0.748863
CoXRNAseq	Atopic dermatitis	GWAS	Ruiz/STITCH	DB00443	betamethasone	ENSG00000164400	CSF2	121	0.647232
CoXRNAseq	Atopic dermatitis	GWAS	Ruiz/STITCH	DB01234	dexamethasone	ENSG00000164400	CSF2	121	0.647232
CoXRNAseq	Atopic dermatitis	GWAS	Ruiz/STITCH	DB00864	tacrolimus	ENSG00000169194	IL13	9	0.0481412
CoXRNAseq	Atopic dermatitis	GWAS	Ruiz/STITCH	DB00443	betamethasone	ENSG00000173039	RELA	57	0.304894
CoXRNAseq	Atopic dermatitis	GWAS	Ruiz/STITCH	DB01234	dexamethasone	ENSG00000173039	RELA	57	0.304894
CoXRNAseq	Atopic dermatitis	GWAS	Ruiz/STITCH	DB00281	lidocaine	ENSG00000197208	SLC22A4	73	0.390479
CoXRNAseq	Atopic dermatitis	GWAS	Ruiz/STITCH	DB00635	prednisone	ENSG00000204525	HLA-C	67	0.358385
CoXRNAseq	Atopic dermatitis	GWAS	Ruiz/STITCH	DB00741	hydrocortisone	ENSG00000232810	TNF	162	0.866542
CoXRNAseq	Atopic dermatitis	GWAS	Ruiz/STITCH	DB00443	betamethasone	ENSG00000232810	TNF	162	0.866542
CoXRNAseq	Atopic dermatitis	GWAS	Ruiz/STITCH	DB01234	dexamethasone	ENSG00000232810	TNF	162	0.866542
CoXRNAseq	Atopic dermatitis	GWAS	DrugBank/DGIdb	DB00091	Cyclosporine	ENSG00000109471	IL2	32	0.171169
CoXRNAseq	Atopic dermatitis	GWAS	DrugBank/DGIdb	DB00091	Cyclosporine	ENSG00000113525	IL5	54	0.288847
CoXRNAseq	Atopic dermatitis	GWAS	DrugBank/DGIdb	DB00959	Methylprednisolone	ENSG00000113525	IL5	54	0.288847
CoXRNAseq	Atopic dermatitis	GWAS	DrugBank/DGIdb	DB01234	Dexamethasone	ENSG00000123374	CDK2	161	0.861193
CoXRNAseq	Atopic dermatitis	GWAS	DrugBank/DGIdb	DB00959	Methylprednisolone	ENSG00000134460	IL2RA	140	0.748863
CoXRNAseq	Atopic dermatitis	GWAS	DrugBank/DGIdb	DB00864	Tacrolimus	ENSG00000164399	IL3	123	0.65793
CoXRNAseq	Atopic dermatitis	GWAS	DrugBank/DGIdb	DB01234	Dexamethasone	ENSG00000173039	RELA	57	0.304894
CoXRNAseq	Atopic dermatitis	GWAS	DrugBank/DGIdb	DB00993	Azathioprine	ENSG00000196126	HLA-DRB1	61	0.32629
CoXRNAseq	Atopic dermatitis	GWAS	DrugBank/DGIdb	DB00620	Triamcinolone	ENSG00000196611	MMP1	184	0.98422
CoXRNAseq	Atopic dermatitis	GWAS	DrugBank/DGIdb	DB00741	Hydrocortisone	ENSG00000196611	MMP1	184	0.98422
CoXRNAseq	Atopic dermatitis	GWAS	DrugBank/DGIdb	DB00993	Azathioprine	ENSG00000196735	HLA-DQA1	55	0.294196
CoXRNAseq	Atopic dermatitis	GWAS	DrugBank/DGIdb	DB00091	Cyclosporine	ENSG00000232810	TNF	162	0.866542
CoXRNAseq	Atopic dermatitis	GWAS	DrugBank/STITCH	DB00860	Prednisolone	ENSG00000100906	NFKBIA	134	0.716769
CoXRNAseq	Atopic dermatitis	GWAS	DrugBank/STITCH	DB00864	Tacrolimus	ENSG00000109471	IL2	32	0.171169
CoXRNAseq	Atopic dermatitis	GWAS	DrugBank/STITCH	DB00091	Cyclosporine	ENSG00000109471	IL2	32	0.171169
CoXRNAseq	Atopic dermatitis	GWAS	DrugBank/STITCH	DB00741	Hydrocortisone	ENSG00000113520	IL4	14	0.0748863
CoXRNAseq	Atopic dermatitis	GWAS	DrugBank/STITCH	DB00860	Prednisolone	ENSG00000113520	IL4	14	0.0748863
CoXRNAseq	Atopic dermatitis	GWAS	DrugBank/STITCH	DB00864	Tacrolimus	ENSG00000113525	IL5	54	0.288847
CoXRNAseq	Atopic dermatitis	GWAS	DrugBank/STITCH	DB00091	Cyclosporine	ENSG00000113525	IL5	54	0.288847
CoXRNAseq	Atopic dermatitis	GWAS	DrugBank/STITCH	DB00443	Betamethasone	ENSG00000123374	CDK2	161	0.861193
CoXRNAseq	Atopic dermatitis	GWAS	DrugBank/STITCH	DB01234	Dexamethasone	ENSG00000123374	CDK2	161	0.861193
CoXRNAseq	Atopic dermatitis	GWAS	DrugBank/STITCH	DB00864	Tacrolimus	ENSG00000134460	IL2RA	140	0.748863
CoXRNAseq	Atopic dermatitis	GWAS	DrugBank/STITCH	DB00091	Cyclosporine	ENSG00000138684	IL21	59	0.315592
CoXRNAseq	Atopic dermatitis	GWAS	DrugBank/STITCH	DB00443	Betamethasone	ENSG00000164400	CSF2	121	0.647232
CoXRNAseq	Atopic dermatitis	GWAS	DrugBank/STITCH	DB01234	Dexamethasone	ENSG00000164400	CSF2	121	0.647232
CoXRNAseq	Atopic dermatitis	GWAS	DrugBank/STITCH	DB00864	Tacrolimus	ENSG00000169194	IL13	9	0.0481412
CoXRNAseq	Atopic dermatitis	GWAS	DrugBank/STITCH	DB00091	Cyclosporine	ENSG00000169194	IL13	9	0.0481412
CoXRNAseq	Atopic dermatitis	GWAS	DrugBank/STITCH	DB00443	Betamethasone	ENSG00000173039	RELA	57	0.304894
CoXRNAseq	Atopic dermatitis	GWAS	DrugBank/STITCH	DB01234	Dexamethasone	ENSG00000173039	RELA	57	0.304894
CoXRNAseq	Atopic dermatitis	GWAS	DrugBank/STITCH	DB00091	Cyclosporine	ENSG00000196611	MMP1	184	0.98422
CoXRNAseq	Atopic dermatitis	GWAS	DrugBank/STITCH	DB00635	Prednisone	ENSG00000204525	HLA-C	67	0.358385
CoXRNAseq	Atopic dermatitis	GWAS	DrugBank/STITCH	DB00741	Hydrocortisone	ENSG00000232810	TNF	162	0.866542
CoXRNAseq	Atopic dermatitis	GWAS	DrugBank/STITCH	DB00443	Betamethasone	ENSG00000232810	TNF	162	0.866542
CoXRNAseq	Atopic dermatitis	GWAS	DrugBank/STITCH	DB01234	Dexamethasone	ENSG00000232810	TNF	162	0.866542
CoXRNAseq	Atopic dermatitis	eQTL-GWAS	Ruiz/DGIdb	DB01234	dexamethasone	ENSG00000079112	CDH17	178	0.952126
CoXRNAseq	Atopic dermatitis	eQTL-GWAS	Ruiz/DGIdb	DB01234	dexamethasone	ENSG00000105810	CDK6	129	0.690024
CoXRNAseq	Atopic dermatitis	eQTL-GWAS	Ruiz/DGIdb	DB00959	methylprednisolone	ENSG00000134460	IL2RA	38	0.203263
CoXRNAseq	Atopic dermatitis	eQTL-GWAS	Ruiz/DGIdb	DB00443	betamethasone	ENSG00000171522	PTGER4	132	0.706071
CoXRNAseq	Atopic dermatitis	eQTL-GWAS	Ruiz/STITCH	DB00741	hydrocortisone	ENSG00000113520	IL4	25	0.133726
CoXRNAseq	Atopic dermatitis	eQTL-GWAS	Ruiz/STITCH	DB00860	prednisolone	ENSG00000113520	IL4	25	0.133726
CoXRNAseq	Atopic dermatitis	eQTL-GWAS	Ruiz/STITCH	DB00864	tacrolimus	ENSG00000134460	IL2RA	38	0.203263
CoXRNAseq	Atopic dermatitis	eQTL-GWAS	Ruiz/STITCH	DB00281	lidocaine	ENSG00000197208	SLC22A4	100	0.534902
CoXRNAseq	Atopic dermatitis	eQTL-GWAS	DrugBank/DGIdb	DB01234	Dexamethasone	ENSG00000079112	CDH17	178	0.952126
CoXRNAseq	Atopic dermatitis	eQTL-GWAS	DrugBank/DGIdb	DB01234	Dexamethasone	ENSG00000105810	CDK6	129	0.690024
CoXRNAseq	Atopic dermatitis	eQTL-GWAS	DrugBank/DGIdb	DB00959	Methylprednisolone	ENSG00000134460	IL2RA	38	0.203263
CoXRNAseq	Atopic dermatitis	eQTL-GWAS	DrugBank/DGIdb	DB00443	Betamethasone	ENSG00000171522	PTGER4	132	0.706071
CoXRNAseq	Atopic dermatitis	eQTL-GWAS	DrugBank/DGIdb	DB00993	Azathioprine	ENSG00000196126	HLA-DRB1	59	0.315592
CoXRNAseq	Atopic dermatitis	eQTL-GWAS	DrugBank/DGIdb	DB00993	Azathioprine	ENSG00000196735	HLA-DQA1	114	0.609789
CoXRNAseq	Atopic dermatitis	eQTL-GWAS	DrugBank/STITCH	DB00741	Hydrocortisone	ENSG00000113520	IL4	25	0.133726
CoXRNAseq	Atopic dermatitis	eQTL-GWAS	DrugBank/STITCH	DB00860	Prednisolone	ENSG00000113520	IL4	25	0.133726
CoXRNAseq	Atopic dermatitis	eQTL-GWAS	DrugBank/STITCH	DB00864	Tacrolimus	ENSG00000134460	IL2RA	38	0.203263
CoXRNAseq	Atopic dermatitis	pQTL-GWAS	Ruiz/DGIdb	DB01234	dexamethasone	ENSG00000079112	CDH17	25	0.133726
CoXRNAseq	Atopic dermatitis	pQTL-GWAS	Ruiz/DGIdb	DB00635	prednisone	ENSG00000101144	BMP7	27	0.144424
CoXRNAseq	Atopic dermatitis	pQTL-GWAS	Ruiz/DGIdb	DB01234	dexamethasone	ENSG00000101144	BMP7	27	0.144424
CoXRNAseq	Atopic dermatitis	pQTL-GWAS	Ruiz/DGIdb	DB01234	dexamethasone	ENSG00000106366	SERPINE1	107	0.572346
CoXRNAseq	Atopic dermatitis	pQTL-GWAS	Ruiz/DGIdb	DB00620	triamcinolone	ENSG00000109320	NFKB1	165	0.882589
CoXRNAseq	Atopic dermatitis	pQTL-GWAS	Ruiz/DGIdb	DB00741	hydrocortisone	ENSG00000109320	NFKB1	165	0.882589
CoXRNAseq	Atopic dermatitis	pQTL-GWAS	Ruiz/DGIdb	DB00635	prednisone	ENSG00000134184	GSTM1	110	0.588393
CoXRNAseq	Atopic dermatitis	pQTL-GWAS	Ruiz/DGIdb	DB00620	triamcinolone	ENSG00000138685	FGF2	63	0.336988
CoXRNAseq	Atopic dermatitis	pQTL-GWAS	Ruiz/STITCH	DB00281	lidocaine	ENSG00000090339	ICAM1	21	0.112329
CoXRNAseq	Atopic dermatitis	pQTL-GWAS	Ruiz/STITCH	DB00864	tacrolimus	ENSG00000090339	ICAM1	21	0.112329
CoXRNAseq	Atopic dermatitis	pQTL-GWAS	Ruiz/STITCH	DB00443	betamethasone	ENSG00000102882	MAPK3	80	0.427922
CoXRNAseq	Atopic dermatitis	pQTL-GWAS	Ruiz/STITCH	DB01234	dexamethasone	ENSG00000102882	MAPK3	80	0.427922
CoXRNAseq	Atopic dermatitis	pQTL-GWAS	Ruiz/STITCH	DB00864	tacrolimus	ENSG00000106991	ENG	184	0.98422
CoXRNAseq	Atopic dermatitis	pQTL-GWAS	Ruiz/STITCH	DB00741	hydrocortisone	ENSG00000137801	THBS1	159	0.850495
CoXRNAseq	Atopic dermatitis	pQTL-GWAS	Ruiz/STITCH	DB00864	tacrolimus	ENSG00000153563	CD8A	102	0.5456
CoXRNAseq	Atopic dermatitis	pQTL-GWAS	Ruiz/STITCH	DB00741	hydrocortisone	ENSG00000232810	TNF	29	0.155122
CoXRNAseq	Atopic dermatitis	pQTL-GWAS	Ruiz/STITCH	DB00443	betamethasone	ENSG00000232810	TNF	29	0.155122
CoXRNAseq	Atopic dermatitis	pQTL-GWAS	Ruiz/STITCH	DB01234	dexamethasone	ENSG00000232810	TNF	29	0.155122
CoXRNAseq	Atopic dermatitis	pQTL-GWAS	DrugBank/DGIdb	DB08877	Ruxolitinib	ENSG00000011422	PLAUR	139	0.743514
CoXRNAseq	Atopic dermatitis	pQTL-GWAS	DrugBank/DGIdb	DB05219	Crisaborole	ENSG00000065989	PDE4A	152	0.813052
CoXRNAseq	Atopic dermatitis	pQTL-GWAS	DrugBank/DGIdb	DB03255	Phenol	ENSG00000074410	CA12	164	0.87724
CoXRNAseq	Atopic dermatitis	pQTL-GWAS	DrugBank/DGIdb	DB01234	Dexamethasone	ENSG00000079112	CDH17	25	0.133726
CoXRNAseq	Atopic dermatitis	pQTL-GWAS	DrugBank/DGIdb	DB00635	Prednisone	ENSG00000101144	BMP7	27	0.144424
CoXRNAseq	Atopic dermatitis	pQTL-GWAS	DrugBank/DGIdb	DB01234	Dexamethasone	ENSG00000101144	BMP7	27	0.144424
CoXRNAseq	Atopic dermatitis	pQTL-GWAS	DrugBank/DGIdb	DB01234	Dexamethasone	ENSG00000106366	SERPINE1	107	0.572346
CoXRNAseq	Atopic dermatitis	pQTL-GWAS	DrugBank/DGIdb	DB00620	Triamcinolone	ENSG00000109320	NFKB1	165	0.882589
CoXRNAseq	Atopic dermatitis	pQTL-GWAS	DrugBank/DGIdb	DB00741	Hydrocortisone	ENSG00000109320	NFKB1	165	0.882589
CoXRNAseq	Atopic dermatitis	pQTL-GWAS	DrugBank/DGIdb	DB00635	Prednisone	ENSG00000134184	GSTM1	110	0.588393
CoXRNAseq	Atopic dermatitis	pQTL-GWAS	DrugBank/DGIdb	DB00993	Azathioprine	ENSG00000134184	GSTM1	110	0.588393
CoXRNAseq	Atopic dermatitis	pQTL-GWAS	DrugBank/DGIdb	DB01285	Corticotropin	ENSG00000137801	THBS1	159	0.850495
CoXRNAseq	Atopic dermatitis	pQTL-GWAS	DrugBank/DGIdb	DB00620	Triamcinolone	ENSG00000138685	FGF2	63	0.336988
CoXRNAseq	Atopic dermatitis	pQTL-GWAS	DrugBank/DGIdb	DB04815	Clioquinol	ENSG00000165092	ALDH1A1	67	0.358385
CoXRNAseq	Atopic dermatitis	pQTL-GWAS	DrugBank/DGIdb	DB08877	Ruxolitinib	ENSG00000168685	IL7R	9	0.0481412
CoXRNAseq	Atopic dermatitis	pQTL-GWAS	DrugBank/DGIdb	DB00091	Cyclosporine	ENSG00000232810	TNF	29	0.155122
CoXRNAseq	Atopic dermatitis	pQTL-GWAS	DrugBank/STITCH	DB00864	Tacrolimus	ENSG00000090339	ICAM1	21	0.112329
CoXRNAseq	Atopic dermatitis	pQTL-GWAS	DrugBank/STITCH	DB00443	Betamethasone	ENSG00000102882	MAPK3	80	0.427922
CoXRNAseq	Atopic dermatitis	pQTL-GWAS	DrugBank/STITCH	DB01234	Dexamethasone	ENSG00000102882	MAPK3	80	0.427922
CoXRNAseq	Atopic dermatitis	pQTL-GWAS	DrugBank/STITCH	DB00994	Neomycin	ENSG00000102882	MAPK3	80	0.427922
CoXRNAseq	Atopic dermatitis	pQTL-GWAS	DrugBank/STITCH	DB00864	Tacrolimus	ENSG00000106991	ENG	184	0.98422
CoXRNAseq	Atopic dermatitis	pQTL-GWAS	DrugBank/STITCH	DB00741	Hydrocortisone	ENSG00000137801	THBS1	159	0.850495
CoXRNAseq	Atopic dermatitis	pQTL-GWAS	DrugBank/STITCH	DB00864	Tacrolimus	ENSG00000153563	CD8A	102	0.5456
STRING	Atopic dermatitis	eQTL-GWAS	DrugBank/DGIdb	DB00959	Methylprednisolone	ENSG00000134460	IL2RA	32	0.172293
STRING	Atopic dermatitis	eQTL-GWAS	DrugBank/DGIdb	DB00993	Azathioprine	ENSG00000141510	TP53	92	0.495343
STRING	Atopic dermatitis	eQTL-GWAS	DrugBank/DGIdb	DB04815	Clioquinol	ENSG00000141510	TP53	92	0.495343
STRING	Atopic dermatitis	eQTL-GWAS	DrugBank/DGIdb	DB00959	Methylprednisolone	ENSG00000141510	TP53	92	0.495343
STRING	Atopic dermatitis	Exome	DrugBank/STITCH	DB01234	Dexamethasone	ENSG00000140465	CYP1A1	48	0.25844
STRING	Atopic dermatitis	Exome	DrugBank/STITCH	DB00936	Salicylic acid	ENSG00000141510	TP53	154	0.829161
STRING	Atopic dermatitis	Exome	DrugBank/STITCH	DB00091	Cyclosporine	ENSG00000141510	TP53	154	0.829161
STRING	Atopic dermatitis	Exome	DrugBank/STITCH	DB00091	Cyclosporine	ENSG00000142208	AKT1	57	0.306897
STRING	Atopic dermatitis	Exome	DrugBank/STITCH	DB00091	Cyclosporine	ENSG00000155657	TTN	36	0.19383
STRING	Atopic dermatitis	Exome	DrugBank/STITCH	DB00741	Hydrocortisone	ENSG00000163631	ALB	131	0.705325
STRING	Atopic dermatitis	Exome	DrugBank/STITCH	DB00741	Hydrocortisone	ENSG00000167779	IGFBP6	47	0.253056
STRING	Atopic dermatitis	GWAS	Ruiz/DGIdb	DB00635	prednisone	ENSG00000107485	GATA3	142	0.764551
STRING	Atopic dermatitis	GWAS	Ruiz/DGIdb	DB01234	dexamethasone	ENSG00000107485	GATA3	142	0.764551
STRING	Atopic dermatitis	GWAS	Ruiz/DGIdb	DB00959	methylprednisolone	ENSG00000113525	IL5	44	0.236903
STRING	Atopic dermatitis	GWAS	Ruiz/DGIdb	DB01234	dexamethasone	ENSG00000123374	CDK2	94	0.506111
STRING	Atopic dermatitis	GWAS	Ruiz/DGIdb	DB00741	hydrocortisone	ENSG00000125538	IL1B	117	0.629947
STRING	Atopic dermatitis	GWAS	Ruiz/DGIdb	DB00959	methylprednisolone	ENSG00000134460	IL2RA	128	0.689172
STRING	Atopic dermatitis	GWAS	Ruiz/DGIdb	DB00864	tacrolimus	ENSG00000150782	IL18	157	0.845313
STRING	Atopic dermatitis	GWAS	Ruiz/DGIdb	DB00864	tacrolimus	ENSG00000164399	IL3	148	0.796856
STRING	Atopic dermatitis	GWAS	Ruiz/DGIdb	DB01234	dexamethasone	ENSG00000173039	RELA	46	0.247671
STRING	Atopic dermatitis	GWAS	Ruiz/DGIdb	DB00620	triamcinolone	ENSG00000196611	MMP1	165	0.888386
STRING	Atopic dermatitis	GWAS	Ruiz/DGIdb	DB00741	hydrocortisone	ENSG00000196611	MMP1	165	0.888386
STRING	Atopic dermatitis	GWAS	Ruiz/STITCH	DB00860	prednisolone	ENSG00000100906	NFKBIA	106	0.570721
STRING	Atopic dermatitis	GWAS	Ruiz/STITCH	DB00864	tacrolimus	ENSG00000109471	IL2	27	0.145372
STRING	Atopic dermatitis	GWAS	Ruiz/STITCH	DB00741	hydrocortisone	ENSG00000113520	IL4	5	0.0269208
STRING	Atopic dermatitis	GWAS	Ruiz/STITCH	DB00860	prednisolone	ENSG00000113520	IL4	5	0.0269208
STRING	Atopic dermatitis	GWAS	Ruiz/STITCH	DB00864	tacrolimus	ENSG00000113525	IL5	44	0.236903
STRING	Atopic dermatitis	GWAS	Ruiz/STITCH	DB00443	betamethasone	ENSG00000123374	CDK2	94	0.506111
STRING	Atopic dermatitis	GWAS	Ruiz/STITCH	DB01234	dexamethasone	ENSG00000123374	CDK2	94	0.506111
STRING	Atopic dermatitis	GWAS	Ruiz/STITCH	DB00741	hydrocortisone	ENSG00000125538	IL1B	117	0.629947
STRING	Atopic dermatitis	GWAS	Ruiz/STITCH	DB00864	tacrolimus	ENSG00000125538	IL1B	117	0.629947
STRING	Atopic dermatitis	GWAS	Ruiz/STITCH	DB00864	tacrolimus	ENSG00000134460	IL2RA	128	0.689172
FAVA	Atopic dermatitis	GWAS	Ruiz/DGIdb	DB00959	methylprednisolone	ENSG00000113525	IL5	31	0.195843
FAVA	Atopic dermatitis	GWAS	Ruiz/DGIdb	DB01234	dexamethasone	ENSG00000123374	CDK2	125	0.78969
FAVA	Atopic dermatitis	GWAS	Ruiz/DGIdb	DB00959	methylprednisolone	ENSG00000134460	IL2RA	124	0.783372
FAVA	Atopic dermatitis	GWAS	Ruiz/DGIdb	DB01234	dexamethasone	ENSG00000173039	RELA	39	0.246383
FAVA	Atopic dermatitis	GWAS	Ruiz/DGIdb	DB00620	triamcinolone	ENSG00000196611	MMP1	128	0.808642
FAVA	Atopic dermatitis	GWAS	Ruiz/DGIdb	DB00741	hydrocortisone	ENSG00000196611	MMP1	128	0.808642
FAVA	Atopic dermatitis	GWAS	Ruiz/STITCH	DB00860	prednisolone	ENSG00000100906	NFKBIA	136	0.859183
FAVA	Atopic dermatitis	GWAS	Ruiz/STITCH	DB00864	tacrolimus	ENSG00000109471	IL2	27	0.170573
FAVA	Atopic dermatitis	GWAS	Ruiz/STITCH	DB00741	hydrocortisone	ENSG00000113520	IL4	4	0.0252701
FAVA	Atopic dermatitis	GWAS	Ruiz/STITCH	DB00860	prednisolone	ENSG00000113520	IL4	4	0.0252701
FAVA	Atopic dermatitis	GWAS	Ruiz/STITCH	DB00864	tacrolimus	ENSG00000113525	IL5	31	0.195843
FAVA	Atopic dermatitis	GWAS	Ruiz/STITCH	DB00443	betamethasone	ENSG00000123374	CDK2	125	0.78969
FAVA	Atopic dermatitis	GWAS	Ruiz/STITCH	DB01234	dexamethasone	ENSG00000123374	CDK2	125	0.78969
FAVA	Atopic dermatitis	GWAS	Ruiz/STITCH	DB00864	tacrolimus	ENSG00000134460	IL2RA	124	0.783372
FAVA	Atopic dermatitis	GWAS	Ruiz/STITCH	DB00443	betamethasone	ENSG00000164400	CSF2	155	0.979215
FAVA	Atopic dermatitis	GWAS	Ruiz/STITCH	DB01234	dexamethasone	ENSG00000164400	CSF2	155	0.979215
FAVA	Atopic dermatitis	GWAS	Ruiz/STITCH	DB00864	tacrolimus	ENSG00000169194	IL13	3	0.0189526
FAVA	Atopic dermatitis	GWAS	Ruiz/STITCH	DB00443	betamethasone	ENSG00000173039	RELA	39	0.246383
FAVA	Atopic dermatitis	GWAS	Ruiz/STITCH	DB01234	dexamethasone	ENSG00000173039	RELA	39	0.246383
FAVA	Atopic dermatitis	GWAS	Ruiz/STITCH	DB00281	lidocaine	ENSG00000197208	SLC22A4	52	0.328511
FAVA	Atopic dermatitis	GWAS	Ruiz/STITCH	DB00635	prednisone	ENSG00000204525	HLA-C	65	0.410639
FAVA	Atopic dermatitis	GWAS	Ruiz/STITCH	DB00741	hydrocortisone	ENSG00000232810	TNF	131	0.827595
FAVA	Atopic dermatitis	GWAS	Ruiz/STITCH	DB00443	betamethasone	ENSG00000232810	TNF	131	0.827595
FAVA	Atopic dermatitis	GWAS	Ruiz/STITCH	DB01234	dexamethasone	ENSG00000232810	TNF	131	0.827595
FAVA	Atopic dermatitis	GWAS	DrugBank/DGIdb	DB00091	Cyclosporine	ENSG00000109471	IL2	27	0.170573
FAVA	Atopic dermatitis	GWAS	DrugBank/DGIdb	DB00091	Cyclosporine	ENSG00000113525	IL5	31	0.195843
FAVA	Atopic dermatitis	GWAS	DrugBank/DGIdb	DB00959	Methylprednisolone	ENSG00000113525	IL5	31	0.195843
FAVA	Atopic dermatitis	GWAS	DrugBank/DGIdb	DB01234	Dexamethasone	ENSG00000123374	CDK2	125	0.78969
FAVA	Atopic dermatitis	GWAS	DrugBank/DGIdb	DB00959	Methylprednisolone	ENSG00000134460	IL2RA	124	0.783372
FAVA	Atopic dermatitis	GWAS	DrugBank/DGIdb	DB01234	Dexamethasone	ENSG00000173039	RELA	39	0.246383
FAVA	Atopic dermatitis	GWAS	DrugBank/DGIdb	DB00993	Azathioprine	ENSG00000176208	ATAD5	109	0.68861
FAVA	Atopic dermatitis	GWAS	DrugBank/DGIdb	DB00993	Azathioprine	ENSG00000196126	HLA-DRB1	42	0.265336
FAVA	Atopic dermatitis	GWAS	DrugBank/DGIdb	DB00620	Triamcinolone	ENSG00000196611	MMP1	128	0.808642
FAVA	Atopic dermatitis	GWAS	DrugBank/DGIdb	DB00741	Hydrocortisone	ENSG00000196611	MMP1	128	0.808642
FAVA	Atopic dermatitis	GWAS	DrugBank/DGIdb	DB00993	Azathioprine	ENSG00000196735	HLA-DQA1	35	0.221113
FAVA	Atopic dermatitis	GWAS	DrugBank/DGIdb	DB00091	Cyclosporine	ENSG00000232810	TNF	131	0.827595
FAVA	Atopic dermatitis	GWAS	DrugBank/STITCH	DB00860	Prednisolone	ENSG00000100906	NFKBIA	136	0.859183
FAVA	Atopic dermatitis	GWAS	DrugBank/STITCH	DB00864	Tacrolimus	ENSG00000109471	IL2	27	0.170573
FAVA	Atopic dermatitis	GWAS	DrugBank/STITCH	DB00091	Cyclosporine	ENSG00000109471	IL2	27	0.170573
FAVA	Atopic dermatitis	GWAS	DrugBank/STITCH	DB00741	Hydrocortisone	ENSG00000113520	IL4	4	0.0252701
FAVA	Atopic dermatitis	GWAS	DrugBank/STITCH	DB00860	Prednisolone	ENSG00000113520	IL4	4	0.0252701
FAVA	Atopic dermatitis	GWAS	DrugBank/STITCH	DB00864	Tacrolimus	ENSG00000113525	IL5	31	0.195843
FAVA	Atopic dermatitis	GWAS	DrugBank/STITCH	DB00091	Cyclosporine	ENSG00000113525	IL5	31	0.195843
FAVA	Atopic dermatitis	GWAS	DrugBank/STITCH	DB00443	Betamethasone	ENSG00000123374	CDK2	125	0.78969
FAVA	Atopic dermatitis	GWAS	DrugBank/STITCH	DB01234	Dexamethasone	ENSG00000123374	CDK2	125	0.78969
FAVA	Atopic dermatitis	GWAS	DrugBank/STITCH	DB00864	Tacrolimus	ENSG00000134460	IL2RA	124	0.783372
FAVA	Atopic dermatitis	GWAS	DrugBank/STITCH	DB00443	Betamethasone	ENSG00000164400	CSF2	155	0.979215
FAVA	Atopic dermatitis	GWAS	DrugBank/STITCH	DB01234	Dexamethasone	ENSG00000164400	CSF2	155	0.979215
FAVA	Atopic dermatitis	GWAS	DrugBank/STITCH	DB00864	Tacrolimus	ENSG00000169194	IL13	3	0.0189526
FAVA	Atopic dermatitis	GWAS	DrugBank/STITCH	DB00091	Cyclosporine	ENSG00000169194	IL13	3	0.0189526
FAVA	Atopic dermatitis	GWAS	DrugBank/STITCH	DB00443	Betamethasone	ENSG00000173039	RELA	39	0.246383
FAVA	Atopic dermatitis	GWAS	DrugBank/STITCH	DB01234	Dexamethasone	ENSG00000173039	RELA	39	0.246383
FAVA	Atopic dermatitis	GWAS	DrugBank/STITCH	DB00091	Cyclosporine	ENSG00000196611	MMP1	128	0.808642
FAVA	Atopic dermatitis	GWAS	DrugBank/STITCH	DB00635	Prednisone	ENSG00000204525	HLA-C	65	0.410639
FAVA	Atopic dermatitis	GWAS	DrugBank/STITCH	DB00741	Hydrocortisone	ENSG00000232810	TNF	131	0.827595
FAVA	Atopic dermatitis	GWAS	DrugBank/STITCH	DB00443	Betamethasone	ENSG00000232810	TNF	131	0.827595
FAVA	Atopic dermatitis	GWAS	DrugBank/STITCH	DB01234	Dexamethasone	ENSG00000232810	TNF	131	0.827595
FAVA	Atopic dermatitis	eQTL-GWAS	Ruiz/DGIdb	DB01234	dexamethasone	ENSG00000105810	CDK6	111	0.701245
FAVA	Atopic dermatitis	eQTL-GWAS	Ruiz/DGIdb	DB00959	methylprednisolone	ENSG00000134460	IL2RA	22	0.138985
FAVA	Atopic dermatitis	eQTL-GWAS	Ruiz/STITCH	DB00741	hydrocortisone	ENSG00000113520	IL4	14	0.0884453
FAVA	Atopic dermatitis	eQTL-GWAS	Ruiz/STITCH	DB00860	prednisolone	ENSG00000113520	IL4	14	0.0884453
FAVA	Atopic dermatitis	eQTL-GWAS	Ruiz/STITCH	DB00864	tacrolimus	ENSG00000134460	IL2RA	22	0.138985
FAVA	Atopic dermatitis	eQTL-GWAS	Ruiz/STITCH	DB00281	lidocaine	ENSG00000197208	SLC22A4	87	0.549624
FAVA	Atopic dermatitis	eQTL-GWAS	DrugBank/DGIdb	DB01234	Dexamethasone	ENSG00000105810	CDK6	111	0.701245
FAVA	Atopic dermatitis	eQTL-GWAS	DrugBank/DGIdb	DB00959	Methylprednisolone	ENSG00000134460	IL2RA	22	0.138985
FAVA	Atopic dermatitis	eQTL-GWAS	DrugBank/DGIdb	DB00993	Azathioprine	ENSG00000176208	ATAD5	61	0.385369
FAVA	Atopic dermatitis	eQTL-GWAS	DrugBank/DGIdb	DB00993	Azathioprine	ENSG00000196126	HLA-DRB1	47	0.296923
FAVA	Atopic dermatitis	eQTL-GWAS	DrugBank/DGIdb	DB00993	Azathioprine	ENSG00000196735	HLA-DQA1	77	0.486449
FAVA	Atopic dermatitis	eQTL-GWAS	DrugBank/STITCH	DB00741	Hydrocortisone	ENSG00000113520	IL4	14	0.0884453
FAVA	Atopic dermatitis	eQTL-GWAS	DrugBank/STITCH	DB00860	Prednisolone	ENSG00000113520	IL4	14	0.0884453
FAVA	Atopic dermatitis	eQTL-GWAS	DrugBank/STITCH	DB00864	Tacrolimus	ENSG00000134460	IL2RA	22	0.138985
FAVA	Atopic dermatitis	pQTL-GWAS	Ruiz/DGIdb	DB01234	dexamethasone	ENSG00000079112	CDH17	23	0.145303
FAVA	Atopic dermatitis	pQTL-GWAS	Ruiz/DGIdb	DB00635	prednisone	ENSG00000101144	BMP7	20	0.12635
FAVA	Atopic dermatitis	pQTL-GWAS	Ruiz/DGIdb	DB01234	dexamethasone	ENSG00000101144	BMP7	20	0.12635
FAVA	Atopic dermatitis	pQTL-GWAS	Ruiz/DGIdb	DB01234	dexamethasone	ENSG00000106366	SERPINE1	103	0.650704
FAVA	Atopic dermatitis	pQTL-GWAS	Ruiz/DGIdb	DB00635	prednisone	ENSG00000134184	GSTM1	100	0.631752
FAVA	Atopic dermatitis	pQTL-GWAS	Ruiz/DGIdb	DB00620	triamcinolone	ENSG00000138685	FGF2	61	0.385369
FAVA	Atopic dermatitis	pQTL-GWAS	Ruiz/STITCH	DB00281	lidocaine	ENSG00000090339	ICAM1	24	0.15162
FAVA	Atopic dermatitis	pQTL-GWAS	Ruiz/STITCH	DB00864	tacrolimus	ENSG00000090339	ICAM1	24	0.15162
FAVA	Atopic dermatitis	pQTL-GWAS	Ruiz/STITCH	DB00443	betamethasone	ENSG00000102882	MAPK3	68	0.429591
FAVA	Atopic dermatitis	pQTL-GWAS	Ruiz/STITCH	DB01234	dexamethasone	ENSG00000102882	MAPK3	68	0.429591
FAVA	Atopic dermatitis	pQTL-GWAS	Ruiz/STITCH	DB00864	tacrolimus	ENSG00000106991	ENG	150	0.947628
FAVA	Atopic dermatitis	pQTL-GWAS	Ruiz/STITCH	DB00741	hydrocortisone	ENSG00000137801	THBS1	143	0.903405
FAVA	Atopic dermatitis	pQTL-GWAS	Ruiz/STITCH	DB00864	tacrolimus	ENSG00000153563	CD8A	99	0.625434
FAVA	Atopic dermatitis	pQTL-GWAS	Ruiz/STITCH	DB00741	hydrocortisone	ENSG00000232810	TNF	27	0.170573
FAVA	Atopic dermatitis	pQTL-GWAS	Ruiz/STITCH	DB00443	betamethasone	ENSG00000232810	TNF	27	0.170573
FAVA	Atopic dermatitis	pQTL-GWAS	Ruiz/STITCH	DB01234	dexamethasone	ENSG00000232810	TNF	27	0.170573
FAVA	Atopic dermatitis	pQTL-GWAS	DrugBank/DGIdb	DB08877	Ruxolitinib	ENSG00000011422	PLAUR	139	0.878135
FAVA	Atopic dermatitis	pQTL-GWAS	DrugBank/DGIdb	DB01234	Dexamethasone	ENSG00000079112	CDH17	23	0.145303
FAVA	Atopic dermatitis	pQTL-GWAS	DrugBank/DGIdb	DB00635	Prednisone	ENSG00000101144	BMP7	20	0.12635
FAVA	Atopic dermatitis	pQTL-GWAS	DrugBank/DGIdb	DB01234	Dexamethasone	ENSG00000101144	BMP7	20	0.12635
FAVA	Atopic dermatitis	pQTL-GWAS	DrugBank/DGIdb	DB01234	Dexamethasone	ENSG00000106366	SERPINE1	103	0.650704
FAVA	Atopic dermatitis	pQTL-GWAS	DrugBank/DGIdb	DB00635	Prednisone	ENSG00000134184	GSTM1	100	0.631752
FAVA	Atopic dermatitis	pQTL-GWAS	DrugBank/DGIdb	DB00993	Azathioprine	ENSG00000134184	GSTM1	100	0.631752
FAVA	Atopic dermatitis	pQTL-GWAS	DrugBank/DGIdb	DB01285	Corticotropin	ENSG00000137801	THBS1	143	0.903405
FAVA	Atopic dermatitis	pQTL-GWAS	DrugBank/DGIdb	DB00620	Triamcinolone	ENSG00000138685	FGF2	61	0.385369
FAVA	Atopic dermatitis	pQTL-GWAS	DrugBank/DGIdb	DB04815	Clioquinol	ENSG00000165092	ALDH1A1	76	0.480131
FAVA	Atopic dermatitis	pQTL-GWAS	DrugBank/DGIdb	DB08877	Ruxolitinib	ENSG00000168685	IL7R	6	0.0379051
FAVA	Atopic dermatitis	pQTL-GWAS	DrugBank/DGIdb	DB00091	Cyclosporine	ENSG00000232810	TNF	27	0.170573
FAVA	Atopic dermatitis	pQTL-GWAS	DrugBank/STITCH	DB00864	Tacrolimus	ENSG00000090339	ICAM1	24	0.15162
FAVA	Atopic dermatitis	pQTL-GWAS	DrugBank/STITCH	DB00443	Betamethasone	ENSG00000102882	MAPK3	68	0.429591
FAVA	Atopic dermatitis	pQTL-GWAS	DrugBank/STITCH	DB01234	Dexamethasone	ENSG00000102882	MAPK3	68	0.429591
FAVA	Atopic dermatitis	pQTL-GWAS	DrugBank/STITCH	DB00994	Neomycin	ENSG00000102882	MAPK3	68	0.429591
FAVA	Atopic dermatitis	pQTL-GWAS	DrugBank/STITCH	DB00864	Tacrolimus	ENSG00000106991	ENG	150	0.947628
FAVA	Atopic dermatitis	pQTL-GWAS	DrugBank/STITCH	DB00741	Hydrocortisone	ENSG00000137801	THBS1	143	0.903405
FAVA	Atopic dermatitis	pQTL-GWAS	DrugBank/STITCH	DB00864	Tacrolimus	ENSG00000153563	CD8A	99	0.625434
FAVA	Atopic dermatitis	pQTL-GWAS	DrugBank/STITCH	DB06691	Mepyramine	ENSG00000196352	CD55	87	0.549624
FAVA	Atopic dermatitis	pQTL-GWAS	DrugBank/STITCH	DB00741	Hydrocortisone	ENSG00000232810	TNF	27	0.170573
FAVA	Atopic dermatitis	pQTL-GWAS	DrugBank/STITCH	DB00443	Betamethasone	ENSG00000232810	TNF	27	0.170573
FAVA	Atopic dermatitis	pQTL-GWAS	DrugBank/STITCH	DB01234	Dexamethasone	ENSG00000232810	TNF	27	0.170573
FAVA	Atopic dermatitis	Exome	Ruiz/DGIdb	DB00635	prednisone	ENSG00000160255	ITGB2	112	0.707562
FAVA	Atopic dermatitis	Exome	Ruiz/DGIdb	DB00959	methylprednisolone	ENSG00000160255	ITGB2	112	0.707562
FAVA	Atopic dermatitis	Exome	Ruiz/DGIdb	DB01234	dexamethasone	ENSG00000173039	RELA	143	0.903405
FAVA	Atopic dermatitis	Exome	Ruiz/STITCH	DB00864	tacrolimus	ENSG00000073734	ABCB11	104	0.657022
FAVA	Atopic dermatitis	Exome	Ruiz/STITCH	DB00337	pimecrolimus	ENSG00000073734	ABCB11	104	0.657022
FAVA	Atopic dermatitis	Exome	Ruiz/STITCH	DB00635	prednisone	ENSG00000120899	PTK2B	114	0.720197
FAVA	Atopic dermatitis	Exome	Ruiz/STITCH	DB00741	hydrocortisone	ENSG00000167779	IGFBP6	31	0.195843
FAVA	Atopic dermatitis	Exome	Ruiz/STITCH	DB00443	betamethasone	ENSG00000173039	RELA	143	0.903405
FAVA	Atopic dermatitis	Exome	Ruiz/STITCH	DB01234	dexamethasone	ENSG00000173039	RELA	143	0.903405
FAVA	Atopic dermatitis	Exome	Ruiz/STITCH	DB00443	betamethasone	ENSG00000173757	STAT5B	120	0.758102
FAVA	Atopic dermatitis	Exome	Ruiz/STITCH	DB01234	dexamethasone	ENSG00000173757	STAT5B	120	0.758102
FAVA	Atopic dermatitis	Exome	DrugBank/DGIdb	DB00091	Cyclosporine	ENSG00000073734	ABCB11	104	0.657022
FAVA	Atopic dermatitis	Exome	DrugBank/DGIdb	DB15091	Upadacitinib	ENSG00000120899	PTK2B	114	0.720197
FAVA	Atopic dermatitis	Exome	DrugBank/DGIdb	DB14973	Abrocitinib	ENSG00000120899	PTK2B	114	0.720197
FAVA	Atopic dermatitis	Exome	DrugBank/DGIdb	DB11817	Baricitinib	ENSG00000120899	PTK2B	114	0.720197
FAVA	Atopic dermatitis	Exome	DrugBank/DGIdb	DB00635	Prednisone	ENSG00000160255	ITGB2	112	0.707562
FAVA	Atopic dermatitis	Exome	DrugBank/DGIdb	DB00091	Cyclosporine	ENSG00000160255	ITGB2	112	0.707562
FAVA	Atopic dermatitis	Exome	DrugBank/DGIdb	DB00959	Methylprednisolone	ENSG00000160255	ITGB2	112	0.707562
FAVA	Atopic dermatitis	Exome	DrugBank/DGIdb	DB04815	Clioquinol	ENSG00000165092	ALDH1A1	98	0.619117
FAVA	Atopic dermatitis	Exome	DrugBank/DGIdb	DB01234	Dexamethasone	ENSG00000173039	RELA	143	0.903405
FAVA	Atopic dermatitis	Exome	DrugBank/STITCH	DB00936	Salicylic acid	ENSG00000073734	ABCB11	104	0.657022
FAVA	Atopic dermatitis	Exome	DrugBank/STITCH	DB00864	Tacrolimus	ENSG00000073734	ABCB11	104	0.657022
FAVA	Atopic dermatitis	Exome	DrugBank/STITCH	DB00091	Cyclosporine	ENSG00000073734	ABCB11	104	0.657022
FAVA	Atopic dermatitis	Exome	DrugBank/STITCH	DB02703	Fusidic acid	ENSG00000073734	ABCB11	104	0.657022
FAVA	Atopic dermatitis	Exome	DrugBank/STITCH	DB00337	Pimecrolimus	ENSG00000073734	ABCB11	104	0.657022
FAVA	Atopic dermatitis	Exome	DrugBank/STITCH	DB00635	Prednisone	ENSG00000120899	PTK2B	114	0.720197
FAVA	Atopic dermatitis	Exome	DrugBank/STITCH	DB00091	Cyclosporine	ENSG00000155657	TTN	44	0.277971
FAVA	Atopic dermatitis	Exome	DrugBank/STITCH	DB00741	Hydrocortisone	ENSG00000167779	IGFBP6	31	0.195843
FAVA	Atopic dermatitis	Exome	DrugBank/STITCH	DB00443	Betamethasone	ENSG00000173039	RELA	143	0.903405
FAVA	Atopic dermatitis	Exome	DrugBank/STITCH	DB01234	Dexamethasone	ENSG00000173039	RELA	143	0.903405
FAVA	Atopic dermatitis	Exome	DrugBank/STITCH	DB00443	Betamethasone	ENSG00000173757	STAT5B	120	0.758102
FAVA	Atopic dermatitis	Exome	DrugBank/STITCH	DB01234	Dexamethasone	ENSG00000173757	STAT5B	120	0.758102
CoXRNAseq	Atopic dermatitis	GWAS	Ruiz/STITCH	DB00860	prednisolone	ENSG00000100906	NFKBIA	134	0.716769
STRING	Atopic dermatitis	Exome	Ruiz/STITCH	DB01234	dexamethasone	ENSG00000173757	STAT5B	82	0.441501
STRING	Atopic dermatitis	Exome	Ruiz/STITCH	DB00741	hydrocortisone	ENSG00000232810	TNF	136	0.732246
STRING	Atopic dermatitis	Exome	Ruiz/STITCH	DB00443	betamethasone	ENSG00000232810	TNF	136	0.732246
STRING	Atopic dermatitis	Exome	Ruiz/STITCH	DB01234	dexamethasone	ENSG00000232810	TNF	136	0.732246
STRING	Atopic dermatitis	Exome	DrugBank/DGIdb	DB00091	Cyclosporine	ENSG00000073734	ABCB11	95	0.511495
STRING	Atopic dermatitis	Exome	DrugBank/DGIdb	DB15091	Upadacitinib	ENSG00000120899	PTK2B	185	0.99607
STRING	Atopic dermatitis	Exome	DrugBank/DGIdb	DB14973	Abrocitinib	ENSG00000120899	PTK2B	185	0.99607
STRING	Atopic dermatitis	Exome	DrugBank/DGIdb	DB11817	Baricitinib	ENSG00000120899	PTK2B	185	0.99607
STRING	Atopic dermatitis	Exome	DrugBank/DGIdb	DB00741	Hydrocortisone	ENSG00000125538	IL1B	75	0.403812
STRING	Atopic dermatitis	Exome	DrugBank/DGIdb	DB00993	Azathioprine	ENSG00000141510	TP53	154	0.829161
STRING	Atopic dermatitis	Exome	DrugBank/DGIdb	DB04815	Clioquinol	ENSG00000141510	TP53	154	0.829161
STRING	Atopic dermatitis	Exome	DrugBank/DGIdb	DB00959	Methylprednisolone	ENSG00000141510	TP53	154	0.829161
STRING	Atopic dermatitis	Exome	DrugBank/DGIdb	DB00635	Prednisone	ENSG00000160255	ITGB2	119	0.640715
STRING	Atopic dermatitis	Exome	DrugBank/DGIdb	DB00091	Cyclosporine	ENSG00000160255	ITGB2	119	0.640715
STRING	Atopic dermatitis	Exome	DrugBank/DGIdb	DB00959	Methylprednisolone	ENSG00000160255	ITGB2	119	0.640715
STRING	Atopic dermatitis	Exome	DrugBank/DGIdb	DB03255	Phenol	ENSG00000163631	ALB	131	0.705325
STRING	Atopic dermatitis	Exome	DrugBank/DGIdb	DB04815	Clioquinol	ENSG00000165092	ALDH1A1	58	0.312281
STRING	Atopic dermatitis	Exome	DrugBank/DGIdb	DB01234	Dexamethasone	ENSG00000173039	RELA	100	0.538416
STRING	Atopic dermatitis	Exome	DrugBank/DGIdb	DB00091	Cyclosporine	ENSG00000232810	TNF	136	0.732246
STRING	Atopic dermatitis	Exome	DrugBank/STITCH	DB00936	Salicylic acid	ENSG00000073734	ABCB11	95	0.511495
STRING	Atopic dermatitis	Exome	DrugBank/STITCH	DB00864	Tacrolimus	ENSG00000073734	ABCB11	95	0.511495
STRING	Atopic dermatitis	Exome	DrugBank/STITCH	DB00091	Cyclosporine	ENSG00000073734	ABCB11	95	0.511495
STRING	Atopic dermatitis	Exome	DrugBank/STITCH	DB02703	Fusidic acid	ENSG00000073734	ABCB11	95	0.511495
STRING	Atopic dermatitis	Exome	DrugBank/STITCH	DB00337	Pimecrolimus	ENSG00000073734	ABCB11	95	0.511495
STRING	Atopic dermatitis	Exome	DrugBank/STITCH	DB00443	Betamethasone	ENSG00000111276	CDKN1B	110	0.592258
STRING	Atopic dermatitis	Exome	DrugBank/STITCH	DB01234	Dexamethasone	ENSG00000111276	CDKN1B	110	0.592258
STRING	Atopic dermatitis	Exome	DrugBank/STITCH	DB00091	Cyclosporine	ENSG00000115414	FN1	80	0.430733
STRING	Atopic dermatitis	Exome	DrugBank/STITCH	DB00635	Prednisone	ENSG00000120899	PTK2B	185	0.99607
STRING	Atopic dermatitis	Exome	DrugBank/STITCH	DB00741	Hydrocortisone	ENSG00000125538	IL1B	75	0.403812
STRING	Atopic dermatitis	Exome	DrugBank/STITCH	DB00864	Tacrolimus	ENSG00000125538	IL1B	75	0.403812
STRING	Atopic dermatitis	Exome	DrugBank/STITCH	DB00091	Cyclosporine	ENSG00000125538	IL1B	75	0.403812
STRING	Atopic dermatitis	Exome	DrugBank/STITCH	DB00443	Betamethasone	ENSG00000140465	CYP1A1	48	0.25844
CoXRNAseq	Atopic dermatitis	GWAS	Ruiz/DGIdb	DB00959	methylprednisolone	ENSG00000113525	IL5	54	0.288847
CoXRNAseq	Atopic dermatitis	GWAS	Ruiz/DGIdb	DB01234	dexamethasone	ENSG00000123374	CDK2	161	0.861193
CoXRNAseq	Atopic dermatitis	GWAS	Ruiz/DGIdb	DB00959	methylprednisolone	ENSG00000134460	IL2RA	140	0.748863
CoXRNAseq	Atopic dermatitis	GWAS	Ruiz/DGIdb	DB00864	tacrolimus	ENSG00000164399	IL3	123	0.65793
CoXRNAseq	Atopic dermatitis	GWAS	Ruiz/DGIdb	DB01234	dexamethasone	ENSG00000173039	RELA	57	0.304894
CoXRNAseq	Atopic dermatitis	GWAS	Ruiz/DGIdb	DB00620	triamcinolone	ENSG00000196611	MMP1	184	0.98422
CoXRNAseq	Atopic dermatitis	GWAS	Ruiz/DGIdb	DB00741	hydrocortisone	ENSG00000196611	MMP1	184	0.98422
CoXRNAseq	Atopic dermatitis	Exome	Ruiz/STITCH	DB01234	dexamethasone	ENSG00000140465	CYP1A1	86	0.460016
CoXRNAseq	Atopic dermatitis	GWAS	Ruiz/STITCH	DB00864	tacrolimus	ENSG00000109471	IL2	32	0.171169
CoXRNAseq	Atopic dermatitis	GWAS	Ruiz/STITCH	DB00741	hydrocortisone	ENSG00000113520	IL4	14	0.0748863
CoXRNAseq	Atopic dermatitis	GWAS	Ruiz/STITCH	DB00860	prednisolone	ENSG00000113520	IL4	14	0.0748863
CoXRNAseq	Atopic dermatitis	GWAS	Ruiz/STITCH	DB00864	tacrolimus	ENSG00000113525	IL5	54	0.288847
CoXRNAseq	Atopic dermatitis	GWAS	Ruiz/STITCH	DB00443	betamethasone	ENSG00000123374	CDK2	161	0.861193
CoXRNAseq	Atopic dermatitis	GWAS	Ruiz/STITCH	DB01234	dexamethasone	ENSG00000123374	CDK2	161	0.861193
CoXRNAseq	Atopic dermatitis	Exome	DrugBank/STITCH	DB00091	Cyclosporine	ENSG00000073734	ABCB11	117	0.625836
CoXRNAseq	Atopic dermatitis	Exome	DrugBank/STITCH	DB02703	Fusidic acid	ENSG00000073734	ABCB11	117	0.625836
CoXRNAseq	Atopic dermatitis	Exome	DrugBank/STITCH	DB00337	Pimecrolimus	ENSG00000073734	ABCB11	117	0.625836
CoXRNAseq	Atopic dermatitis	Exome	DrugBank/STITCH	DB00443	Betamethasone	ENSG00000111276	CDKN1B	164	0.87724
CoXRNAseq	Atopic dermatitis	Exome	DrugBank/STITCH	DB01234	Dexamethasone	ENSG00000111276	CDKN1B	164	0.87724
CoXRNAseq	Atopic dermatitis	Exome	DrugBank/STITCH	DB00443	Betamethasone	ENSG00000140465	CYP1A1	86	0.460016
CoXRNAseq	Atopic dermatitis	Exome	DrugBank/STITCH	DB01234	Dexamethasone	ENSG00000140465	CYP1A1	86	0.460016
CoXRNAseq	Atopic dermatitis	Exome	DrugBank/STITCH	DB00091	Cyclosporine	ENSG00000155657	TTN	69	0.369083
CoXRNAseq	Atopic dermatitis	Exome	DrugBank/STITCH	DB00741	Hydrocortisone	ENSG00000167779	IGFBP6	49	0.262102
CoXRNAseq	Atopic dermatitis	Exome	DrugBank/STITCH	DB00443	Betamethasone	ENSG00000173757	STAT5B	131	0.700722
CoXRNAseq	Atopic dermatitis	Exome	DrugBank/STITCH	DB01234	Dexamethasone	ENSG00000173757	STAT5B	131	0.700722
CoXRNAseq	Atopic dermatitis	pQTL-GWAS	DrugBank/STITCH	DB00741	Hydrocortisone	ENSG00000232810	TNF	29	0.155122
CoXRNAseq	Atopic dermatitis	pQTL-GWAS	DrugBank/STITCH	DB00443	Betamethasone	ENSG00000232810	TNF	29	0.155122
CoXRNAseq	Atopic dermatitis	pQTL-GWAS	DrugBank/STITCH	DB01234	Dexamethasone	ENSG00000232810	TNF	29	0.155122
CoXRNAseq	Atopic dermatitis	pQTL-GWAS	ChEMBL/ChEMBL	CHEMBL484785	CRISABOROLE	ENSG00000065989	PDE4A	152	0.813052
CoXRNAseq	Atopic dermatitis	Exome	Ruiz/STITCH	DB00864	tacrolimus	ENSG00000073734	ABCB11	117	0.625836
CoXRNAseq	Atopic dermatitis	Exome	Ruiz/STITCH	DB00337	pimecrolimus	ENSG00000073734	ABCB11	117	0.625836
CoXRNAseq	Atopic dermatitis	Exome	Ruiz/STITCH	DB00443	betamethasone	ENSG00000111276	CDKN1B	164	0.87724
CoXRNAseq	Atopic dermatitis	Exome	Ruiz/STITCH	DB01234	dexamethasone	ENSG00000111276	CDKN1B	164	0.87724
CoXRNAseq	Atopic dermatitis	Exome	Ruiz/STITCH	DB00443	betamethasone	ENSG00000140465	CYP1A1	86	0.460016
CoXRNAseq	Atopic dermatitis	Exome	DrugBank/DGIdb	DB00091	Cyclosporine	ENSG00000073734	ABCB11	117	0.625836
CoXRNAseq	Atopic dermatitis	Exome	Ruiz/STITCH	DB00741	hydrocortisone	ENSG00000167779	IGFBP6	49	0.262102
CoXRNAseq	Atopic dermatitis	Exome	Ruiz/STITCH	DB00443	betamethasone	ENSG00000173757	STAT5B	131	0.700722
CoXRNAseq	Atopic dermatitis	pQTL-GWAS	DrugBank/STITCH	DB06691	Mepyramine	ENSG00000196352	CD55	101	0.540251
CoXRNAseq	Atopic dermatitis	Exome	Ruiz/STITCH	DB01234	dexamethasone	ENSG00000173757	STAT5B	131	0.700722
CoXRNAseq	Atopic dermatitis	Exome	DrugBank/DGIdb	DB04815	Clioquinol	ENSG00000165092	ALDH1A1	94	0.502808
CoXRNAseq	Atopic dermatitis	Exome	DrugBank/STITCH	DB00936	Salicylic acid	ENSG00000073734	ABCB11	117	0.625836
CoXRNAseq	Atopic dermatitis	Exome	DrugBank/STITCH	DB00864	Tacrolimus	ENSG00000073734	ABCB11	117	0.625836
FAVA	Atrial fibrillation	GWAS	DrugBank/STITCH	DB00945	Acetylsalicylic acid	ENSG00000077150	NFKB2	137	0.8655
FAVA	Atrial fibrillation	GWAS	DrugBank/DGIdb	DB00945	Acetylsalicylic acid	ENSG00000164867	NOS3	80	0.505401
FAVA	Atrial fibrillation	GWAS	DrugBank/DGIdb	DB04855	Dronedarone	ENSG00000171385	KCND3	96	0.606482
FAVA	Atrial fibrillation	GWAS	DrugBank/DGIdb	DB06217	Vernakalant	ENSG00000171385	KCND3	96	0.606482
FAVA	Atrial fibrillation	GWAS	DrugBank/DGIdb	DB00758	Clopidogrel	ENSG00000164867	NOS3	80	0.505401
FAVA	Atrial fibrillation	GWAS	Ruiz/DGIdb	DB00335	atenolol-(+/-)	ENSG00000107960	STN1	75	0.473814
FAVA	Atrial fibrillation	GWAS	DrugBank/STITCH	DB01118	Amiodarone	ENSG00000080709	KCNN2	117	0.73915
FAVA	Atrial fibrillation	GWAS	DrugBank/STITCH	DB00571	Propranolol	ENSG00000120738	EGR1	81	0.511719
FAVA	Atrial fibrillation	GWAS	DrugBank/STITCH	DB00945	Acetylsalicylic acid	ENSG00000054654	SYNE2	69	0.435909
FAVA	Atrial fibrillation	GWAS	DrugBank/DGIdb	DB00390	Digoxin	ENSG00000113580	NR3C1	20	0.12635
FAVA	Atrial fibrillation	GWAS	DrugBank/DGIdb	DB01396	Digitoxin	ENSG00000113580	NR3C1	20	0.12635
FAVA	Atrial fibrillation	GWAS	DrugBank/DGIdb	DB00661	Verapamil	ENSG00000120457	KCNJ5	87	0.549624
FAVA	Atrial fibrillation	GWAS	DrugBank/DGIdb	DB00390	Digoxin	ENSG00000164867	NOS3	80	0.505401
FAVA	Atrial fibrillation	GWAS	Ruiz/STITCH	DB00571	propranolol	ENSG00000120738	EGR1	81	0.511719
FAVA	Atrial fibrillation	GWAS	Ruiz/STITCH	DB01396	Digitoxin	ENSG00000120738	EGR1	81	0.511719
FAVA	Atrial fibrillation	GWAS	Ruiz/STITCH	DB01195	flecainide	ENSG00000138622	HCN4	11	0.0694927
FAVA	Atrial fibrillation	GWAS	Ruiz/STITCH	DB00335	atenolol-(+/-)	ENSG00000140836	ZFHX3	6	0.0379051
FAVA	Atrial fibrillation	GWAS	Ruiz/STITCH	DB00661	verapamil	ENSG00000164867	NOS3	80	0.505401
FAVA	Atrial fibrillation	GWAS	Ruiz/STITCH	DB01396	Digitoxin	ENSG00000164867	NOS3	80	0.505401
FAVA	Atrial fibrillation	GWAS	Ruiz/STITCH	DB00661	verapamil	ENSG00000171385	KCND3	96	0.606482
FAVA	Atrial fibrillation	GWAS	Ruiz/STITCH	DB00280	disopyramide	ENSG00000171385	KCND3	96	0.606482
FAVA	Atrial fibrillation	GWAS	DrugBank/DGIdb	DB00945	Acetylsalicylic acid	ENSG00000011523	CEP68	58	0.366416
FAVA	Atrial fibrillation	GWAS	DrugBank/DGIdb	DB00335	Atenolol	ENSG00000107960	STN1	75	0.473814
STRING	Atrial fibrillation	GWAS	Ruiz/DGIdb	DB00335	atenolol-(+/-)	ENSG00000107960	STN1	80	0.430733
STRING	Atrial fibrillation	GWAS	Ruiz/DGIdb	DB00390	digoxin	ENSG00000113580	NR3C1	19	0.102299
STRING	Atrial fibrillation	GWAS	Ruiz/DGIdb	DB01396	Digitoxin	ENSG00000113580	NR3C1	19	0.102299
STRING	Atrial fibrillation	GWAS	Ruiz/DGIdb	DB00661	verapamil	ENSG00000120457	KCNJ5	89	0.47919
STRING	Atrial fibrillation	GWAS	Ruiz/DGIdb	DB00390	digoxin	ENSG00000164867	NOS3	85	0.457654
STRING	Atrial fibrillation	GWAS	Ruiz/DGIdb	DB04855	dronedarone	ENSG00000171385	KCND3	106	0.570721
STRING	Atrial fibrillation	GWAS	Ruiz/DGIdb	DB00280	disopyramide	ENSG00000171385	KCND3	106	0.570721
STRING	Atrial fibrillation	GWAS	Ruiz/DGIdb	DB06217	vernakalant	ENSG00000171385	KCND3	106	0.570721
STRING	Atrial fibrillation	GWAS	Ruiz/DGIdb	DB04855	dronedarone	ENSG00000183873	SCN5A	163	0.877618
STRING	Atrial fibrillation	GWAS	Ruiz/DGIdb	DB01195	flecainide	ENSG00000183873	SCN5A	163	0.877618
STRING	Atrial fibrillation	GWAS	Ruiz/DGIdb	DB01228	Encainide	ENSG00000183873	SCN5A	163	0.877618
STRING	Atrial fibrillation	GWAS	Ruiz/DGIdb	DB01035	procainamide	ENSG00000183873	SCN5A	163	0.877618
FAVA	Atrial fibrillation	GWAS	DrugBank/STITCH	DB01396	Digitoxin	ENSG00000120738	EGR1	81	0.511719
FAVA	Atrial fibrillation	GWAS	DrugBank/STITCH	DB01195	Flecainide	ENSG00000138622	HCN4	11	0.0694927
FAVA	Atrial fibrillation	GWAS	DrugBank/STITCH	DB00335	Atenolol	ENSG00000140836	ZFHX3	6	0.0379051
FAVA	Atrial fibrillation	GWAS	DrugBank/STITCH	DB00661	Verapamil	ENSG00000164867	NOS3	80	0.505401
FAVA	Atrial fibrillation	GWAS	DrugBank/STITCH	DB00945	Acetylsalicylic acid	ENSG00000164867	NOS3	80	0.505401
FAVA	Atrial fibrillation	GWAS	DrugBank/STITCH	DB01396	Digitoxin	ENSG00000164867	NOS3	80	0.505401
FAVA	Atrial fibrillation	GWAS	DrugBank/STITCH	DB00661	Verapamil	ENSG00000171385	KCND3	96	0.606482
FAVA	Atrial fibrillation	GWAS	ChEMBL/ChEMBL	CHEMBL184412	DRONEDARONE	ENSG00000138622	HCN4	11	0.0694927
FAVA	Atrial fibrillation	GWAS	ChEMBL/ChEMBL	CHEMBL631	PROPAFENONE	ENSG00000185313	SCN10A	35	0.221113
FAVA	Atrial fibrillation	GWAS	ChEMBL/ChEMBL	CHEMBL184412	DRONEDARONE	ENSG00000185313	SCN10A	35	0.221113
FAVA	Atrial fibrillation	eQTL-GWAS	Ruiz/DGIdb	DB00335	atenolol-(+/-)	ENSG00000107960	STN1	25	0.157938
FAVA	Atrial fibrillation	GWAS	Ruiz/DGIdb	DB00390	digoxin	ENSG00000113580	NR3C1	20	0.12635
FAVA	Atrial fibrillation	GWAS	Ruiz/DGIdb	DB01396	Digitoxin	ENSG00000113580	NR3C1	20	0.12635
FAVA	Atrial fibrillation	GWAS	Ruiz/DGIdb	DB00661	verapamil	ENSG00000120457	KCNJ5	87	0.549624
FAVA	Atrial fibrillation	GWAS	Ruiz/DGIdb	DB00390	digoxin	ENSG00000164867	NOS3	80	0.505401
FAVA	Atrial fibrillation	GWAS	Ruiz/DGIdb	DB04855	dronedarone	ENSG00000171385	KCND3	96	0.606482
FAVA	Atrial fibrillation	GWAS	Ruiz/DGIdb	DB00280	disopyramide	ENSG00000171385	KCND3	96	0.606482
FAVA	Atrial fibrillation	GWAS	Ruiz/DGIdb	DB06217	vernakalant	ENSG00000171385	KCND3	96	0.606482
STRING	Atrial fibrillation	GWAS	Ruiz/STITCH	DB01195	flecainide	ENSG00000138622	HCN4	10	0.0538416
STRING	Atrial fibrillation	GWAS	Ruiz/STITCH	DB00335	atenolol-(+/-)	ENSG00000140836	ZFHX3	5	0.0269208
STRING	Atrial fibrillation	GWAS	Ruiz/STITCH	DB00661	verapamil	ENSG00000164867	NOS3	85	0.457654
STRING	Atrial fibrillation	GWAS	Ruiz/STITCH	DB01396	Digitoxin	ENSG00000164867	NOS3	85	0.457654
STRING	Atrial fibrillation	GWAS	Ruiz/STITCH	DB00661	verapamil	ENSG00000171385	KCND3	106	0.570721
STRING	Atrial fibrillation	GWAS	Ruiz/STITCH	DB00280	disopyramide	ENSG00000171385	KCND3	106	0.570721
STRING	Atrial fibrillation	GWAS	Ruiz/STITCH	DB00908	quinidine	ENSG00000183873	SCN5A	163	0.877618
STRING	Atrial fibrillation	GWAS	Ruiz/STITCH	DB00571	propranolol	ENSG00000183873	SCN5A	163	0.877618
STRING	Atrial fibrillation	GWAS	Ruiz/STITCH	DB00280	disopyramide	ENSG00000183873	SCN5A	163	0.877618
STRING	Atrial fibrillation	GWAS	Ruiz/STITCH	DB01182	propafenone	ENSG00000183873	SCN5A	163	0.877618
STRING	Atrial fibrillation	GWAS	Ruiz/STITCH	DB01035	procainamide	ENSG00000183873	SCN5A	163	0.877618
STRING	Atrial fibrillation	GWAS	Ruiz/STITCH	DB01195	flecainide	ENSG00000183873	SCN5A	163	0.877618
STRING	Atrial fibrillation	GWAS	Ruiz/STITCH	DB01228	Encainide	ENSG00000183873	SCN5A	163	0.877618
STRING	Atrial fibrillation	GWAS	Ruiz/STITCH	DB00335	atenolol-(+/-)	ENSG00000186868	MAPT	129	0.694557
STRING	Atrial fibrillation	GWAS	DrugBank/DGIdb	DB00945	Acetylsalicylic acid	ENSG00000011523	CEP68	70	0.376891
STRING	Atrial fibrillation	GWAS	DrugBank/DGIdb	DB00661	Verapamil	ENSG00000055118	KCNH2	84	0.452269
STRING	Atrial fibrillation	GWAS	DrugBank/DGIdb	DB01136	Carvedilol	ENSG00000055118	KCNH2	84	0.452269
STRING	Atrial fibrillation	GWAS	DrugBank/DGIdb	DB04855	Dronedarone	ENSG00000055118	KCNH2	84	0.452269
STRING	Atrial fibrillation	GWAS	DrugBank/DGIdb	DB01195	Flecainide	ENSG00000055118	KCNH2	84	0.452269
STRING	Atrial fibrillation	GWAS	DrugBank/DGIdb	DB01035	Procainamide	ENSG00000055118	KCNH2	84	0.452269
STRING	Atrial fibrillation	GWAS	DrugBank/DGIdb	DB01118	Amiodarone	ENSG00000055118	KCNH2	84	0.452269
STRING	Atrial fibrillation	GWAS	DrugBank/DGIdb	DB00908	Quinidine	ENSG00000055118	KCNH2	84	0.452269
STRING	Atrial fibrillation	GWAS	Ruiz/DGIdb	DB00908	quinidine	ENSG00000183873	SCN5A	163	0.877618
STRING	Atrial fibrillation	GWAS	Ruiz/DGIdb	DB00280	disopyramide	ENSG00000183873	SCN5A	163	0.877618
STRING	Atrial fibrillation	GWAS	Ruiz/DGIdb	DB01182	propafenone	ENSG00000183873	SCN5A	163	0.877618
STRING	Atrial fibrillation	GWAS	Ruiz/DGIdb	DB06217	vernakalant	ENSG00000183873	SCN5A	163	0.877618
STRING	Atrial fibrillation	GWAS	Ruiz/STITCH	DB04855	dronedarone	ENSG00000055118	KCNH2	84	0.452269
STRING	Atrial fibrillation	GWAS	Ruiz/STITCH	DB00204		ENSG00000055118	KCNH2	84	0.452269
STRING	Atrial fibrillation	GWAS	Ruiz/STITCH	DB00908	quinidine	ENSG00000055118	KCNH2	84	0.452269
STRING	Atrial fibrillation	GWAS	Ruiz/STITCH	DB00571	propranolol	ENSG00000055118	KCNH2	84	0.452269
STRING	Atrial fibrillation	GWAS	Ruiz/STITCH	DB00308	ibutilide	ENSG00000055118	KCNH2	84	0.452269
STRING	Atrial fibrillation	GWAS	Ruiz/STITCH	DB00661	verapamil	ENSG00000055118	KCNH2	84	0.452269
STRING	Atrial fibrillation	GWAS	Ruiz/STITCH	DB01092	ouabain	ENSG00000055118	KCNH2	84	0.452269
STRING	Atrial fibrillation	GWAS	Ruiz/STITCH	DB00280	disopyramide	ENSG00000055118	KCNH2	84	0.452269
STRING	Atrial fibrillation	GWAS	Ruiz/STITCH	DB01182	propafenone	ENSG00000055118	KCNH2	84	0.452269
STRING	Atrial fibrillation	GWAS	Ruiz/STITCH	DB00390	digoxin	ENSG00000055118	KCNH2	84	0.452269
STRING	Atrial fibrillation	GWAS	Ruiz/STITCH	DB01195	flecainide	ENSG00000055118	KCNH2	84	0.452269
STRING	Atrial fibrillation	GWAS	Ruiz/STITCH	DB00489	sotalol	ENSG00000055118	KCNH2	84	0.452269
STRING	Atrial fibrillation	GWAS	Ruiz/STITCH	DB00571	propranolol	ENSG00000120738	EGR1	82	0.441501
STRING	Atrial fibrillation	GWAS	Ruiz/STITCH	DB01396	Digitoxin	ENSG00000120738	EGR1	82	0.441501
STRING	Atrial fibrillation	GWAS	DrugBank/DGIdb	DB01118	Amiodarone	ENSG00000183873	SCN5A	163	0.877618
STRING	Atrial fibrillation	GWAS	DrugBank/DGIdb	DB00908	Quinidine	ENSG00000183873	SCN5A	163	0.877618
STRING	Atrial fibrillation	GWAS	DrugBank/DGIdb	DB01182	Propafenone	ENSG00000183873	SCN5A	163	0.877618
STRING	Atrial fibrillation	GWAS	DrugBank/DGIdb	DB06217	Vernakalant	ENSG00000183873	SCN5A	163	0.877618
STRING	Atrial fibrillation	GWAS	DrugBank/STITCH	DB00945	Acetylsalicylic acid	ENSG00000054654	SYNE2	73	0.393044
STRING	Atrial fibrillation	GWAS	DrugBank/STITCH	DB04855	Dronedarone	ENSG00000055118	KCNH2	84	0.452269
STRING	Atrial fibrillation	GWAS	DrugBank/STITCH	DB00204	Dofetilide	ENSG00000055118	KCNH2	84	0.452269
STRING	Atrial fibrillation	GWAS	DrugBank/STITCH	DB00908	Quinidine	ENSG00000055118	KCNH2	84	0.452269
STRING	Atrial fibrillation	GWAS	DrugBank/STITCH	DB00571	Propranolol	ENSG00000055118	KCNH2	84	0.452269
STRING	Atrial fibrillation	GWAS	DrugBank/STITCH	DB00308	Ibutilide	ENSG00000055118	KCNH2	84	0.452269
STRING	Atrial fibrillation	GWAS	DrugBank/STITCH	DB01136	Carvedilol	ENSG00000055118	KCNH2	84	0.452269
STRING	Atrial fibrillation	GWAS	DrugBank/STITCH	DB01118	Amiodarone	ENSG00000055118	KCNH2	84	0.452269
STRING	Atrial fibrillation	GWAS	DrugBank/STITCH	DB00661	Verapamil	ENSG00000055118	KCNH2	84	0.452269
STRING	Atrial fibrillation	GWAS	DrugBank/STITCH	DB01182	Propafenone	ENSG00000055118	KCNH2	84	0.452269
STRING	Atrial fibrillation	GWAS	DrugBank/STITCH	DB00390	Digoxin	ENSG00000055118	KCNH2	84	0.452269
STRING	Atrial fibrillation	GWAS	DrugBank/STITCH	DB00264	Metoprolol	ENSG00000055118	KCNH2	84	0.452269
STRING	Atrial fibrillation	GWAS	DrugBank/STITCH	DB01195	Flecainide	ENSG00000055118	KCNH2	84	0.452269
STRING	Atrial fibrillation	GWAS	DrugBank/STITCH	DB00489	Sotalol	ENSG00000055118	KCNH2	84	0.452269
STRING	Atrial fibrillation	GWAS	DrugBank/STITCH	DB00945	Acetylsalicylic acid	ENSG00000077150	NFKB2	133	0.716093
STRING	Atrial fibrillation	GWAS	DrugBank/STITCH	DB01118	Amiodarone	ENSG00000080709	KCNN2	132	0.710709
STRING	Atrial fibrillation	GWAS	DrugBank/STITCH	DB00571	Propranolol	ENSG00000120738	EGR1	82	0.441501
STRING	Atrial fibrillation	GWAS	DrugBank/STITCH	DB01396	Digitoxin	ENSG00000120738	EGR1	82	0.441501
STRING	Atrial fibrillation	GWAS	DrugBank/DGIdb	DB00308	Ibutilide	ENSG00000055118	KCNH2	84	0.452269
STRING	Atrial fibrillation	GWAS	DrugBank/DGIdb	DB00204	Dofetilide	ENSG00000055118	KCNH2	84	0.452269
STRING	Atrial fibrillation	GWAS	DrugBank/DGIdb	DB00489	Sotalol	ENSG00000055118	KCNH2	84	0.452269
STRING	Atrial fibrillation	GWAS	DrugBank/DGIdb	DB01182	Propafenone	ENSG00000055118	KCNH2	84	0.452269
STRING	Atrial fibrillation	GWAS	DrugBank/DGIdb	DB06217	Vernakalant	ENSG00000055118	KCNH2	84	0.452269
STRING	Atrial fibrillation	GWAS	DrugBank/DGIdb	DB00335	Atenolol	ENSG00000107960	STN1	80	0.430733
STRING	Atrial fibrillation	GWAS	DrugBank/DGIdb	DB00390	Digoxin	ENSG00000113580	NR3C1	19	0.102299
STRING	Atrial fibrillation	GWAS	DrugBank/DGIdb	DB01396	Digitoxin	ENSG00000113580	NR3C1	19	0.102299
STRING	Atrial fibrillation	GWAS	DrugBank/DGIdb	DB00661	Verapamil	ENSG00000120457	KCNJ5	89	0.47919
STRING	Atrial fibrillation	GWAS	DrugBank/DGIdb	DB00945	Acetylsalicylic acid	ENSG00000163485	ADORA1	27	0.145372
STRING	Atrial fibrillation	GWAS	DrugBank/DGIdb	DB00390	Digoxin	ENSG00000164867	NOS3	85	0.457654
STRING	Atrial fibrillation	GWAS	DrugBank/DGIdb	DB00758	Clopidogrel	ENSG00000164867	NOS3	85	0.457654
STRING	Atrial fibrillation	GWAS	DrugBank/DGIdb	DB00945	Acetylsalicylic acid	ENSG00000164867	NOS3	85	0.457654
STRING	Atrial fibrillation	GWAS	DrugBank/DGIdb	DB04855	Dronedarone	ENSG00000171385	KCND3	106	0.570721
STRING	Atrial fibrillation	GWAS	DrugBank/DGIdb	DB06217	Vernakalant	ENSG00000171385	KCND3	106	0.570721
STRING	Atrial fibrillation	GWAS	DrugBank/DGIdb	DB04855	Dronedarone	ENSG00000183873	SCN5A	163	0.877618
STRING	Atrial fibrillation	GWAS	DrugBank/DGIdb	DB01195	Flecainide	ENSG00000183873	SCN5A	163	0.877618
STRING	Atrial fibrillation	GWAS	DrugBank/DGIdb	DB01035	Procainamide	ENSG00000183873	SCN5A	163	0.877618
STRING	Atrial fibrillation	GWAS	Ruiz/DGIdb	DB00661	verapamil	ENSG00000055118	KCNH2	84	0.452269
STRING	Atrial fibrillation	GWAS	Ruiz/DGIdb	DB04855	dronedarone	ENSG00000055118	KCNH2	84	0.452269
STRING	Atrial fibrillation	GWAS	Ruiz/DGIdb	DB01195	flecainide	ENSG00000055118	KCNH2	84	0.452269
STRING	Atrial fibrillation	GWAS	Ruiz/DGIdb	DB01035	procainamide	ENSG00000055118	KCNH2	84	0.452269
STRING	Atrial fibrillation	GWAS	Ruiz/DGIdb	DB00908	quinidine	ENSG00000055118	KCNH2	84	0.452269
STRING	Atrial fibrillation	GWAS	Ruiz/DGIdb	DB00280	disopyramide	ENSG00000055118	KCNH2	84	0.452269
STRING	Atrial fibrillation	GWAS	Ruiz/DGIdb	DB00308	ibutilide	ENSG00000055118	KCNH2	84	0.452269
STRING	Atrial fibrillation	GWAS	Ruiz/DGIdb	DB00204		ENSG00000055118	KCNH2	84	0.452269
STRING	Atrial fibrillation	GWAS	Ruiz/DGIdb	DB00489	sotalol	ENSG00000055118	KCNH2	84	0.452269
STRING	Atrial fibrillation	GWAS	Ruiz/DGIdb	DB01182	propafenone	ENSG00000055118	KCNH2	84	0.452269
STRING	Atrial fibrillation	GWAS	Ruiz/DGIdb	DB06217	vernakalant	ENSG00000055118	KCNH2	84	0.452269
STRING	Atrial fibrillation	eQTL-GWAS	Ruiz/DGIdb	DB06217	vernakalant	ENSG00000055118	KCNH2	145	0.780703
STRING	Atrial fibrillation	eQTL-GWAS	Ruiz/DGIdb	DB00335	atenolol-(+/-)	ENSG00000107960	STN1	30	0.161525
STRING	Atrial fibrillation	eQTL-GWAS	Ruiz/DGIdb	DB00390	digoxin	ENSG00000113580	NR3C1	40	0.215366
STRING	Atrial fibrillation	eQTL-GWAS	Ruiz/DGIdb	DB01396	Digitoxin	ENSG00000113580	NR3C1	40	0.215366
STRING	Atrial fibrillation	eQTL-GWAS	Ruiz/DGIdb	DB00661	verapamil	ENSG00000120457	KCNJ5	128	0.689172
STRING	Atrial fibrillation	eQTL-GWAS	Ruiz/DGIdb	DB00661	verapamil	ENSG00000122861	PLAU	62	0.333818
STRING	Atrial fibrillation	eQTL-GWAS	Ruiz/DGIdb	DB06605	apixaban	ENSG00000126218	F10	120	0.646099
STRING	Atrial fibrillation	eQTL-GWAS	Ruiz/DGIdb	DB06228	rivaroxaban	ENSG00000126218	F10	120	0.646099
STRING	Atrial fibrillation	eQTL-GWAS	Ruiz/DGIdb	DB09075	edoxaban	ENSG00000126218	F10	120	0.646099
STRING	Atrial fibrillation	eQTL-GWAS	Ruiz/DGIdb	DB01078	deslanoside	ENSG00000129244	ATP1B2	159	0.856081
STRING	Atrial fibrillation	eQTL-GWAS	Ruiz/DGIdb	DB00390	digoxin	ENSG00000129244	ATP1B2	159	0.856081
STRING	Atrial fibrillation	eQTL-GWAS	Ruiz/DGIdb	DB01396	Digitoxin	ENSG00000129244	ATP1B2	159	0.856081
STRING	Atrial fibrillation	eQTL-GWAS	Ruiz/DGIdb	DB01125	anisindione	ENSG00000141510	TP53	140	0.753782
STRING	Atrial fibrillation	eQTL-GWAS	Ruiz/DGIdb	DB00682	warfarin	ENSG00000141510	TP53	140	0.753782
STRING	Atrial fibrillation	eQTL-GWAS	Ruiz/DGIdb	DB00975	dipyridamole	ENSG00000151090	THRB	164	0.883002
STRING	Atrial fibrillation	eQTL-GWAS	Ruiz/DGIdb	DB00682	warfarin	ENSG00000163631	ALB	71	0.382275
STRING	Atrial fibrillation	eQTL-GWAS	Ruiz/STITCH	DB04855	dronedarone	ENSG00000055118	KCNH2	145	0.780703
STRING	Atrial fibrillation	eQTL-GWAS	Ruiz/STITCH	DB00204		ENSG00000055118	KCNH2	145	0.780703
STRING	Atrial fibrillation	eQTL-GWAS	Ruiz/STITCH	DB00908	quinidine	ENSG00000055118	KCNH2	145	0.780703
STRING	Atrial fibrillation	eQTL-GWAS	Ruiz/STITCH	DB00571	propranolol	ENSG00000055118	KCNH2	145	0.780703
STRING	Atrial fibrillation	eQTL-GWAS	Ruiz/STITCH	DB00308	ibutilide	ENSG00000055118	KCNH2	145	0.780703
STRING	Atrial fibrillation	eQTL-GWAS	Ruiz/STITCH	DB00661	verapamil	ENSG00000055118	KCNH2	145	0.780703
STRING	Atrial fibrillation	eQTL-GWAS	Ruiz/STITCH	DB01092	ouabain	ENSG00000055118	KCNH2	145	0.780703
STRING	Atrial fibrillation	eQTL-GWAS	Ruiz/STITCH	DB00280	disopyramide	ENSG00000055118	KCNH2	145	0.780703
STRING	Atrial fibrillation	eQTL-GWAS	Ruiz/STITCH	DB01182	propafenone	ENSG00000055118	KCNH2	145	0.780703
STRING	Atrial fibrillation	eQTL-GWAS	Ruiz/STITCH	DB00390	digoxin	ENSG00000055118	KCNH2	145	0.780703
STRING	Atrial fibrillation	eQTL-GWAS	Ruiz/STITCH	DB01195	flecainide	ENSG00000055118	KCNH2	145	0.780703
STRING	Atrial fibrillation	eQTL-GWAS	Ruiz/STITCH	DB00489	sotalol	ENSG00000055118	KCNH2	145	0.780703
STRING	Atrial fibrillation	eQTL-GWAS	Ruiz/STITCH	DB06605	apixaban	ENSG00000126218	F10	120	0.646099
STRING	Atrial fibrillation	eQTL-GWAS	Ruiz/STITCH	DB06228	rivaroxaban	ENSG00000126218	F10	120	0.646099
STRING	Atrial fibrillation	eQTL-GWAS	Ruiz/STITCH	DB00335	atenolol-(+/-)	ENSG00000186868	MAPT	76	0.409196
STRING	Atrial fibrillation	eQTL-GWAS	DrugBank/DGIdb	DB00945	Acetylsalicylic acid	ENSG00000011523	CEP68	17	0.0915307
STRING	Atrial fibrillation	eQTL-GWAS	DrugBank/DGIdb	DB00661	Verapamil	ENSG00000055118	KCNH2	145	0.780703
STRING	Atrial fibrillation	eQTL-GWAS	DrugBank/DGIdb	DB01136	Carvedilol	ENSG00000055118	KCNH2	145	0.780703
STRING	Atrial fibrillation	eQTL-GWAS	DrugBank/DGIdb	DB04855	Dronedarone	ENSG00000055118	KCNH2	145	0.780703
STRING	Atrial fibrillation	eQTL-GWAS	DrugBank/DGIdb	DB01195	Flecainide	ENSG00000055118	KCNH2	145	0.780703
STRING	Atrial fibrillation	eQTL-GWAS	DrugBank/DGIdb	DB01035	Procainamide	ENSG00000055118	KCNH2	145	0.780703
STRING	Atrial fibrillation	eQTL-GWAS	DrugBank/DGIdb	DB01118	Amiodarone	ENSG00000055118	KCNH2	145	0.780703
STRING	Atrial fibrillation	eQTL-GWAS	DrugBank/DGIdb	DB00908	Quinidine	ENSG00000055118	KCNH2	145	0.780703
STRING	Atrial fibrillation	eQTL-GWAS	DrugBank/DGIdb	DB00308	Ibutilide	ENSG00000055118	KCNH2	145	0.780703
STRING	Atrial fibrillation	eQTL-GWAS	DrugBank/DGIdb	DB00204	Dofetilide	ENSG00000055118	KCNH2	145	0.780703
STRING	Atrial fibrillation	eQTL-GWAS	DrugBank/DGIdb	DB00489	Sotalol	ENSG00000055118	KCNH2	145	0.780703
STRING	Atrial fibrillation	eQTL-GWAS	DrugBank/DGIdb	DB01182	Propafenone	ENSG00000055118	KCNH2	145	0.780703
STRING	Atrial fibrillation	eQTL-GWAS	DrugBank/DGIdb	DB06217	Vernakalant	ENSG00000055118	KCNH2	145	0.780703
STRING	Atrial fibrillation	eQTL-GWAS	DrugBank/DGIdb	DB00335	Atenolol	ENSG00000107960	STN1	30	0.161525
STRING	Atrial fibrillation	eQTL-GWAS	DrugBank/DGIdb	DB00390	Digoxin	ENSG00000113580	NR3C1	40	0.215366
STRING	Atrial fibrillation	eQTL-GWAS	DrugBank/DGIdb	DB01396	Digitoxin	ENSG00000113580	NR3C1	40	0.215366
STRING	Atrial fibrillation	eQTL-GWAS	DrugBank/DGIdb	DB00661	Verapamil	ENSG00000120457	KCNJ5	128	0.689172
STRING	Atrial fibrillation	eQTL-GWAS	DrugBank/DGIdb	DB00661	Verapamil	ENSG00000122861	PLAU	62	0.333818
STRING	Atrial fibrillation	eQTL-GWAS	DrugBank/DGIdb	DB01109	Heparin	ENSG00000126218	F10	120	0.646099
STRING	Atrial fibrillation	eQTL-GWAS	DrugBank/DGIdb	DB00390	Digoxin	ENSG00000129244	ATP1B2	159	0.856081
STRING	Atrial fibrillation	eQTL-GWAS	DrugBank/DGIdb	DB01396	Digitoxin	ENSG00000129244	ATP1B2	159	0.856081
STRING	Atrial fibrillation	eQTL-GWAS	DrugBank/DGIdb	DB00682	Warfarin	ENSG00000141510	TP53	140	0.753782
STRING	Atrial fibrillation	eQTL-GWAS	DrugBank/DGIdb	DB00682	Warfarin	ENSG00000163631	ALB	71	0.382275
STRING	Atrial fibrillation	eQTL-GWAS	DrugBank/STITCH	DB00945	Acetylsalicylic acid	ENSG00000054654	SYNE2	11	0.0592258
STRING	Atrial fibrillation	eQTL-GWAS	DrugBank/STITCH	DB04855	Dronedarone	ENSG00000055118	KCNH2	145	0.780703
STRING	Atrial fibrillation	eQTL-GWAS	DrugBank/STITCH	DB00204	Dofetilide	ENSG00000055118	KCNH2	145	0.780703
STRING	Atrial fibrillation	eQTL-GWAS	DrugBank/STITCH	DB00908	Quinidine	ENSG00000055118	KCNH2	145	0.780703
STRING	Atrial fibrillation	eQTL-GWAS	DrugBank/STITCH	DB00571	Propranolol	ENSG00000055118	KCNH2	145	0.780703
STRING	Atrial fibrillation	eQTL-GWAS	DrugBank/STITCH	DB00308	Ibutilide	ENSG00000055118	KCNH2	145	0.780703
STRING	Atrial fibrillation	eQTL-GWAS	DrugBank/STITCH	DB01136	Carvedilol	ENSG00000055118	KCNH2	145	0.780703
STRING	Atrial fibrillation	eQTL-GWAS	DrugBank/STITCH	DB01118	Amiodarone	ENSG00000055118	KCNH2	145	0.780703
STRING	Atrial fibrillation	eQTL-GWAS	DrugBank/STITCH	DB00661	Verapamil	ENSG00000055118	KCNH2	145	0.780703
STRING	Atrial fibrillation	eQTL-GWAS	DrugBank/STITCH	DB01182	Propafenone	ENSG00000055118	KCNH2	145	0.780703
STRING	Atrial fibrillation	eQTL-GWAS	DrugBank/STITCH	DB00390	Digoxin	ENSG00000055118	KCNH2	145	0.780703
STRING	Atrial fibrillation	eQTL-GWAS	DrugBank/STITCH	DB00264	Metoprolol	ENSG00000055118	KCNH2	145	0.780703
STRING	Atrial fibrillation	eQTL-GWAS	DrugBank/STITCH	DB01195	Flecainide	ENSG00000055118	KCNH2	145	0.780703
STRING	Atrial fibrillation	eQTL-GWAS	DrugBank/STITCH	DB00489	Sotalol	ENSG00000055118	KCNH2	145	0.780703
STRING	Atrial fibrillation	eQTL-GWAS	DrugBank/STITCH	DB00945	Acetylsalicylic acid	ENSG00000102882	MAPK3	151	0.813008
STRING	Atrial fibrillation	eQTL-GWAS	DrugBank/STITCH	DB00945	Acetylsalicylic acid	ENSG00000141510	TP53	140	0.753782
STRING	Atrial fibrillation	eQTL-GWAS	DrugBank/STITCH	DB00335	Atenolol	ENSG00000186868	MAPT	76	0.409196
STRING	Atrial fibrillation	eQTL-GWAS	ChEMBL/ChEMBL	CHEMBL473	DOFETILIDE	ENSG00000055118	KCNH2	145	0.780703
STRING	Atrial fibrillation	eQTL-GWAS	ChEMBL/ChEMBL	CHEMBL231779	APIXABAN	ENSG00000126218	F10	120	0.646099
STRING	Atrial fibrillation	eQTL-GWAS	ChEMBL/ChEMBL	CHEMBL1269025	EDOXABAN	ENSG00000126218	F10	120	0.646099
STRING	Atrial fibrillation	eQTL-GWAS	ChEMBL/ChEMBL	CHEMBL198362	RIVAROXABAN	ENSG00000126218	F10	120	0.646099
STRING	Atrial fibrillation	eQTL-GWAS	ChEMBL/ChEMBL	CHEMBL631	PROPAFENONE	ENSG00000185313	SCN10A	51	0.274592
STRING	Atrial fibrillation	eQTL-GWAS	ChEMBL/ChEMBL	CHEMBL184412	DRONEDARONE	ENSG00000185313	SCN10A	51	0.274592
STRING	Atrial fibrillation	pQTL-GWAS	Ruiz/DGIdb	DB00661	verapamil	ENSG00000122861	PLAU	83	0.446885
STRING	Atrial fibrillation	pQTL-GWAS	Ruiz/DGIdb	DB00682	warfarin	ENSG00000130203	APOE	169	0.909923
STRING	Atrial fibrillation	pQTL-GWAS	Ruiz/DGIdb	DB00682	warfarin	ENSG00000183087	GAS6	119	0.640715
STRING	Atrial fibrillation	pQTL-GWAS	Ruiz/STITCH	DB00571	propranolol	ENSG00000116678	LEPR	109	0.586873
STRING	Atrial fibrillation	pQTL-GWAS	Ruiz/STITCH	DB00571	propranolol	ENSG00000117984	CTSD	27	0.145372
STRING	Atrial fibrillation	pQTL-GWAS	Ruiz/STITCH	DB00661	verapamil	ENSG00000162998	FRZB	121	0.651483
STRING	Atrial fibrillation	pQTL-GWAS	DrugBank/DGIdb	DB00661	Verapamil	ENSG00000122861	PLAU	83	0.446885
STRING	Atrial fibrillation	pQTL-GWAS	DrugBank/DGIdb	DB00682	Warfarin	ENSG00000130203	APOE	169	0.909923
STRING	Atrial fibrillation	pQTL-GWAS	DrugBank/DGIdb	DB01418	Acenocoumarol	ENSG00000130203	APOE	169	0.909923
STRING	Atrial fibrillation	pQTL-GWAS	DrugBank/DGIdb	DB00945	Acetylsalicylic acid	ENSG00000164342	TLR3	35	0.188446
STRING	Atrial fibrillation	pQTL-GWAS	DrugBank/DGIdb	DB00945	Acetylsalicylic acid	ENSG00000171428	NAT1	17	0.0915307
STRING	Atrial fibrillation	pQTL-GWAS	DrugBank/DGIdb	DB00682	Warfarin	ENSG00000183087	GAS6	119	0.640715
STRING	Atrial fibrillation	pQTL-GWAS	DrugBank/DGIdb	DB00758	Clopidogrel	ENSG00000187800	PEAR1	36	0.19383
STRING	Atrial fibrillation	pQTL-GWAS	DrugBank/DGIdb	DB00945	Acetylsalicylic acid	ENSG00000187800	PEAR1	36	0.19383
STRING	Atrial fibrillation	pQTL-GWAS	DrugBank/STITCH	DB00945	Acetylsalicylic acid	ENSG00000102882	MAPK3	42	0.226135
STRING	Atrial fibrillation	pQTL-GWAS	DrugBank/STITCH	DB00571	Propranolol	ENSG00000116678	LEPR	109	0.586873
STRING	Atrial fibrillation	pQTL-GWAS	DrugBank/STITCH	DB00571	Propranolol	ENSG00000117984	CTSD	27	0.145372
STRING	Atrial fibrillation	pQTL-GWAS	DrugBank/STITCH	DB00661	Verapamil	ENSG00000162998	FRZB	121	0.651483
STRING	Atrial fibrillation	pQTL-GWAS	DrugBank/STITCH	DB01118	Amiodarone	ENSG00000167701	GPT	134	0.721477
STRING	Atrial fibrillation	pQTL-GWAS	DrugBank/STITCH	DB01136	Carvedilol	ENSG00000168542	COL3A1	158	0.850697
STRING	Atrial fibrillation	Exome	Ruiz/DGIdb	DB00661	verapamil	ENSG00000130164	LDLR	6	0.032305
STRING	Atrial fibrillation	Exome	Ruiz/DGIdb	DB00335	atenolol-(+/-)	ENSG00000130164	LDLR	6	0.032305
STRING	Atrial fibrillation	Exome	Ruiz/DGIdb	DB01125	anisindione	ENSG00000141510	TP53	145	0.780703
STRING	Atrial fibrillation	Exome	Ruiz/DGIdb	DB00682	warfarin	ENSG00000141510	TP53	145	0.780703
STRING	Atrial fibrillation	Exome	Ruiz/DGIdb	DB00661	verapamil	ENSG00000170606	HSPA4	112	0.603026
STRING	Atrial fibrillation	Exome	Ruiz/DGIdb	DB00390	digoxin	ENSG00000232810	TNF	67	0.360739
STRING	Atrial fibrillation	Exome	Ruiz/STITCH	DB00908	quinidine	ENSG00000115884	SDC1	47	0.253056
STRING	Atrial fibrillation	Exome	Ruiz/STITCH	DB00975	dipyridamole	ENSG00000136244	IL6	69	0.371507
STRING	Atrial fibrillation	Exome	Ruiz/STITCH	DB00661	verapamil	ENSG00000165029	ABCA1	73	0.393044
STRING	Atrial fibrillation	Exome	Ruiz/STITCH	DB00661	verapamil	ENSG00000168646	AXIN2	118	0.635331
STRING	Atrial fibrillation	Exome	Ruiz/STITCH	DB00975	dipyridamole	ENSG00000232810	TNF	67	0.360739
STRING	Atrial fibrillation	Exome	DrugBank/DGIdb	DB01109	Heparin	ENSG00000115884	SDC1	47	0.253056
STRING	Atrial fibrillation	Exome	DrugBank/DGIdb	DB00661	Verapamil	ENSG00000130164	LDLR	6	0.032305
STRING	Atrial fibrillation	Exome	DrugBank/DGIdb	DB00335	Atenolol	ENSG00000130164	LDLR	6	0.032305
STRING	Atrial fibrillation	Exome	DrugBank/DGIdb	DB00682	Warfarin	ENSG00000141510	TP53	145	0.780703
STRING	Atrial fibrillation	Exome	DrugBank/DGIdb	DB00661	Verapamil	ENSG00000170606	HSPA4	112	0.603026
STRING	Atrial fibrillation	Exome	DrugBank/DGIdb	DB01109	Heparin	ENSG00000170606	HSPA4	112	0.603026
STRING	Atrial fibrillation	Exome	DrugBank/DGIdb	DB01109	Heparin	ENSG00000198959	TGM2	11	0.0592258
STRING	Atrial fibrillation	Exome	DrugBank/DGIdb	DB00390	Digoxin	ENSG00000232810	TNF	67	0.360739
STRING	Atrial fibrillation	Exome	DrugBank/STITCH	DB00908	Quinidine	ENSG00000115884	SDC1	47	0.253056
STRING	Atrial fibrillation	Exome	DrugBank/STITCH	DB00945	Acetylsalicylic acid	ENSG00000136244	IL6	69	0.371507
STRING	Atrial fibrillation	Exome	DrugBank/STITCH	DB00264	Metoprolol	ENSG00000136244	IL6	69	0.371507
STRING	Atrial fibrillation	Exome	DrugBank/STITCH	DB00945	Acetylsalicylic acid	ENSG00000141510	TP53	145	0.780703
STRING	Atrial fibrillation	Exome	DrugBank/STITCH	DB00661	Verapamil	ENSG00000165029	ABCA1	73	0.393044
STRING	Atrial fibrillation	Exome	DrugBank/STITCH	DB00945	Acetylsalicylic acid	ENSG00000165029	ABCA1	73	0.393044
STRING	Atrial fibrillation	Exome	DrugBank/STITCH	DB00661	Verapamil	ENSG00000168646	AXIN2	118	0.635331
CoXRNAseq	Atrial fibrillation	eQTL-GWAS	Ruiz/DGIdb	DB01035	procainamide	ENSG00000055118	KCNH2	151	0.807703
CoXRNAseq	Atrial fibrillation	eQTL-GWAS	Ruiz/DGIdb	DB00908	quinidine	ENSG00000055118	KCNH2	151	0.807703
CoXRNAseq	Atrial fibrillation	eQTL-GWAS	Ruiz/DGIdb	DB00280	disopyramide	ENSG00000055118	KCNH2	151	0.807703
CoXRNAseq	Atrial fibrillation	eQTL-GWAS	Ruiz/DGIdb	DB00308	ibutilide	ENSG00000055118	KCNH2	151	0.807703
CoXRNAseq	Atrial fibrillation	eQTL-GWAS	Ruiz/DGIdb	DB00204		ENSG00000055118	KCNH2	151	0.807703
CoXRNAseq	Atrial fibrillation	eQTL-GWAS	Ruiz/DGIdb	DB00489	sotalol	ENSG00000055118	KCNH2	151	0.807703
CoXRNAseq	Atrial fibrillation	eQTL-GWAS	Ruiz/DGIdb	DB01182	propafenone	ENSG00000055118	KCNH2	151	0.807703
CoXRNAseq	Atrial fibrillation	eQTL-GWAS	Ruiz/DGIdb	DB06217	vernakalant	ENSG00000055118	KCNH2	151	0.807703
CoXRNAseq	Atrial fibrillation	eQTL-GWAS	Ruiz/DGIdb	DB00335	atenolol-(+/-)	ENSG00000107960	STN1	33	0.176518
CoXRNAseq	Atrial fibrillation	eQTL-GWAS	Ruiz/DGIdb	DB00390	digoxin	ENSG00000113580	NR3C1	42	0.224659
CoXRNAseq	Atrial fibrillation	eQTL-GWAS	Ruiz/DGIdb	DB01396	Digitoxin	ENSG00000113580	NR3C1	42	0.224659
CoXRNAseq	Atrial fibrillation	eQTL-GWAS	Ruiz/DGIdb	DB00661	verapamil	ENSG00000120457	KCNJ5	133	0.71142
CoXRNAseq	Atrial fibrillation	eQTL-GWAS	Ruiz/DGIdb	DB00661	verapamil	ENSG00000122861	PLAU	69	0.369083
CoXRNAseq	Atrial fibrillation	eQTL-GWAS	Ruiz/DGIdb	DB06605	apixaban	ENSG00000126218	F10	118	0.631185
CoXRNAseq	Atrial fibrillation	eQTL-GWAS	Ruiz/DGIdb	DB06228	rivaroxaban	ENSG00000126218	F10	118	0.631185
CoXRNAseq	Atrial fibrillation	eQTL-GWAS	Ruiz/DGIdb	DB09075	edoxaban	ENSG00000126218	F10	118	0.631185
CoXRNAseq	Atrial fibrillation	eQTL-GWAS	Ruiz/DGIdb	DB01078	deslanoside	ENSG00000129244	ATP1B2	175	0.936079
CoXRNAseq	Atrial fibrillation	eQTL-GWAS	Ruiz/DGIdb	DB00390	digoxin	ENSG00000129244	ATP1B2	175	0.936079
CoXRNAseq	Atrial fibrillation	eQTL-GWAS	Ruiz/DGIdb	DB01396	Digitoxin	ENSG00000129244	ATP1B2	175	0.936079
CoXRNAseq	Atrial fibrillation	eQTL-GWAS	Ruiz/DGIdb	DB00975	dipyridamole	ENSG00000151090	THRB	179	0.957475
CoXRNAseq	Atrial fibrillation	eQTL-GWAS	Ruiz/DGIdb	DB00682	warfarin	ENSG00000163631	ALB	166	0.887938
CoXRNAseq	Atrial fibrillation	eQTL-GWAS	Ruiz/STITCH	DB04855	dronedarone	ENSG00000055118	KCNH2	151	0.807703
CoXRNAseq	Atrial fibrillation	eQTL-GWAS	Ruiz/STITCH	DB00204		ENSG00000055118	KCNH2	151	0.807703
CoXRNAseq	Atrial fibrillation	eQTL-GWAS	Ruiz/STITCH	DB00908	quinidine	ENSG00000055118	KCNH2	151	0.807703
CoXRNAseq	Atrial fibrillation	eQTL-GWAS	Ruiz/STITCH	DB00571	propranolol	ENSG00000055118	KCNH2	151	0.807703
CoXRNAseq	Atrial fibrillation	eQTL-GWAS	Ruiz/STITCH	DB00308	ibutilide	ENSG00000055118	KCNH2	151	0.807703
CoXRNAseq	Atrial fibrillation	eQTL-GWAS	Ruiz/STITCH	DB00661	verapamil	ENSG00000055118	KCNH2	151	0.807703
CoXRNAseq	Atrial fibrillation	eQTL-GWAS	Ruiz/STITCH	DB01092	ouabain	ENSG00000055118	KCNH2	151	0.807703
CoXRNAseq	Atrial fibrillation	eQTL-GWAS	Ruiz/STITCH	DB00280	disopyramide	ENSG00000055118	KCNH2	151	0.807703
CoXRNAseq	Atrial fibrillation	eQTL-GWAS	Ruiz/STITCH	DB01182	propafenone	ENSG00000055118	KCNH2	151	0.807703
CoXRNAseq	Atrial fibrillation	eQTL-GWAS	Ruiz/STITCH	DB00390	digoxin	ENSG00000055118	KCNH2	151	0.807703
CoXRNAseq	Atrial fibrillation	eQTL-GWAS	Ruiz/STITCH	DB01195	flecainide	ENSG00000055118	KCNH2	151	0.807703
CoXRNAseq	Atrial fibrillation	eQTL-GWAS	Ruiz/STITCH	DB00489	sotalol	ENSG00000055118	KCNH2	151	0.807703
CoXRNAseq	Atrial fibrillation	eQTL-GWAS	Ruiz/STITCH	DB06605	apixaban	ENSG00000126218	F10	118	0.631185
CoXRNAseq	Atrial fibrillation	eQTL-GWAS	Ruiz/STITCH	DB06228	rivaroxaban	ENSG00000126218	F10	118	0.631185
CoXRNAseq	Atrial fibrillation	eQTL-GWAS	Ruiz/STITCH	DB00335	atenolol-(+/-)	ENSG00000186868	MAPT	126	0.673977
CoXRNAseq	Atrial fibrillation	eQTL-GWAS	DrugBank/DGIdb	DB00945	Acetylsalicylic acid	ENSG00000011523	CEP68	18	0.0962824
CoXRNAseq	Atrial fibrillation	eQTL-GWAS	DrugBank/DGIdb	DB00661	Verapamil	ENSG00000055118	KCNH2	151	0.807703
CoXRNAseq	Atrial fibrillation	eQTL-GWAS	DrugBank/DGIdb	DB01136	Carvedilol	ENSG00000055118	KCNH2	151	0.807703
CoXRNAseq	Atrial fibrillation	eQTL-GWAS	DrugBank/DGIdb	DB04855	Dronedarone	ENSG00000055118	KCNH2	151	0.807703
CoXRNAseq	Atrial fibrillation	eQTL-GWAS	DrugBank/DGIdb	DB01195	Flecainide	ENSG00000055118	KCNH2	151	0.807703
CoXRNAseq	Atrial fibrillation	eQTL-GWAS	DrugBank/DGIdb	DB01035	Procainamide	ENSG00000055118	KCNH2	151	0.807703
CoXRNAseq	Atrial fibrillation	eQTL-GWAS	DrugBank/DGIdb	DB01118	Amiodarone	ENSG00000055118	KCNH2	151	0.807703
CoXRNAseq	Atrial fibrillation	eQTL-GWAS	DrugBank/DGIdb	DB00908	Quinidine	ENSG00000055118	KCNH2	151	0.807703
CoXRNAseq	Atrial fibrillation	eQTL-GWAS	DrugBank/DGIdb	DB00308	Ibutilide	ENSG00000055118	KCNH2	151	0.807703
CoXRNAseq	Atrial fibrillation	eQTL-GWAS	DrugBank/DGIdb	DB00204	Dofetilide	ENSG00000055118	KCNH2	151	0.807703
CoXRNAseq	Atrial fibrillation	eQTL-GWAS	DrugBank/DGIdb	DB00489	Sotalol	ENSG00000055118	KCNH2	151	0.807703
CoXRNAseq	Atrial fibrillation	eQTL-GWAS	DrugBank/DGIdb	DB01182	Propafenone	ENSG00000055118	KCNH2	151	0.807703
CoXRNAseq	Atrial fibrillation	eQTL-GWAS	DrugBank/DGIdb	DB06217	Vernakalant	ENSG00000055118	KCNH2	151	0.807703
CoXRNAseq	Atrial fibrillation	eQTL-GWAS	DrugBank/DGIdb	DB00335	Atenolol	ENSG00000107960	STN1	33	0.176518
CoXRNAseq	Atrial fibrillation	eQTL-GWAS	DrugBank/DGIdb	DB00390	Digoxin	ENSG00000113580	NR3C1	42	0.224659
CoXRNAseq	Atrial fibrillation	eQTL-GWAS	DrugBank/DGIdb	DB01396	Digitoxin	ENSG00000113580	NR3C1	42	0.224659
CoXRNAseq	Atrial fibrillation	eQTL-GWAS	DrugBank/DGIdb	DB00661	Verapamil	ENSG00000120457	KCNJ5	133	0.71142
CoXRNAseq	Atrial fibrillation	eQTL-GWAS	DrugBank/DGIdb	DB00661	Verapamil	ENSG00000122861	PLAU	69	0.369083
CoXRNAseq	Atrial fibrillation	eQTL-GWAS	DrugBank/DGIdb	DB01109	Heparin	ENSG00000126218	F10	118	0.631185
CoXRNAseq	Atrial fibrillation	eQTL-GWAS	DrugBank/DGIdb	DB00390	Digoxin	ENSG00000129244	ATP1B2	175	0.936079
CoXRNAseq	Atrial fibrillation	eQTL-GWAS	DrugBank/DGIdb	DB01396	Digitoxin	ENSG00000129244	ATP1B2	175	0.936079
CoXRNAseq	Atrial fibrillation	eQTL-GWAS	DrugBank/DGIdb	DB00682	Warfarin	ENSG00000163631	ALB	166	0.887938
CoXRNAseq	Atrial fibrillation	eQTL-GWAS	DrugBank/STITCH	DB00945	Acetylsalicylic acid	ENSG00000054654	SYNE2	12	0.0641883
CoXRNAseq	Atrial fibrillation	eQTL-GWAS	DrugBank/STITCH	DB04855	Dronedarone	ENSG00000055118	KCNH2	151	0.807703
CoXRNAseq	Atrial fibrillation	eQTL-GWAS	DrugBank/STITCH	DB00204	Dofetilide	ENSG00000055118	KCNH2	151	0.807703
CoXRNAseq	Atrial fibrillation	eQTL-GWAS	DrugBank/STITCH	DB00908	Quinidine	ENSG00000055118	KCNH2	151	0.807703
CoXRNAseq	Atrial fibrillation	eQTL-GWAS	DrugBank/STITCH	DB00571	Propranolol	ENSG00000055118	KCNH2	151	0.807703
CoXRNAseq	Atrial fibrillation	eQTL-GWAS	DrugBank/STITCH	DB00308	Ibutilide	ENSG00000055118	KCNH2	151	0.807703
CoXRNAseq	Atrial fibrillation	eQTL-GWAS	DrugBank/STITCH	DB01136	Carvedilol	ENSG00000055118	KCNH2	151	0.807703
CoXRNAseq	Atrial fibrillation	eQTL-GWAS	DrugBank/STITCH	DB01118	Amiodarone	ENSG00000055118	KCNH2	151	0.807703
CoXRNAseq	Atrial fibrillation	eQTL-GWAS	DrugBank/STITCH	DB00661	Verapamil	ENSG00000055118	KCNH2	151	0.807703
CoXRNAseq	Atrial fibrillation	eQTL-GWAS	DrugBank/STITCH	DB01182	Propafenone	ENSG00000055118	KCNH2	151	0.807703
CoXRNAseq	Atrial fibrillation	eQTL-GWAS	DrugBank/STITCH	DB00390	Digoxin	ENSG00000055118	KCNH2	151	0.807703
CoXRNAseq	Atrial fibrillation	eQTL-GWAS	DrugBank/STITCH	DB00264	Metoprolol	ENSG00000055118	KCNH2	151	0.807703
CoXRNAseq	Atrial fibrillation	eQTL-GWAS	DrugBank/STITCH	DB01195	Flecainide	ENSG00000055118	KCNH2	151	0.807703
CoXRNAseq	Atrial fibrillation	eQTL-GWAS	DrugBank/STITCH	DB00489	Sotalol	ENSG00000055118	KCNH2	151	0.807703
CoXRNAseq	Atrial fibrillation	eQTL-GWAS	DrugBank/STITCH	DB00335	Atenolol	ENSG00000186868	MAPT	126	0.673977
CoXRNAseq	Atrial fibrillation	eQTL-GWAS	ChEMBL/ChEMBL	CHEMBL473	DOFETILIDE	ENSG00000055118	KCNH2	151	0.807703
CoXRNAseq	Atrial fibrillation	eQTL-GWAS	ChEMBL/ChEMBL	CHEMBL231779	APIXABAN	ENSG00000126218	F10	118	0.631185
CoXRNAseq	Atrial fibrillation	eQTL-GWAS	ChEMBL/ChEMBL	CHEMBL1269025	EDOXABAN	ENSG00000126218	F10	118	0.631185
CoXRNAseq	Atrial fibrillation	eQTL-GWAS	ChEMBL/ChEMBL	CHEMBL198362	RIVAROXABAN	ENSG00000126218	F10	118	0.631185
CoXRNAseq	Atrial fibrillation	eQTL-GWAS	ChEMBL/ChEMBL	CHEMBL631	PROPAFENONE	ENSG00000185313	SCN10A	63	0.336988
CoXRNAseq	Atrial fibrillation	eQTL-GWAS	ChEMBL/ChEMBL	CHEMBL184412	DRONEDARONE	ENSG00000185313	SCN10A	63	0.336988
CoXRNAseq	Atrial fibrillation	pQTL-GWAS	Ruiz/DGIdb	DB00661	verapamil	ENSG00000122861	PLAU	94	0.502808
CoXRNAseq	Atrial fibrillation	pQTL-GWAS	Ruiz/DGIdb	DB00682	warfarin	ENSG00000183087	GAS6	128	0.684675
CoXRNAseq	Atrial fibrillation	pQTL-GWAS	Ruiz/STITCH	DB00571	propranolol	ENSG00000116678	LEPR	120	0.641883
CoXRNAseq	Atrial fibrillation	pQTL-GWAS	Ruiz/STITCH	DB00571	propranolol	ENSG00000117984	CTSD	29	0.155122
CoXRNAseq	Atrial fibrillation	pQTL-GWAS	Ruiz/STITCH	DB00661	verapamil	ENSG00000162998	FRZB	122	0.652581
CoXRNAseq	Atrial fibrillation	pQTL-GWAS	DrugBank/DGIdb	DB00661	Verapamil	ENSG00000122861	PLAU	94	0.502808
CoXRNAseq	Atrial fibrillation	pQTL-GWAS	DrugBank/DGIdb	DB00945	Acetylsalicylic acid	ENSG00000164342	TLR3	39	0.208612
CoXRNAseq	Atrial fibrillation	pQTL-GWAS	DrugBank/DGIdb	DB00945	Acetylsalicylic acid	ENSG00000171428	NAT1	17	0.0909334
CoXRNAseq	Atrial fibrillation	pQTL-GWAS	DrugBank/DGIdb	DB00682	Warfarin	ENSG00000183087	GAS6	128	0.684675
CoXRNAseq	Atrial fibrillation	pQTL-GWAS	DrugBank/DGIdb	DB00758	Clopidogrel	ENSG00000187800	PEAR1	35	0.187216
CoXRNAseq	Atrial fibrillation	pQTL-GWAS	DrugBank/DGIdb	DB00945	Acetylsalicylic acid	ENSG00000187800	PEAR1	35	0.187216
CoXRNAseq	Atrial fibrillation	pQTL-GWAS	DrugBank/STITCH	DB00945	Acetylsalicylic acid	ENSG00000102882	MAPK3	54	0.288847
CoXRNAseq	Atrial fibrillation	pQTL-GWAS	DrugBank/STITCH	DB00571	Propranolol	ENSG00000116678	LEPR	120	0.641883
CoXRNAseq	Atrial fibrillation	pQTL-GWAS	DrugBank/STITCH	DB00571	Propranolol	ENSG00000117984	CTSD	29	0.155122
CoXRNAseq	Atrial fibrillation	pQTL-GWAS	DrugBank/STITCH	DB00661	Verapamil	ENSG00000162998	FRZB	122	0.652581
CoXRNAseq	Atrial fibrillation	pQTL-GWAS	DrugBank/STITCH	DB01118	Amiodarone	ENSG00000167701	GPT	168	0.898636
CoXRNAseq	Atrial fibrillation	pQTL-GWAS	DrugBank/STITCH	DB01136	Carvedilol	ENSG00000168542	COL3A1	154	0.82375
CoXRNAseq	Atrial fibrillation	Exome	Ruiz/DGIdb	DB00661	verapamil	ENSG00000130164	LDLR	7	0.0374432
CoXRNAseq	Atrial fibrillation	Exome	Ruiz/DGIdb	DB00335	atenolol-(+/-)	ENSG00000130164	LDLR	7	0.0374432
CoXRNAseq	Atrial fibrillation	Exome	Ruiz/STITCH	DB00908	quinidine	ENSG00000115884	SDC1	89	0.476063
CoXRNAseq	Atrial fibrillation	Exome	Ruiz/STITCH	DB00661	verapamil	ENSG00000165029	ABCA1	146	0.780957
CoXRNAseq	Atrial fibrillation	Exome	Ruiz/STITCH	DB00661	verapamil	ENSG00000168646	AXIN2	165	0.882589
CoXRNAseq	Atrial fibrillation	Exome	DrugBank/DGIdb	DB01109	Heparin	ENSG00000115884	SDC1	89	0.476063
CoXRNAseq	Atrial fibrillation	Exome	DrugBank/DGIdb	DB00661	Verapamil	ENSG00000130164	LDLR	7	0.0374432
CoXRNAseq	Atrial fibrillation	Exome	DrugBank/DGIdb	DB00335	Atenolol	ENSG00000130164	LDLR	7	0.0374432
CoXRNAseq	Atrial fibrillation	Exome	DrugBank/DGIdb	DB01109	Heparin	ENSG00000198959	TGM2	15	0.0802354
CoXRNAseq	Atrial fibrillation	Exome	DrugBank/STITCH	DB00264	Metoprolol	ENSG00000105698	USF2	179	0.957475
CoXRNAseq	Atrial fibrillation	Exome	DrugBank/STITCH	DB00908	Quinidine	ENSG00000115884	SDC1	89	0.476063
CoXRNAseq	Atrial fibrillation	Exome	DrugBank/STITCH	DB00661	Verapamil	ENSG00000165029	ABCA1	146	0.780957
CoXRNAseq	Atrial fibrillation	Exome	DrugBank/STITCH	DB00945	Acetylsalicylic acid	ENSG00000165029	ABCA1	146	0.780957
CoXRNAseq	Atrial fibrillation	Exome	DrugBank/STITCH	DB00661	Verapamil	ENSG00000168646	AXIN2	165	0.882589
FAVA	Atrial fibrillation	pQTL-GWAS	DrugBank/STITCH	DB01136	Carvedilol	ENSG00000168542	COL3A1	117	0.73915
FAVA	Atrial fibrillation	Exome	Ruiz/DGIdb	DB00661	verapamil	ENSG00000130164	LDLR	7	0.0442226
FAVA	Atrial fibrillation	Exome	Ruiz/DGIdb	DB00335	atenolol-(+/-)	ENSG00000130164	LDLR	7	0.0442226
FAVA	Atrial fibrillation	Exome	Ruiz/STITCH	DB00908	quinidine	ENSG00000115884	SDC1	85	0.536989
FAVA	Atrial fibrillation	Exome	Ruiz/STITCH	DB00661	verapamil	ENSG00000165029	ABCA1	137	0.8655
FAVA	Atrial fibrillation	Exome	Ruiz/STITCH	DB00661	verapamil	ENSG00000168646	AXIN2	78	0.492766
FAVA	Atrial fibrillation	Exome	DrugBank/DGIdb	DB01109	Heparin	ENSG00000115884	SDC1	85	0.536989
FAVA	Atrial fibrillation	Exome	DrugBank/DGIdb	DB00661	Verapamil	ENSG00000130164	LDLR	7	0.0442226
FAVA	Atrial fibrillation	Exome	DrugBank/DGIdb	DB00335	Atenolol	ENSG00000130164	LDLR	7	0.0442226
FAVA	Atrial fibrillation	Exome	DrugBank/DGIdb	DB01109	Heparin	ENSG00000198959	TGM2	16	0.10108
FAVA	Atrial fibrillation	Exome	DrugBank/STITCH	DB00908	Quinidine	ENSG00000115884	SDC1	85	0.536989
FAVA	Atrial fibrillation	Exome	DrugBank/STITCH	DB00661	Verapamil	ENSG00000165029	ABCA1	137	0.8655
FAVA	Atrial fibrillation	Exome	DrugBank/STITCH	DB00945	Acetylsalicylic acid	ENSG00000165029	ABCA1	137	0.8655
FAVA	Atrial fibrillation	Exome	DrugBank/STITCH	DB00661	Verapamil	ENSG00000168646	AXIN2	78	0.492766
CoXRNAseq	Atrial fibrillation	GWAS	Ruiz/DGIdb	DB00908	quinidine	ENSG00000055118	KCNH2	89	0.476063
CoXRNAseq	Atrial fibrillation	GWAS	Ruiz/DGIdb	DB00280	disopyramide	ENSG00000055118	KCNH2	89	0.476063
CoXRNAseq	Atrial fibrillation	GWAS	Ruiz/DGIdb	DB00308	ibutilide	ENSG00000055118	KCNH2	89	0.476063
CoXRNAseq	Atrial fibrillation	GWAS	Ruiz/DGIdb	DB00204		ENSG00000055118	KCNH2	89	0.476063
CoXRNAseq	Atrial fibrillation	GWAS	Ruiz/DGIdb	DB00489	sotalol	ENSG00000055118	KCNH2	89	0.476063
CoXRNAseq	Atrial fibrillation	GWAS	Ruiz/DGIdb	DB01182	propafenone	ENSG00000055118	KCNH2	89	0.476063
CoXRNAseq	Atrial fibrillation	GWAS	Ruiz/DGIdb	DB06217	vernakalant	ENSG00000055118	KCNH2	89	0.476063
CoXRNAseq	Atrial fibrillation	GWAS	Ruiz/DGIdb	DB00335	atenolol-(+/-)	ENSG00000107960	STN1	86	0.460016
CoXRNAseq	Atrial fibrillation	GWAS	Ruiz/DGIdb	DB00390	digoxin	ENSG00000113580	NR3C1	19	0.101631
CoXRNAseq	Atrial fibrillation	GWAS	Ruiz/DGIdb	DB01396	Digitoxin	ENSG00000113580	NR3C1	19	0.101631
CoXRNAseq	Atrial fibrillation	GWAS	Ruiz/DGIdb	DB00661	verapamil	ENSG00000120457	KCNJ5	97	0.518855
CoXRNAseq	Atrial fibrillation	GWAS	Ruiz/DGIdb	DB00390	digoxin	ENSG00000164867	NOS3	102	0.5456
CoXRNAseq	Atrial fibrillation	GWAS	Ruiz/DGIdb	DB04855	dronedarone	ENSG00000171385	KCND3	125	0.668628
CoXRNAseq	Atrial fibrillation	GWAS	Ruiz/DGIdb	DB00280	disopyramide	ENSG00000171385	KCND3	125	0.668628
CoXRNAseq	Atrial fibrillation	GWAS	Ruiz/DGIdb	DB06217	vernakalant	ENSG00000171385	KCND3	125	0.668628
CoXRNAseq	Atrial fibrillation	GWAS	Ruiz/DGIdb	DB04855	dronedarone	ENSG00000183873	SCN5A	182	0.973522
CoXRNAseq	Atrial fibrillation	GWAS	Ruiz/DGIdb	DB01195	flecainide	ENSG00000183873	SCN5A	182	0.973522
CoXRNAseq	Atrial fibrillation	GWAS	Ruiz/DGIdb	DB01228	Encainide	ENSG00000183873	SCN5A	182	0.973522
CoXRNAseq	Atrial fibrillation	GWAS	Ruiz/DGIdb	DB01035	procainamide	ENSG00000183873	SCN5A	182	0.973522
CoXRNAseq	Atrial fibrillation	GWAS	Ruiz/DGIdb	DB00908	quinidine	ENSG00000183873	SCN5A	182	0.973522
CoXRNAseq	Atrial fibrillation	GWAS	Ruiz/DGIdb	DB00280	disopyramide	ENSG00000183873	SCN5A	182	0.973522
CoXRNAseq	Atrial fibrillation	GWAS	Ruiz/DGIdb	DB01182	propafenone	ENSG00000183873	SCN5A	182	0.973522
CoXRNAseq	Atrial fibrillation	GWAS	Ruiz/DGIdb	DB06217	vernakalant	ENSG00000183873	SCN5A	182	0.973522
CoXRNAseq	Atrial fibrillation	GWAS	Ruiz/STITCH	DB04855	dronedarone	ENSG00000055118	KCNH2	89	0.476063
CoXRNAseq	Atrial fibrillation	GWAS	Ruiz/STITCH	DB00204		ENSG00000055118	KCNH2	89	0.476063
CoXRNAseq	Atrial fibrillation	GWAS	Ruiz/STITCH	DB00908	quinidine	ENSG00000055118	KCNH2	89	0.476063
CoXRNAseq	Atrial fibrillation	GWAS	Ruiz/STITCH	DB00571	propranolol	ENSG00000055118	KCNH2	89	0.476063
CoXRNAseq	Atrial fibrillation	GWAS	Ruiz/STITCH	DB00308	ibutilide	ENSG00000055118	KCNH2	89	0.476063
CoXRNAseq	Atrial fibrillation	GWAS	Ruiz/STITCH	DB00661	verapamil	ENSG00000055118	KCNH2	89	0.476063
CoXRNAseq	Atrial fibrillation	GWAS	Ruiz/STITCH	DB01092	ouabain	ENSG00000055118	KCNH2	89	0.476063
CoXRNAseq	Atrial fibrillation	GWAS	Ruiz/STITCH	DB00280	disopyramide	ENSG00000055118	KCNH2	89	0.476063
CoXRNAseq	Atrial fibrillation	GWAS	Ruiz/STITCH	DB01182	propafenone	ENSG00000055118	KCNH2	89	0.476063
CoXRNAseq	Atrial fibrillation	GWAS	Ruiz/STITCH	DB00390	digoxin	ENSG00000055118	KCNH2	89	0.476063
CoXRNAseq	Atrial fibrillation	GWAS	Ruiz/STITCH	DB01195	flecainide	ENSG00000055118	KCNH2	89	0.476063
CoXRNAseq	Atrial fibrillation	GWAS	Ruiz/STITCH	DB00489	sotalol	ENSG00000055118	KCNH2	89	0.476063
CoXRNAseq	Atrial fibrillation	GWAS	Ruiz/STITCH	DB00571	propranolol	ENSG00000120738	EGR1	93	0.497459
CoXRNAseq	Atrial fibrillation	GWAS	Ruiz/STITCH	DB01396	Digitoxin	ENSG00000120738	EGR1	93	0.497459
CoXRNAseq	Atrial fibrillation	GWAS	Ruiz/STITCH	DB01195	flecainide	ENSG00000138622	HCN4	13	0.0695373
CoXRNAseq	Atrial fibrillation	GWAS	Ruiz/STITCH	DB00335	atenolol-(+/-)	ENSG00000140836	ZFHX3	6	0.0320941
CoXRNAseq	Atrial fibrillation	GWAS	Ruiz/STITCH	DB00661	verapamil	ENSG00000164867	NOS3	102	0.5456
CoXRNAseq	Atrial fibrillation	GWAS	Ruiz/STITCH	DB01396	Digitoxin	ENSG00000164867	NOS3	102	0.5456
CoXRNAseq	Atrial fibrillation	GWAS	Ruiz/STITCH	DB00661	verapamil	ENSG00000171385	KCND3	125	0.668628
CoXRNAseq	Atrial fibrillation	GWAS	Ruiz/STITCH	DB00280	disopyramide	ENSG00000171385	KCND3	125	0.668628
CoXRNAseq	Atrial fibrillation	GWAS	Ruiz/STITCH	DB00908	quinidine	ENSG00000183873	SCN5A	182	0.973522
CoXRNAseq	Atrial fibrillation	GWAS	Ruiz/STITCH	DB00571	propranolol	ENSG00000183873	SCN5A	182	0.973522
CoXRNAseq	Atrial fibrillation	GWAS	Ruiz/STITCH	DB00280	disopyramide	ENSG00000183873	SCN5A	182	0.973522
CoXRNAseq	Atrial fibrillation	GWAS	Ruiz/STITCH	DB01182	propafenone	ENSG00000183873	SCN5A	182	0.973522
CoXRNAseq	Atrial fibrillation	GWAS	Ruiz/STITCH	DB01035	procainamide	ENSG00000183873	SCN5A	182	0.973522
CoXRNAseq	Atrial fibrillation	GWAS	Ruiz/STITCH	DB01195	flecainide	ENSG00000183873	SCN5A	182	0.973522
CoXRNAseq	Atrial fibrillation	GWAS	Ruiz/STITCH	DB01228	Encainide	ENSG00000183873	SCN5A	182	0.973522
CoXRNAseq	Atrial fibrillation	GWAS	DrugBank/DGIdb	DB00945	Acetylsalicylic acid	ENSG00000011523	CEP68	70	0.374432
CoXRNAseq	Atrial fibrillation	GWAS	DrugBank/DGIdb	DB00661	Verapamil	ENSG00000055118	KCNH2	89	0.476063
CoXRNAseq	Atrial fibrillation	GWAS	DrugBank/DGIdb	DB01136	Carvedilol	ENSG00000055118	KCNH2	89	0.476063
CoXRNAseq	Atrial fibrillation	GWAS	DrugBank/DGIdb	DB04855	Dronedarone	ENSG00000055118	KCNH2	89	0.476063
CoXRNAseq	Atrial fibrillation	GWAS	DrugBank/DGIdb	DB01195	Flecainide	ENSG00000055118	KCNH2	89	0.476063
CoXRNAseq	Atrial fibrillation	GWAS	DrugBank/DGIdb	DB01035	Procainamide	ENSG00000055118	KCNH2	89	0.476063
CoXRNAseq	Atrial fibrillation	GWAS	DrugBank/DGIdb	DB01118	Amiodarone	ENSG00000055118	KCNH2	89	0.476063
CoXRNAseq	Atrial fibrillation	GWAS	DrugBank/DGIdb	DB00908	Quinidine	ENSG00000055118	KCNH2	89	0.476063
CoXRNAseq	Atrial fibrillation	GWAS	DrugBank/DGIdb	DB00308	Ibutilide	ENSG00000055118	KCNH2	89	0.476063
CoXRNAseq	Atrial fibrillation	GWAS	DrugBank/DGIdb	DB00204	Dofetilide	ENSG00000055118	KCNH2	89	0.476063
CoXRNAseq	Atrial fibrillation	GWAS	DrugBank/DGIdb	DB00489	Sotalol	ENSG00000055118	KCNH2	89	0.476063
CoXRNAseq	Atrial fibrillation	GWAS	DrugBank/DGIdb	DB01182	Propafenone	ENSG00000055118	KCNH2	89	0.476063
CoXRNAseq	Atrial fibrillation	GWAS	DrugBank/DGIdb	DB06217	Vernakalant	ENSG00000055118	KCNH2	89	0.476063
CoXRNAseq	Atrial fibrillation	GWAS	DrugBank/DGIdb	DB00335	Atenolol	ENSG00000107960	STN1	86	0.460016
CoXRNAseq	Atrial fibrillation	GWAS	DrugBank/DGIdb	DB00390	Digoxin	ENSG00000113580	NR3C1	19	0.101631
CoXRNAseq	Atrial fibrillation	GWAS	DrugBank/DGIdb	DB01396	Digitoxin	ENSG00000113580	NR3C1	19	0.101631
CoXRNAseq	Atrial fibrillation	GWAS	DrugBank/DGIdb	DB00661	Verapamil	ENSG00000120457	KCNJ5	97	0.518855
CoXRNAseq	Atrial fibrillation	GWAS	DrugBank/DGIdb	DB00945	Acetylsalicylic acid	ENSG00000163485	ADORA1	30	0.160471
CoXRNAseq	Atrial fibrillation	GWAS	DrugBank/DGIdb	DB00390	Digoxin	ENSG00000164867	NOS3	102	0.5456
CoXRNAseq	Atrial fibrillation	GWAS	DrugBank/DGIdb	DB00758	Clopidogrel	ENSG00000164867	NOS3	102	0.5456
CoXRNAseq	Atrial fibrillation	GWAS	DrugBank/DGIdb	DB00945	Acetylsalicylic acid	ENSG00000164867	NOS3	102	0.5456
CoXRNAseq	Atrial fibrillation	GWAS	DrugBank/DGIdb	DB04855	Dronedarone	ENSG00000171385	KCND3	125	0.668628
CoXRNAseq	Atrial fibrillation	GWAS	DrugBank/DGIdb	DB06217	Vernakalant	ENSG00000171385	KCND3	125	0.668628
CoXRNAseq	Atrial fibrillation	GWAS	DrugBank/DGIdb	DB04855	Dronedarone	ENSG00000183873	SCN5A	182	0.973522
CoXRNAseq	Atrial fibrillation	GWAS	DrugBank/DGIdb	DB01195	Flecainide	ENSG00000183873	SCN5A	182	0.973522
CoXRNAseq	Atrial fibrillation	GWAS	DrugBank/DGIdb	DB01035	Procainamide	ENSG00000183873	SCN5A	182	0.973522
CoXRNAseq	Atrial fibrillation	GWAS	DrugBank/DGIdb	DB01118	Amiodarone	ENSG00000183873	SCN5A	182	0.973522
CoXRNAseq	Atrial fibrillation	GWAS	DrugBank/DGIdb	DB00908	Quinidine	ENSG00000183873	SCN5A	182	0.973522
CoXRNAseq	Atrial fibrillation	GWAS	DrugBank/DGIdb	DB01182	Propafenone	ENSG00000183873	SCN5A	182	0.973522
CoXRNAseq	Atrial fibrillation	GWAS	DrugBank/DGIdb	DB06217	Vernakalant	ENSG00000183873	SCN5A	182	0.973522
CoXRNAseq	Atrial fibrillation	GWAS	DrugBank/STITCH	DB00945	Acetylsalicylic acid	ENSG00000054654	SYNE2	78	0.417224
CoXRNAseq	Atrial fibrillation	GWAS	DrugBank/STITCH	DB04855	Dronedarone	ENSG00000055118	KCNH2	89	0.476063
CoXRNAseq	Atrial fibrillation	GWAS	DrugBank/STITCH	DB00204	Dofetilide	ENSG00000055118	KCNH2	89	0.476063
CoXRNAseq	Atrial fibrillation	GWAS	DrugBank/STITCH	DB00908	Quinidine	ENSG00000055118	KCNH2	89	0.476063
CoXRNAseq	Atrial fibrillation	GWAS	DrugBank/STITCH	DB00571	Propranolol	ENSG00000055118	KCNH2	89	0.476063
CoXRNAseq	Atrial fibrillation	GWAS	DrugBank/STITCH	DB00308	Ibutilide	ENSG00000055118	KCNH2	89	0.476063
CoXRNAseq	Atrial fibrillation	GWAS	DrugBank/STITCH	DB01136	Carvedilol	ENSG00000055118	KCNH2	89	0.476063
CoXRNAseq	Atrial fibrillation	GWAS	DrugBank/STITCH	DB01118	Amiodarone	ENSG00000055118	KCNH2	89	0.476063
STRING	Atrial fibrillation	GWAS	DrugBank/STITCH	DB01195	Flecainide	ENSG00000138622	HCN4	10	0.0538416
STRING	Atrial fibrillation	GWAS	DrugBank/STITCH	DB00335	Atenolol	ENSG00000140836	ZFHX3	5	0.0269208
STRING	Atrial fibrillation	GWAS	DrugBank/STITCH	DB00264	Metoprolol	ENSG00000163485	ADORA1	27	0.145372
STRING	Atrial fibrillation	GWAS	DrugBank/STITCH	DB00661	Verapamil	ENSG00000164867	NOS3	85	0.457654
STRING	Atrial fibrillation	GWAS	DrugBank/STITCH	DB00945	Acetylsalicylic acid	ENSG00000164867	NOS3	85	0.457654
STRING	Atrial fibrillation	GWAS	DrugBank/STITCH	DB01396	Digitoxin	ENSG00000164867	NOS3	85	0.457654
STRING	Atrial fibrillation	GWAS	DrugBank/STITCH	DB00661	Verapamil	ENSG00000171385	KCND3	106	0.570721
STRING	Atrial fibrillation	GWAS	DrugBank/STITCH	DB00908	Quinidine	ENSG00000183873	SCN5A	163	0.877618
STRING	Atrial fibrillation	GWAS	DrugBank/STITCH	DB00571	Propranolol	ENSG00000183873	SCN5A	163	0.877618
STRING	Atrial fibrillation	GWAS	DrugBank/STITCH	DB01182	Propafenone	ENSG00000183873	SCN5A	163	0.877618
STRING	Atrial fibrillation	GWAS	DrugBank/STITCH	DB01035	Procainamide	ENSG00000183873	SCN5A	163	0.877618
STRING	Atrial fibrillation	GWAS	DrugBank/STITCH	DB01195	Flecainide	ENSG00000183873	SCN5A	163	0.877618
STRING	Atrial fibrillation	GWAS	DrugBank/STITCH	DB00335	Atenolol	ENSG00000186868	MAPT	129	0.694557
STRING	Atrial fibrillation	GWAS	ChEMBL/ChEMBL	CHEMBL473	DOFETILIDE	ENSG00000055118	KCNH2	84	0.452269
STRING	Atrial fibrillation	GWAS	ChEMBL/ChEMBL	CHEMBL184412	DRONEDARONE	ENSG00000138622	HCN4	10	0.0538416
STRING	Atrial fibrillation	GWAS	ChEMBL/ChEMBL	CHEMBL631	PROPAFENONE	ENSG00000183873	SCN5A	163	0.877618
STRING	Atrial fibrillation	GWAS	ChEMBL/ChEMBL	CHEMBL184412	DRONEDARONE	ENSG00000183873	SCN5A	163	0.877618
STRING	Atrial fibrillation	GWAS	ChEMBL/ChEMBL	CHEMBL631	PROPAFENONE	ENSG00000185313	SCN10A	28	0.150756
STRING	Atrial fibrillation	GWAS	ChEMBL/ChEMBL	CHEMBL184412	DRONEDARONE	ENSG00000185313	SCN10A	28	0.150756
STRING	Atrial fibrillation	eQTL-GWAS	Ruiz/DGIdb	DB00661	verapamil	ENSG00000055118	KCNH2	145	0.780703
STRING	Atrial fibrillation	eQTL-GWAS	Ruiz/DGIdb	DB04855	dronedarone	ENSG00000055118	KCNH2	145	0.780703
STRING	Atrial fibrillation	eQTL-GWAS	Ruiz/DGIdb	DB01195	flecainide	ENSG00000055118	KCNH2	145	0.780703
STRING	Atrial fibrillation	eQTL-GWAS	Ruiz/DGIdb	DB01035	procainamide	ENSG00000055118	KCNH2	145	0.780703
STRING	Atrial fibrillation	eQTL-GWAS	Ruiz/DGIdb	DB00908	quinidine	ENSG00000055118	KCNH2	145	0.780703
STRING	Atrial fibrillation	eQTL-GWAS	Ruiz/DGIdb	DB00280	disopyramide	ENSG00000055118	KCNH2	145	0.780703
STRING	Atrial fibrillation	eQTL-GWAS	Ruiz/DGIdb	DB00308	ibutilide	ENSG00000055118	KCNH2	145	0.780703
STRING	Atrial fibrillation	eQTL-GWAS	Ruiz/DGIdb	DB00204		ENSG00000055118	KCNH2	145	0.780703
STRING	Atrial fibrillation	eQTL-GWAS	Ruiz/DGIdb	DB00489	sotalol	ENSG00000055118	KCNH2	145	0.780703
STRING	Atrial fibrillation	eQTL-GWAS	Ruiz/DGIdb	DB01182	propafenone	ENSG00000055118	KCNH2	145	0.780703
CoXRNAseq	Atrial fibrillation	GWAS	Ruiz/DGIdb	DB00661	verapamil	ENSG00000055118	KCNH2	89	0.476063
CoXRNAseq	Atrial fibrillation	GWAS	Ruiz/DGIdb	DB04855	dronedarone	ENSG00000055118	KCNH2	89	0.476063
CoXRNAseq	Atrial fibrillation	GWAS	Ruiz/DGIdb	DB01195	flecainide	ENSG00000055118	KCNH2	89	0.476063
CoXRNAseq	Atrial fibrillation	GWAS	Ruiz/DGIdb	DB01035	procainamide	ENSG00000055118	KCNH2	89	0.476063
FAVA	Atrial fibrillation	eQTL-GWAS	DrugBank/DGIdb	DB01396	Digitoxin	ENSG00000113580	NR3C1	39	0.246383
FAVA	Atrial fibrillation	eQTL-GWAS	DrugBank/DGIdb	DB00661	Verapamil	ENSG00000120457	KCNJ5	135	0.852865
FAVA	Atrial fibrillation	eQTL-GWAS	DrugBank/DGIdb	DB00661	Verapamil	ENSG00000122861	PLAU	61	0.385369
FAVA	Atrial fibrillation	eQTL-GWAS	DrugBank/DGIdb	DB01109	Heparin	ENSG00000126218	F10	88	0.555942
FAVA	Atrial fibrillation	eQTL-GWAS	DrugBank/DGIdb	DB00390	Digoxin	ENSG00000129244	ATP1B2	115	0.726515
FAVA	Atrial fibrillation	eQTL-GWAS	DrugBank/DGIdb	DB01396	Digitoxin	ENSG00000129244	ATP1B2	115	0.726515
FAVA	Atrial fibrillation	eQTL-GWAS	DrugBank/DGIdb	DB00682	Warfarin	ENSG00000163631	ALB	155	0.979215
FAVA	Atrial fibrillation	eQTL-GWAS	DrugBank/STITCH	DB00945	Acetylsalicylic acid	ENSG00000054654	SYNE2	6	0.0379051
CoXRNAseq	Atrial fibrillation	GWAS	DrugBank/STITCH	DB00661	Verapamil	ENSG00000055118	KCNH2	89	0.476063
CoXRNAseq	Atrial fibrillation	GWAS	DrugBank/STITCH	DB01182	Propafenone	ENSG00000055118	KCNH2	89	0.476063
CoXRNAseq	Atrial fibrillation	GWAS	DrugBank/STITCH	DB00390	Digoxin	ENSG00000055118	KCNH2	89	0.476063
CoXRNAseq	Atrial fibrillation	GWAS	DrugBank/STITCH	DB00264	Metoprolol	ENSG00000055118	KCNH2	89	0.476063
CoXRNAseq	Atrial fibrillation	GWAS	DrugBank/STITCH	DB01195	Flecainide	ENSG00000055118	KCNH2	89	0.476063
CoXRNAseq	Atrial fibrillation	GWAS	DrugBank/STITCH	DB00489	Sotalol	ENSG00000055118	KCNH2	89	0.476063
CoXRNAseq	Atrial fibrillation	GWAS	DrugBank/STITCH	DB00945	Acetylsalicylic acid	ENSG00000077150	NFKB2	149	0.797005
CoXRNAseq	Atrial fibrillation	GWAS	DrugBank/STITCH	DB01118	Amiodarone	ENSG00000080709	KCNN2	158	0.845146
CoXRNAseq	Atrial fibrillation	GWAS	DrugBank/STITCH	DB00571	Propranolol	ENSG00000120738	EGR1	93	0.497459
CoXRNAseq	Atrial fibrillation	GWAS	DrugBank/STITCH	DB01396	Digitoxin	ENSG00000120738	EGR1	93	0.497459
CoXRNAseq	Atrial fibrillation	GWAS	DrugBank/STITCH	DB01195	Flecainide	ENSG00000138622	HCN4	13	0.0695373
CoXRNAseq	Atrial fibrillation	GWAS	DrugBank/STITCH	DB00335	Atenolol	ENSG00000140836	ZFHX3	6	0.0320941
CoXRNAseq	Atrial fibrillation	GWAS	DrugBank/STITCH	DB00264	Metoprolol	ENSG00000163485	ADORA1	30	0.160471
CoXRNAseq	Atrial fibrillation	GWAS	DrugBank/STITCH	DB00661	Verapamil	ENSG00000164867	NOS3	102	0.5456
CoXRNAseq	Atrial fibrillation	GWAS	DrugBank/STITCH	DB00945	Acetylsalicylic acid	ENSG00000164867	NOS3	102	0.5456
FAVA	Atrial fibrillation	eQTL-GWAS	Ruiz/DGIdb	DB00390	digoxin	ENSG00000113580	NR3C1	39	0.246383
FAVA	Atrial fibrillation	eQTL-GWAS	Ruiz/DGIdb	DB01396	Digitoxin	ENSG00000113580	NR3C1	39	0.246383
FAVA	Atrial fibrillation	eQTL-GWAS	Ruiz/DGIdb	DB00661	verapamil	ENSG00000120457	KCNJ5	135	0.852865
FAVA	Atrial fibrillation	eQTL-GWAS	Ruiz/DGIdb	DB00661	verapamil	ENSG00000122861	PLAU	61	0.385369
FAVA	Atrial fibrillation	eQTL-GWAS	Ruiz/DGIdb	DB06605	apixaban	ENSG00000126218	F10	88	0.555942
FAVA	Atrial fibrillation	eQTL-GWAS	Ruiz/DGIdb	DB06228	rivaroxaban	ENSG00000126218	F10	88	0.555942
FAVA	Atrial fibrillation	eQTL-GWAS	Ruiz/DGIdb	DB09075	edoxaban	ENSG00000126218	F10	88	0.555942
FAVA	Atrial fibrillation	eQTL-GWAS	Ruiz/DGIdb	DB01078	deslanoside	ENSG00000129244	ATP1B2	115	0.726515
FAVA	Atrial fibrillation	eQTL-GWAS	Ruiz/DGIdb	DB00390	digoxin	ENSG00000129244	ATP1B2	115	0.726515
FAVA	Atrial fibrillation	eQTL-GWAS	Ruiz/DGIdb	DB01396	Digitoxin	ENSG00000129244	ATP1B2	115	0.726515
FAVA	Atrial fibrillation	eQTL-GWAS	Ruiz/DGIdb	DB00682	warfarin	ENSG00000163631	ALB	155	0.979215
FAVA	Atrial fibrillation	eQTL-GWAS	Ruiz/STITCH	DB06605	apixaban	ENSG00000126218	F10	88	0.555942
FAVA	Atrial fibrillation	eQTL-GWAS	Ruiz/STITCH	DB06228	rivaroxaban	ENSG00000126218	F10	88	0.555942
FAVA	Atrial fibrillation	eQTL-GWAS	Ruiz/STITCH	DB00335	atenolol-(+/-)	ENSG00000186868	MAPT	126	0.796007
FAVA	Atrial fibrillation	eQTL-GWAS	DrugBank/DGIdb	DB00945	Acetylsalicylic acid	ENSG00000011523	CEP68	11	0.0694927
FAVA	Atrial fibrillation	eQTL-GWAS	DrugBank/DGIdb	DB00335	Atenolol	ENSG00000107960	STN1	25	0.157938
FAVA	Atrial fibrillation	eQTL-GWAS	DrugBank/DGIdb	DB00390	Digoxin	ENSG00000113580	NR3C1	39	0.246383
FAVA	Atrial fibrillation	eQTL-GWAS	ChEMBL/ChEMBL	CHEMBL631	PROPAFENONE	ENSG00000185313	SCN10A	51	0.322193
FAVA	Atrial fibrillation	eQTL-GWAS	ChEMBL/ChEMBL	CHEMBL184412	DRONEDARONE	ENSG00000185313	SCN10A	51	0.322193
FAVA	Atrial fibrillation	pQTL-GWAS	Ruiz/DGIdb	DB00661	verapamil	ENSG00000122861	PLAU	85	0.536989
FAVA	Atrial fibrillation	pQTL-GWAS	Ruiz/DGIdb	DB00682	warfarin	ENSG00000183087	GAS6	114	0.720197
FAVA	Atrial fibrillation	pQTL-GWAS	Ruiz/STITCH	DB00571	propranolol	ENSG00000116678	LEPR	111	0.701245
FAVA	Atrial fibrillation	pQTL-GWAS	Ruiz/STITCH	DB00571	propranolol	ENSG00000117984	CTSD	23	0.145303
FAVA	Atrial fibrillation	pQTL-GWAS	DrugBank/DGIdb	DB00661	Verapamil	ENSG00000122861	PLAU	85	0.536989
FAVA	Atrial fibrillation	pQTL-GWAS	DrugBank/DGIdb	DB00945	Acetylsalicylic acid	ENSG00000164342	TLR3	36	0.227431
FAVA	Atrial fibrillation	pQTL-GWAS	DrugBank/DGIdb	DB00945	Acetylsalicylic acid	ENSG00000171428	NAT1	16	0.10108
FAVA	Atrial fibrillation	eQTL-GWAS	DrugBank/STITCH	DB00335	Atenolol	ENSG00000186868	MAPT	126	0.796007
FAVA	Atrial fibrillation	eQTL-GWAS	ChEMBL/ChEMBL	CHEMBL231779	APIXABAN	ENSG00000126218	F10	88	0.555942
FAVA	Atrial fibrillation	eQTL-GWAS	ChEMBL/ChEMBL	CHEMBL1269025	EDOXABAN	ENSG00000126218	F10	88	0.555942
FAVA	Atrial fibrillation	eQTL-GWAS	ChEMBL/ChEMBL	CHEMBL198362	RIVAROXABAN	ENSG00000126218	F10	88	0.555942
CoXRNAseq	Atrial fibrillation	GWAS	DrugBank/STITCH	DB00571	Propranolol	ENSG00000183873	SCN5A	182	0.973522
CoXRNAseq	Atrial fibrillation	GWAS	DrugBank/STITCH	DB01182	Propafenone	ENSG00000183873	SCN5A	182	0.973522
CoXRNAseq	Atrial fibrillation	GWAS	DrugBank/STITCH	DB01035	Procainamide	ENSG00000183873	SCN5A	182	0.973522
CoXRNAseq	Atrial fibrillation	GWAS	DrugBank/STITCH	DB01195	Flecainide	ENSG00000183873	SCN5A	182	0.973522
CoXRNAseq	Atrial fibrillation	GWAS	ChEMBL/ChEMBL	CHEMBL473	DOFETILIDE	ENSG00000055118	KCNH2	89	0.476063
CoXRNAseq	Atrial fibrillation	GWAS	ChEMBL/ChEMBL	CHEMBL184412	DRONEDARONE	ENSG00000138622	HCN4	13	0.0695373
CoXRNAseq	Atrial fibrillation	GWAS	ChEMBL/ChEMBL	CHEMBL631	PROPAFENONE	ENSG00000183873	SCN5A	182	0.973522
CoXRNAseq	Atrial fibrillation	GWAS	ChEMBL/ChEMBL	CHEMBL184412	DRONEDARONE	ENSG00000183873	SCN5A	182	0.973522
CoXRNAseq	Atrial fibrillation	GWAS	ChEMBL/ChEMBL	CHEMBL631	PROPAFENONE	ENSG00000185313	SCN10A	33	0.176518
FAVA	Atrial fibrillation	pQTL-GWAS	DrugBank/DGIdb	DB00682	Warfarin	ENSG00000183087	GAS6	114	0.720197
CoXRNAseq	Atrial fibrillation	GWAS	DrugBank/STITCH	DB01396	Digitoxin	ENSG00000164867	NOS3	102	0.5456
CoXRNAseq	Atrial fibrillation	GWAS	DrugBank/STITCH	DB00661	Verapamil	ENSG00000171385	KCND3	125	0.668628
CoXRNAseq	Atrial fibrillation	GWAS	DrugBank/STITCH	DB00908	Quinidine	ENSG00000183873	SCN5A	182	0.973522
FAVA	Atrial fibrillation	pQTL-GWAS	DrugBank/STITCH	DB00945	Acetylsalicylic acid	ENSG00000102882	MAPK3	50	0.315876
FAVA	Atrial fibrillation	pQTL-GWAS	DrugBank/STITCH	DB00571	Propranolol	ENSG00000116678	LEPR	111	0.701245
FAVA	Atrial fibrillation	pQTL-GWAS	DrugBank/STITCH	DB00571	Propranolol	ENSG00000117984	CTSD	23	0.145303
FAVA	Atrial fibrillation	pQTL-GWAS	DrugBank/STITCH	DB01118	Amiodarone	ENSG00000167701	GPT	143	0.903405
CoXRNAseq	Atrial fibrillation	eQTL-GWAS	Ruiz/DGIdb	DB01195	flecainide	ENSG00000055118	KCNH2	151	0.807703
CoXRNAseq	Atrial fibrillation	GWAS	ChEMBL/ChEMBL	CHEMBL184412	DRONEDARONE	ENSG00000185313	SCN10A	33	0.176518
CoXRNAseq	Atrial fibrillation	eQTL-GWAS	Ruiz/DGIdb	DB00661	verapamil	ENSG00000055118	KCNH2	151	0.807703
CoXRNAseq	Atrial fibrillation	eQTL-GWAS	Ruiz/DGIdb	DB04855	dronedarone	ENSG00000055118	KCNH2	151	0.807703
FAVA	Atrial fibrillation	pQTL-GWAS	DrugBank/DGIdb	DB00758	Clopidogrel	ENSG00000187800	PEAR1	33	0.208478
FAVA	Atrial fibrillation	pQTL-GWAS	DrugBank/DGIdb	DB00945	Acetylsalicylic acid	ENSG00000187800	PEAR1	33	0.208478
STRING	Asthma	eQTL-GWAS	DrugBank/DGIdb	DB00741	Hydrocortisone	ENSG00000141736	ERBB2	19	0.102299
STRING	Asthma	eQTL-GWAS	DrugBank/DGIdb	DB01303	Oxtriphylline	ENSG00000163485	ADORA1	151	0.813008
STRING	Asthma	eQTL-GWAS	DrugBank/DGIdb	DB00635	Prednisone	ENSG00000107485	GATA3	12	0.0646099
STRING	Asthma	eQTL-GWAS	DrugBank/DGIdb	DB01234	Dexamethasone	ENSG00000107485	GATA3	12	0.0646099
STRING	Asthma	eQTL-GWAS	Ruiz/STITCH	DB00635	prednisone	ENSG00000204525	HLA-C	81	0.436117
STRING	Asthma	eQTL-GWAS	Ruiz/STITCH	DB00635	prednisone	ENSG00000206503	HLA-A	177	0.952996
STRING	Asthma	eQTL-GWAS	DrugBank/DGIdb	DB00651	Dyphylline	ENSG00000163485	ADORA1	151	0.813008
STRING	Asthma	eQTL-GWAS	Ruiz/STITCH	DB00435	Nitric Oxide	ENSG00000204287	HLA-DRA	22	0.118452
STRING	Asthma	pQTL-GWAS	Ruiz/DGIdb	DB00091	cyclosporine	ENSG00000162747	FCGR3B	171	0.920691
STRING	Asthma	pQTL-GWAS	Ruiz/DGIdb	DB01166	cilostazol	ENSG00000165092	ALDH1A1	167	0.899155
STRING	Asthma	eQTL-GWAS	DrugBank/DGIdb	DB12159	Dupilumab	ENSG00000077238	IL4R	67	0.360739
STRING	Asthma	pQTL-GWAS	Ruiz/DGIdb	DB00860	prednisolone	ENSG00000162747	FCGR3B	171	0.920691
STRING	Asthma	pQTL-GWAS	Ruiz/DGIdb	DB00668	epinephrine	ENSG00000232810	TNF	22	0.118452
STRING	Asthma	eQTL-GWAS	DrugBank/DGIdb	DB00277	Theophylline	ENSG00000163485	ADORA1	151	0.813008
STRING	Asthma	pQTL-GWAS	Ruiz/DGIdb	DB00091	cyclosporine	ENSG00000232810	TNF	22	0.118452
STRING	Asthma	pQTL-GWAS	Ruiz/DGIdb	DB01411	pranlukast	ENSG00000232810	TNF	22	0.118452
STRING	Asthma	pQTL-GWAS	Ruiz/DGIdb	DB00741	hydrocortisone	ENSG00000109320	NFKB1	36	0.19383
STRING	Asthma	pQTL-GWAS	Ruiz/DGIdb	DB00741	hydrocortisone	ENSG00000122861	PLAU	57	0.306897
STRING	Asthma	pQTL-GWAS	Ruiz/DGIdb	DB00635	prednisone	ENSG00000130203	APOE	58	0.312281
STRING	Asthma	pQTL-GWAS	Ruiz/DGIdb	DB00620	triamcinolone	ENSG00000130203	APOE	58	0.312281
STRING	Asthma	eQTL-GWAS	DrugBank/STITCH	DB00668	Epinephrine	ENSG00000136244	IL6	92	0.495343
STRING	Asthma	eQTL-GWAS	DrugBank/STITCH	DB01274	Arformoterol	ENSG00000136244	IL6	92	0.495343
STRING	Asthma	eQTL-GWAS	DrugBank/STITCH	DB00983	Formoterol	ENSG00000136244	IL6	92	0.495343
STRING	Asthma	eQTL-GWAS	DrugBank/STITCH	DB00860	Prednisolone	ENSG00000136244	IL6	92	0.495343
STRING	Asthma	eQTL-GWAS	DrugBank/STITCH	DB00967	Desloratadine	ENSG00000136244	IL6	92	0.495343
STRING	Asthma	eQTL-GWAS	DrugBank/STITCH	DB01222	Budesonide	ENSG00000136244	IL6	92	0.495343
STRING	Asthma	eQTL-GWAS	DrugBank/STITCH	DB00277	Theophylline	ENSG00000163485	ADORA1	151	0.813008
STRING	Asthma	eQTL-GWAS	DrugBank/DGIdb	DB01223	Aminophylline	ENSG00000163485	ADORA1	151	0.813008
STRING	Asthma	eQTL-GWAS	DrugBank/DGIdb	DB01234	Dexamethasone	ENSG00000166949	SMAD3	13	0.0699941
STRING	Asthma	eQTL-GWAS	DrugBank/STITCH	DB00741	Hydrocortisone	ENSG00000113520	IL4	95	0.511495
STRING	Asthma	eQTL-GWAS	DrugBank/STITCH	DB00860	Prednisolone	ENSG00000113520	IL4	95	0.511495
STRING	Asthma	eQTL-GWAS	DrugBank/STITCH	DB00471	Montelukast	ENSG00000113520	IL4	95	0.511495
STRING	Asthma	eQTL-GWAS	DrugBank/STITCH	DB00741	Hydrocortisone	ENSG00000136244	IL6	92	0.495343
STRING	Asthma	eQTL-GWAS	DrugBank/STITCH	DB00635	Prednisone	ENSG00000204525	HLA-C	81	0.436117
STRING	Asthma	eQTL-GWAS	DrugBank/STITCH	DB00635	Prednisone	ENSG00000206503	HLA-A	177	0.952996
STRING	Asthma	eQTL-GWAS	ChEMBL/ChEMBL	CHEMBL190	THEOPHYLLINE	ENSG00000163485	ADORA1	151	0.813008
STRING	Asthma	pQTL-GWAS	Ruiz/DGIdb	DB00368	norepinephrine	ENSG00000101751	POLI	29	0.156141
STRING	Asthma	pQTL-GWAS	Ruiz/DGIdb	DB01234	dexamethasone	ENSG00000102970	CCL17	135	0.726862
STRING	Asthma	pQTL-GWAS	Ruiz/DGIdb	DB00091	cyclosporine	ENSG00000102970	CCL17	135	0.726862
STRING	Asthma	pQTL-GWAS	Ruiz/DGIdb	DB00741	hydrocortisone	ENSG00000102970	CCL17	135	0.726862
STRING	Asthma	pQTL-GWAS	Ruiz/DGIdb	DB01411	pranlukast	ENSG00000109320	NFKB1	36	0.19383
STRING	Asthma	pQTL-GWAS	Ruiz/DGIdb	DB00852	Pseudoephedrine	ENSG00000109320	NFKB1	36	0.19383
STRING	Asthma	pQTL-GWAS	Ruiz/DGIdb	DB00620	triamcinolone	ENSG00000109320	NFKB1	36	0.19383
STRING	Asthma	GWAS	Ruiz/DGIdb	DB00635	prednisone	ENSG00000081237	PTPRC	135	0.726862
STRING	Asthma	GWAS	Ruiz/DGIdb	DB00741	hydrocortisone	ENSG00000081237	PTPRC	135	0.726862
STRING	Asthma	GWAS	Ruiz/DGIdb	DB00635	prednisone	ENSG00000107485	GATA3	99	0.533032
STRING	Asthma	GWAS	Ruiz/DGIdb	DB01234	dexamethasone	ENSG00000107485	GATA3	99	0.533032
STRING	Asthma	GWAS	Ruiz/DGIdb	DB01234	dexamethasone	ENSG00000123374	CDK2	76	0.409196
STRING	Asthma	GWAS	Ruiz/DGIdb	DB00277	Theophylline	ENSG00000134460	IL2RA	57	0.306897
STRING	Asthma	GWAS	Ruiz/DGIdb	DB00959	methylprednisolone	ENSG00000134460	IL2RA	57	0.306897
STRING	Asthma	GWAS	Ruiz/DGIdb	DB05266	ibudilast	ENSG00000136244	IL6	96	0.516879
STRING	Asthma	GWAS	Ruiz/DGIdb	DB00741	hydrocortisone	ENSG00000141736	ERBB2	3	0.0161525
STRING	Asthma	GWAS	Ruiz/DGIdb	DB01064	isoprenaline	ENSG00000164400	CSF2	175	0.942228
STRING	Asthma	pQTL-GWAS	Ruiz/DGIdb	DB00852	Pseudoephedrine	ENSG00000232810	TNF	22	0.118452
STRING	Asthma	pQTL-GWAS	Ruiz/DGIdb	DB01407	clenbuterol	ENSG00000232810	TNF	22	0.118452
STRING	Asthma	pQTL-GWAS	Ruiz/STITCH	DB00435	Nitric Oxide	ENSG00000090339	ICAM1	64	0.344586
STRING	Asthma	pQTL-GWAS	Ruiz/STITCH	DB00983	formoterol	ENSG00000090339	ICAM1	64	0.344586
STRING	Asthma	pQTL-GWAS	Ruiz/STITCH	DB01274	Arformoterol	ENSG00000090339	ICAM1	64	0.344586
STRING	Asthma	pQTL-GWAS	Ruiz/STITCH	DB01222	budesonide	ENSG00000090339	ICAM1	64	0.344586
STRING	Asthma	pQTL-GWAS	Ruiz/STITCH	DB00163	Vitamin E	ENSG00000102882	MAPK3	86	0.463038
STRING	Asthma	pQTL-GWAS	Ruiz/STITCH	DB00983	formoterol	ENSG00000102882	MAPK3	86	0.463038
STRING	Asthma	pQTL-GWAS	Ruiz/STITCH	DB01274	Arformoterol	ENSG00000102882	MAPK3	86	0.463038
STRING	Asthma	pQTL-GWAS	Ruiz/STITCH	DB00443	betamethasone	ENSG00000102882	MAPK3	86	0.463038
STRING	Asthma	pQTL-GWAS	Ruiz/STITCH	DB01234	dexamethasone	ENSG00000102882	MAPK3	86	0.463038
STRING	Asthma	pQTL-GWAS	Ruiz/STITCH	DB00741	hydrocortisone	ENSG00000104918	RETN	116	0.624563
STRING	Asthma	pQTL-GWAS	Ruiz/STITCH	DB00163	Vitamin E	ENSG00000109320	NFKB1	36	0.19383
STRING	Asthma	pQTL-GWAS	Ruiz/STITCH	DB00871	terbutaline	ENSG00000109320	NFKB1	36	0.19383
STRING	Asthma	eQTL-GWAS	DrugBank/STITCH	DB01303	Oxtriphylline	ENSG00000163485	ADORA1	151	0.813008
STRING	Asthma	eQTL-GWAS	DrugBank/STITCH	DB01223	Aminophylline	ENSG00000163485	ADORA1	151	0.813008
STRING	Asthma	eQTL-GWAS	DrugBank/STITCH	DB00651	Dyphylline	ENSG00000163485	ADORA1	151	0.813008
STRING	Asthma	eQTL-GWAS	DrugBank/STITCH	DB00277	Theophylline	ENSG00000169194	IL13	20	0.107683
STRING	Asthma	eQTL-GWAS	DrugBank/STITCH	DB01222	Budesonide	ENSG00000169194	IL13	20	0.107683
STRING	Asthma	eQTL-GWAS	DrugBank/STITCH	DB00471	Montelukast	ENSG00000169194	IL13	20	0.107683
STRING	Asthma	GWAS	Ruiz/STITCH	DB00983	formoterol	ENSG00000136244	IL6	96	0.516879
STRING	Asthma	GWAS	Ruiz/STITCH	DB01274	Arformoterol	ENSG00000136244	IL6	96	0.516879
STRING	Asthma	GWAS	Ruiz/STITCH	DB05266	ibudilast	ENSG00000136244	IL6	96	0.516879
STRING	Asthma	GWAS	Ruiz/STITCH	DB00860	prednisolone	ENSG00000136244	IL6	96	0.516879
STRING	Asthma	GWAS	Ruiz/STITCH	DB01222	budesonide	ENSG00000136244	IL6	96	0.516879
STRING	Asthma	GWAS	Ruiz/STITCH	DB00091	cyclosporine	ENSG00000138684	IL21	144	0.775319
STRING	Asthma	GWAS	Ruiz/STITCH	DB00277	Theophylline	ENSG00000164400	CSF2	175	0.942228
STRING	Asthma	GWAS	Ruiz/STITCH	DB00443	betamethasone	ENSG00000164400	CSF2	175	0.942228
STRING	Asthma	GWAS	Ruiz/STITCH	DB01234	dexamethasone	ENSG00000164400	CSF2	175	0.942228
STRING	Asthma	GWAS	Ruiz/STITCH	DB01222	budesonide	ENSG00000164400	CSF2	175	0.942228
STRING	Asthma	GWAS	Ruiz/STITCH	DB00277	Theophylline	ENSG00000169194	IL13	7	0.0376891
STRING	Asthma	GWAS	Ruiz/STITCH	DB00091	cyclosporine	ENSG00000169194	IL13	7	0.0376891
STRING	Asthma	GWAS	Ruiz/STITCH	DB01222	budesonide	ENSG00000169194	IL13	7	0.0376891
STRING	Asthma	GWAS	Ruiz/STITCH	DB00471	montelukast	ENSG00000169194	IL13	7	0.0376891
STRING	Asthma	GWAS	Ruiz/STITCH	DB00435	Nitric Oxide	ENSG00000170266	GLB1	94	0.506111
STRING	Asthma	GWAS	Ruiz/STITCH	DB00435	Nitric Oxide	ENSG00000204287	HLA-DRA	4	0.0215366
STRING	Asthma	GWAS	Ruiz/STITCH	DB00635	prednisone	ENSG00000204525	HLA-C	55	0.296129
STRING	Asthma	GWAS	Ruiz/STITCH	DB00635	prednisone	ENSG00000206503	HLA-A	136	0.732246
STRING	Asthma	GWAS	Ruiz/STITCH	DB00741	hydrocortisone	ENSG00000232810	TNF	52	0.279976
STRING	Asthma	GWAS	Ruiz/STITCH	DB00668	epinephrine	ENSG00000232810	TNF	52	0.279976
STRING	Asthma	GWAS	Ruiz/DGIdb	DB01166	cilostazol	ENSG00000164400	CSF2	175	0.942228
STRING	Asthma	GWAS	Ruiz/DGIdb	DB01234	dexamethasone	ENSG00000166949	SMAD3	13	0.0699941
STRING	Asthma	GWAS	Ruiz/DGIdb	DB00668	epinephrine	ENSG00000168496	FEN1	158	0.850697
STRING	Asthma	GWAS	Ruiz/DGIdb	DB00368	norepinephrine	ENSG00000168496	FEN1	158	0.850697
STRING	Asthma	GWAS	Ruiz/DGIdb	DB01064	isoprenaline	ENSG00000204371	EHMT2	85	0.457654
STRING	Asthma	GWAS	Ruiz/DGIdb	DB00277	Theophylline	ENSG00000204371	EHMT2	85	0.457654
STRING	Asthma	GWAS	Ruiz/DGIdb	DB00221	isoetharine	ENSG00000204371	EHMT2	85	0.457654
STRING	Asthma	GWAS	Ruiz/DGIdb	DB00368	norepinephrine	ENSG00000204371	EHMT2	85	0.457654
STRING	Asthma	GWAS	Ruiz/DGIdb	DB00091	cyclosporine	ENSG00000232810	TNF	52	0.279976
STRING	Asthma	GWAS	Ruiz/DGIdb	DB01411	pranlukast	ENSG00000232810	TNF	52	0.279976
STRING	Asthma	GWAS	Ruiz/DGIdb	DB00668	epinephrine	ENSG00000232810	TNF	52	0.279976
STRING	Asthma	GWAS	Ruiz/DGIdb	DB00852	Pseudoephedrine	ENSG00000232810	TNF	52	0.279976
STRING	Asthma	GWAS	Ruiz/DGIdb	DB01407	clenbuterol	ENSG00000232810	TNF	52	0.279976
STRING	Asthma	GWAS	Ruiz/STITCH	DB00443	betamethasone	ENSG00000123374	CDK2	76	0.409196
STRING	Asthma	GWAS	Ruiz/STITCH	DB01234	dexamethasone	ENSG00000123374	CDK2	76	0.409196
STRING	Asthma	GWAS	Ruiz/STITCH	DB01166	cilostazol	ENSG00000123384	LRP1	80	0.430733
STRING	Asthma	GWAS	Ruiz/STITCH	DB00163	Vitamin E	ENSG00000136244	IL6	96	0.516879
STRING	Asthma	GWAS	Ruiz/STITCH	DB00741	hydrocortisone	ENSG00000136244	IL6	96	0.516879
STRING	Asthma	GWAS	Ruiz/STITCH	DB00668	epinephrine	ENSG00000136244	IL6	96	0.516879
STRING	Asthma	GWAS	Ruiz/STITCH	DB00368	norepinephrine	ENSG00000136244	IL6	96	0.516879
STRING	Asthma	pQTL-GWAS	Ruiz/STITCH	DB00741	hydrocortisone	ENSG00000146674	IGFBP3	154	0.829161
STRING	Asthma	pQTL-GWAS	Ruiz/STITCH	DB07615	tranilast	ENSG00000167325	RRM1	122	0.656867
STRING	Asthma	pQTL-GWAS	Ruiz/STITCH	DB00435	Nitric Oxide	ENSG00000170266	GLB1	27	0.145372
STRING	Asthma	pQTL-GWAS	Ruiz/STITCH	DB00163	Vitamin E	ENSG00000181092	ADIPOQ	111	0.597642
STRING	Asthma	pQTL-GWAS	Ruiz/STITCH	DB00741	hydrocortisone	ENSG00000181092	ADIPOQ	111	0.597642
STRING	Asthma	pQTL-GWAS	Ruiz/STITCH	DB00741	hydrocortisone	ENSG00000232810	TNF	22	0.118452
STRING	Asthma	pQTL-GWAS	Ruiz/STITCH	DB00668	epinephrine	ENSG00000232810	TNF	22	0.118452
STRING	Asthma	pQTL-GWAS	Ruiz/STITCH	DB00443	betamethasone	ENSG00000232810	TNF	22	0.118452
STRING	Asthma	pQTL-GWAS	Ruiz/STITCH	DB01234	dexamethasone	ENSG00000232810	TNF	22	0.118452
STRING	Asthma	pQTL-GWAS	Ruiz/STITCH	DB00972	azelastine	ENSG00000232810	TNF	22	0.118452
STRING	Asthma	pQTL-GWAS	DrugBank/DGIdb	DB01234	Dexamethasone	ENSG00000102970	CCL17	135	0.726862
STRING	Asthma	pQTL-GWAS	DrugBank/DGIdb	DB00741	Hydrocortisone	ENSG00000102970	CCL17	135	0.726862
STRING	Asthma	pQTL-GWAS	DrugBank/DGIdb	DB01411	Pranlukast	ENSG00000109320	NFKB1	36	0.19383
STRING	Asthma	pQTL-GWAS	DrugBank/DGIdb	DB00620	Triamcinolone	ENSG00000109320	NFKB1	36	0.19383
STRING	Asthma	pQTL-GWAS	DrugBank/DGIdb	DB00741	Hydrocortisone	ENSG00000109320	NFKB1	36	0.19383
STRING	Asthma	pQTL-GWAS	DrugBank/DGIdb	DB00741	Hydrocortisone	ENSG00000122861	PLAU	57	0.306897
STRING	Asthma	pQTL-GWAS	DrugBank/DGIdb	DB00635	Prednisone	ENSG00000130203	APOE	58	0.312281
STRING	Asthma	pQTL-GWAS	DrugBank/DGIdb	DB00620	Triamcinolone	ENSG00000130203	APOE	58	0.312281
STRING	Asthma	pQTL-GWAS	DrugBank/DGIdb	DB00860	Prednisolone	ENSG00000162747	FCGR3B	171	0.920691
STRING	Asthma	pQTL-GWAS	DrugBank/DGIdb	DB04465	Lactose	ENSG00000170266	GLB1	27	0.145372
STRING	Asthma	GWAS	Ruiz/STITCH	DB00443	betamethasone	ENSG00000232810	TNF	52	0.279976
STRING	Asthma	GWAS	Ruiz/STITCH	DB01234	dexamethasone	ENSG00000232810	TNF	52	0.279976
STRING	Asthma	GWAS	Ruiz/STITCH	DB00972	azelastine	ENSG00000232810	TNF	52	0.279976
STRING	Asthma	GWAS	DrugBank/DGIdb	DB12159	Dupilumab	ENSG00000077238	IL4R	44	0.236903
STRING	Asthma	GWAS	DrugBank/DGIdb	DB00635	Prednisone	ENSG00000081237	PTPRC	135	0.726862
STRING	Asthma	GWAS	DrugBank/DGIdb	DB00741	Hydrocortisone	ENSG00000081237	PTPRC	135	0.726862
STRING	Asthma	GWAS	DrugBank/DGIdb	DB00635	Prednisone	ENSG00000107485	GATA3	99	0.533032
STRING	Asthma	GWAS	DrugBank/DGIdb	DB01234	Dexamethasone	ENSG00000107485	GATA3	99	0.533032
STRING	Asthma	GWAS	DrugBank/DGIdb	DB01234	Dexamethasone	ENSG00000123374	CDK2	76	0.409196
STRING	Asthma	GWAS	DrugBank/DGIdb	DB00277	Theophylline	ENSG00000134460	IL2RA	57	0.306897
STRING	Asthma	GWAS	DrugBank/DGIdb	DB00959	Methylprednisolone	ENSG00000134460	IL2RA	57	0.306897
STRING	Asthma	GWAS	DrugBank/DGIdb	DB00741	Hydrocortisone	ENSG00000141736	ERBB2	3	0.0161525
STRING	Asthma	GWAS	DrugBank/DGIdb	DB01234	Dexamethasone	ENSG00000166949	SMAD3	13	0.0699941
STRING	Asthma	GWAS	DrugBank/DGIdb	DB00668	Epinephrine	ENSG00000168496	FEN1	158	0.850697
STRING	Asthma	GWAS	DrugBank/DGIdb	DB04465	Lactose	ENSG00000170266	GLB1	94	0.506111
STRING	Asthma	pQTL-GWAS	Ruiz/STITCH	DB00443	betamethasone	ENSG00000122861	PLAU	57	0.306897
STRING	Asthma	pQTL-GWAS	Ruiz/STITCH	DB01234	dexamethasone	ENSG00000122861	PLAU	57	0.306897
STRING	Asthma	pQTL-GWAS	Ruiz/STITCH	DB00959	methylprednisolone	ENSG00000122861	PLAU	57	0.306897
STRING	Asthma	pQTL-GWAS	Ruiz/STITCH	DB00091	cyclosporine	ENSG00000130203	APOE	58	0.312281
STRING	Asthma	pQTL-GWAS	Ruiz/STITCH	DB00741	hydrocortisone	ENSG00000137801	THBS1	123	0.662252
STRING	Asthma	eQTL-GWAS	Ruiz/STITCH	DB00983	formoterol	ENSG00000136244	IL6	92	0.495343
STRING	Asthma	eQTL-GWAS	Ruiz/STITCH	DB01274	Arformoterol	ENSG00000136244	IL6	92	0.495343
STRING	Asthma	eQTL-GWAS	Ruiz/STITCH	DB05266	ibudilast	ENSG00000136244	IL6	92	0.495343
STRING	Asthma	eQTL-GWAS	Ruiz/STITCH	DB00860	prednisolone	ENSG00000136244	IL6	92	0.495343
STRING	Asthma	eQTL-GWAS	Ruiz/STITCH	DB01222	budesonide	ENSG00000136244	IL6	92	0.495343
STRING	Asthma	eQTL-GWAS	Ruiz/STITCH	DB00277	Theophylline	ENSG00000163485	ADORA1	151	0.813008
STRING	Asthma	eQTL-GWAS	Ruiz/STITCH	DB01412	Theobromine	ENSG00000163485	ADORA1	151	0.813008
STRING	Asthma	eQTL-GWAS	Ruiz/STITCH	DB01303		ENSG00000163485	ADORA1	151	0.813008
STRING	Asthma	eQTL-GWAS	Ruiz/STITCH	DB01223	Aminophylline	ENSG00000163485	ADORA1	151	0.813008
STRING	Asthma	eQTL-GWAS	Ruiz/STITCH	DB00651	dyphylline	ENSG00000163485	ADORA1	151	0.813008
STRING	Asthma	eQTL-GWAS	Ruiz/STITCH	DB00277	Theophylline	ENSG00000169194	IL13	20	0.107683
STRING	Asthma	eQTL-GWAS	Ruiz/STITCH	DB00091	cyclosporine	ENSG00000169194	IL13	20	0.107683
STRING	Asthma	eQTL-GWAS	Ruiz/STITCH	DB01222	budesonide	ENSG00000169194	IL13	20	0.107683
STRING	Asthma	eQTL-GWAS	Ruiz/STITCH	DB00471	montelukast	ENSG00000169194	IL13	20	0.107683
CoXRNAseq	Asthma	GWAS	Ruiz/STITCH	DB00443	betamethasone	ENSG00000123374	CDK2	109	0.583044
CoXRNAseq	Asthma	GWAS	Ruiz/STITCH	DB01234	dexamethasone	ENSG00000123374	CDK2	109	0.583044
CoXRNAseq	Asthma	GWAS	Ruiz/STITCH	DB01166	cilostazol	ENSG00000123384	LRP1	97	0.518855
CoXRNAseq	Asthma	GWAS	Ruiz/STITCH	DB00091	cyclosporine	ENSG00000138684	IL21	116	0.620487
CoXRNAseq	Asthma	GWAS	Ruiz/STITCH	DB00277	Theophylline	ENSG00000169194	IL13	21	0.112329
CoXRNAseq	Asthma	GWAS	Ruiz/STITCH	DB00091	cyclosporine	ENSG00000169194	IL13	21	0.112329
CoXRNAseq	Asthma	GWAS	Ruiz/STITCH	DB01222	budesonide	ENSG00000169194	IL13	21	0.112329
CoXRNAseq	Asthma	GWAS	Ruiz/STITCH	DB00471	montelukast	ENSG00000169194	IL13	21	0.112329
CoXRNAseq	Asthma	GWAS	Ruiz/STITCH	DB00435	Nitric Oxide	ENSG00000170266	GLB1	105	0.561647
CoXRNAseq	Asthma	GWAS	Ruiz/STITCH	DB00435	Nitric Oxide	ENSG00000204287	HLA-DRA	5	0.0267451
CoXRNAseq	Asthma	GWAS	Ruiz/STITCH	DB00635	prednisone	ENSG00000204525	HLA-C	42	0.224659
CoXRNAseq	Asthma	GWAS	Ruiz/STITCH	DB00741	hydrocortisone	ENSG00000232810	TNF	84	0.449318
CoXRNAseq	Asthma	GWAS	Ruiz/STITCH	DB00668	epinephrine	ENSG00000232810	TNF	84	0.449318
CoXRNAseq	Asthma	GWAS	Ruiz/STITCH	DB00443	betamethasone	ENSG00000232810	TNF	84	0.449318
CoXRNAseq	Asthma	GWAS	Ruiz/STITCH	DB01234	dexamethasone	ENSG00000232810	TNF	84	0.449318
CoXRNAseq	Asthma	GWAS	Ruiz/STITCH	DB00972	azelastine	ENSG00000232810	TNF	84	0.449318
CoXRNAseq	Asthma	GWAS	DrugBank/DGIdb	DB12159	Dupilumab	ENSG00000077238	IL4R	54	0.288847
CoXRNAseq	Asthma	GWAS	DrugBank/DGIdb	DB01234	Dexamethasone	ENSG00000123374	CDK2	109	0.583044
CoXRNAseq	Asthma	GWAS	DrugBank/DGIdb	DB00277	Theophylline	ENSG00000134460	IL2RA	68	0.363734
CoXRNAseq	Asthma	GWAS	DrugBank/DGIdb	DB00959	Methylprednisolone	ENSG00000134460	IL2RA	68	0.363734
CoXRNAseq	Asthma	GWAS	DrugBank/DGIdb	DB00741	Hydrocortisone	ENSG00000141736	ERBB2	12	0.0641883
CoXRNAseq	Asthma	GWAS	DrugBank/DGIdb	DB01234	Dexamethasone	ENSG00000166949	SMAD3	6	0.0320941
CoXRNAseq	Asthma	GWAS	DrugBank/DGIdb	DB04465	Lactose	ENSG00000170266	GLB1	105	0.561647
CoXRNAseq	Asthma	GWAS	DrugBank/DGIdb	DB00277	Theophylline	ENSG00000204371	EHMT2	86	0.460016
CoXRNAseq	Asthma	GWAS	DrugBank/DGIdb	DB01411	Pranlukast	ENSG00000232810	TNF	84	0.449318
CoXRNAseq	Asthma	GWAS	DrugBank/DGIdb	DB00668	Epinephrine	ENSG00000232810	TNF	84	0.449318
CoXRNAseq	Asthma	GWAS	DrugBank/STITCH	DB01234	Dexamethasone	ENSG00000123374	CDK2	109	0.583044
CoXRNAseq	Asthma	GWAS	DrugBank/STITCH	DB00443	Betamethasone	ENSG00000123374	CDK2	109	0.583044
CoXRNAseq	Asthma	GWAS	DrugBank/STITCH	DB00277	Theophylline	ENSG00000169194	IL13	21	0.112329
CoXRNAseq	Asthma	GWAS	DrugBank/STITCH	DB01222	Budesonide	ENSG00000169194	IL13	21	0.112329
CoXRNAseq	Asthma	GWAS	DrugBank/STITCH	DB00471	Montelukast	ENSG00000169194	IL13	21	0.112329
CoXRNAseq	Asthma	GWAS	DrugBank/STITCH	DB00635	Prednisone	ENSG00000204525	HLA-C	42	0.224659
CoXRNAseq	Asthma	GWAS	DrugBank/STITCH	DB00874	Guaifenesin	ENSG00000215182	MUC5AC	166	0.887938
CoXRNAseq	Asthma	GWAS	DrugBank/STITCH	DB00741	Hydrocortisone	ENSG00000232810	TNF	84	0.449318
CoXRNAseq	Asthma	GWAS	DrugBank/STITCH	DB00668	Epinephrine	ENSG00000232810	TNF	84	0.449318
CoXRNAseq	Asthma	GWAS	DrugBank/STITCH	DB01234	Dexamethasone	ENSG00000232810	TNF	84	0.449318
CoXRNAseq	Asthma	GWAS	DrugBank/STITCH	DB00443	Betamethasone	ENSG00000232810	TNF	84	0.449318
CoXRNAseq	Asthma	eQTL-GWAS	Ruiz/DGIdb	DB00635	prednisone	ENSG00000107485	GATA3	12	0.0641883
CoXRNAseq	Asthma	eQTL-GWAS	Ruiz/DGIdb	DB01234	dexamethasone	ENSG00000107485	GATA3	12	0.0641883
CoXRNAseq	Asthma	eQTL-GWAS	Ruiz/DGIdb	DB05266	ibudilast	ENSG00000136244	IL6	165	0.882589
CoXRNAseq	Asthma	eQTL-GWAS	Ruiz/DGIdb	DB00741	hydrocortisone	ENSG00000141736	ERBB2	20	0.10698
CoXRNAseq	Asthma	eQTL-GWAS	Ruiz/DGIdb	DB01303		ENSG00000163485	ADORA1	174	0.93073
CoXRNAseq	Asthma	eQTL-GWAS	Ruiz/DGIdb	DB00651	dyphylline	ENSG00000163485	ADORA1	174	0.93073
CoXRNAseq	Asthma	eQTL-GWAS	Ruiz/DGIdb	DB00277	Theophylline	ENSG00000163485	ADORA1	174	0.93073
CoXRNAseq	Asthma	eQTL-GWAS	Ruiz/DGIdb	DB00824		ENSG00000163485	ADORA1	174	0.93073
CoXRNAseq	Asthma	eQTL-GWAS	Ruiz/DGIdb	DB01223	Aminophylline	ENSG00000163485	ADORA1	174	0.93073
CoXRNAseq	Asthma	eQTL-GWAS	Ruiz/DGIdb	DB01412	Theobromine	ENSG00000163485	ADORA1	174	0.93073
CoXRNAseq	Asthma	eQTL-GWAS	Ruiz/DGIdb	DB01234	dexamethasone	ENSG00000166949	SMAD3	13	0.0695373
CoXRNAseq	Asthma	eQTL-GWAS	Ruiz/STITCH	DB00163	Vitamin E	ENSG00000113520	IL4	142	0.759561
CoXRNAseq	Asthma	eQTL-GWAS	Ruiz/STITCH	DB00741	hydrocortisone	ENSG00000113520	IL4	142	0.759561
CoXRNAseq	Asthma	eQTL-GWAS	Ruiz/STITCH	DB00860	prednisolone	ENSG00000113520	IL4	142	0.759561
CoXRNAseq	Asthma	eQTL-GWAS	Ruiz/STITCH	DB00471	montelukast	ENSG00000113520	IL4	142	0.759561
CoXRNAseq	Asthma	eQTL-GWAS	Ruiz/STITCH	DB01166	cilostazol	ENSG00000123384	LRP1	160	0.855844
CoXRNAseq	Asthma	eQTL-GWAS	Ruiz/STITCH	DB00163	Vitamin E	ENSG00000136244	IL6	165	0.882589
CoXRNAseq	Asthma	eQTL-GWAS	Ruiz/STITCH	DB00741	hydrocortisone	ENSG00000136244	IL6	165	0.882589
CoXRNAseq	Asthma	eQTL-GWAS	Ruiz/STITCH	DB00668	epinephrine	ENSG00000136244	IL6	165	0.882589
CoXRNAseq	Asthma	eQTL-GWAS	Ruiz/STITCH	DB00368	norepinephrine	ENSG00000136244	IL6	165	0.882589
CoXRNAseq	Asthma	eQTL-GWAS	Ruiz/STITCH	DB00983	formoterol	ENSG00000136244	IL6	165	0.882589
CoXRNAseq	Asthma	eQTL-GWAS	Ruiz/STITCH	DB01274	Arformoterol	ENSG00000136244	IL6	165	0.882589
CoXRNAseq	Asthma	eQTL-GWAS	Ruiz/STITCH	DB05266	ibudilast	ENSG00000136244	IL6	165	0.882589
CoXRNAseq	Asthma	eQTL-GWAS	Ruiz/STITCH	DB00860	prednisolone	ENSG00000136244	IL6	165	0.882589
CoXRNAseq	Asthma	eQTL-GWAS	Ruiz/STITCH	DB01222	budesonide	ENSG00000136244	IL6	165	0.882589
CoXRNAseq	Asthma	eQTL-GWAS	Ruiz/STITCH	DB00277	Theophylline	ENSG00000163485	ADORA1	174	0.93073
CoXRNAseq	Asthma	eQTL-GWAS	Ruiz/STITCH	DB01412	Theobromine	ENSG00000163485	ADORA1	174	0.93073
CoXRNAseq	Asthma	eQTL-GWAS	Ruiz/STITCH	DB01303		ENSG00000163485	ADORA1	174	0.93073
CoXRNAseq	Asthma	eQTL-GWAS	Ruiz/STITCH	DB01223	Aminophylline	ENSG00000163485	ADORA1	174	0.93073
CoXRNAseq	Asthma	eQTL-GWAS	Ruiz/STITCH	DB00651	dyphylline	ENSG00000163485	ADORA1	174	0.93073
CoXRNAseq	Asthma	eQTL-GWAS	Ruiz/STITCH	DB00277	Theophylline	ENSG00000169194	IL13	24	0.128377
CoXRNAseq	Asthma	eQTL-GWAS	Ruiz/STITCH	DB00091	cyclosporine	ENSG00000169194	IL13	24	0.128377
CoXRNAseq	Asthma	eQTL-GWAS	Ruiz/STITCH	DB01222	budesonide	ENSG00000169194	IL13	24	0.128377
CoXRNAseq	Asthma	eQTL-GWAS	Ruiz/STITCH	DB00471	montelukast	ENSG00000169194	IL13	24	0.128377
CoXRNAseq	Asthma	eQTL-GWAS	Ruiz/STITCH	DB00435	Nitric Oxide	ENSG00000204287	HLA-DRA	18	0.0962824
CoXRNAseq	Asthma	eQTL-GWAS	Ruiz/STITCH	DB00635	prednisone	ENSG00000204525	HLA-C	78	0.417224
CoXRNAseq	Asthma	eQTL-GWAS	DrugBank/DGIdb	DB12159	Dupilumab	ENSG00000077238	IL4R	75	0.401177
CoXRNAseq	Asthma	eQTL-GWAS	DrugBank/DGIdb	DB00635	Prednisone	ENSG00000107485	GATA3	12	0.0641883
CoXRNAseq	Asthma	eQTL-GWAS	DrugBank/DGIdb	DB01234	Dexamethasone	ENSG00000107485	GATA3	12	0.0641883
CoXRNAseq	Asthma	eQTL-GWAS	DrugBank/DGIdb	DB00741	Hydrocortisone	ENSG00000141736	ERBB2	20	0.10698
CoXRNAseq	Asthma	eQTL-GWAS	DrugBank/DGIdb	DB01303	Oxtriphylline	ENSG00000163485	ADORA1	174	0.93073
CoXRNAseq	Asthma	eQTL-GWAS	DrugBank/DGIdb	DB00651	Dyphylline	ENSG00000163485	ADORA1	174	0.93073
CoXRNAseq	Asthma	eQTL-GWAS	DrugBank/DGIdb	DB00277	Theophylline	ENSG00000163485	ADORA1	174	0.93073
CoXRNAseq	Asthma	eQTL-GWAS	DrugBank/DGIdb	DB01223	Aminophylline	ENSG00000163485	ADORA1	174	0.93073
CoXRNAseq	Asthma	eQTL-GWAS	DrugBank/DGIdb	DB01234	Dexamethasone	ENSG00000166949	SMAD3	13	0.0695373
CoXRNAseq	Asthma	eQTL-GWAS	DrugBank/STITCH	DB00741	Hydrocortisone	ENSG00000113520	IL4	142	0.759561
CoXRNAseq	Asthma	eQTL-GWAS	DrugBank/STITCH	DB00860	Prednisolone	ENSG00000113520	IL4	142	0.759561
CoXRNAseq	Asthma	eQTL-GWAS	DrugBank/STITCH	DB00471	Montelukast	ENSG00000113520	IL4	142	0.759561
CoXRNAseq	Asthma	eQTL-GWAS	DrugBank/STITCH	DB00741	Hydrocortisone	ENSG00000136244	IL6	165	0.882589
CoXRNAseq	Asthma	eQTL-GWAS	DrugBank/STITCH	DB00668	Epinephrine	ENSG00000136244	IL6	165	0.882589
CoXRNAseq	Asthma	eQTL-GWAS	DrugBank/STITCH	DB01274	Arformoterol	ENSG00000136244	IL6	165	0.882589
CoXRNAseq	Asthma	eQTL-GWAS	DrugBank/STITCH	DB00983	Formoterol	ENSG00000136244	IL6	165	0.882589
CoXRNAseq	Asthma	eQTL-GWAS	DrugBank/STITCH	DB00860	Prednisolone	ENSG00000136244	IL6	165	0.882589
CoXRNAseq	Asthma	eQTL-GWAS	DrugBank/STITCH	DB00967	Desloratadine	ENSG00000136244	IL6	165	0.882589
CoXRNAseq	Asthma	eQTL-GWAS	DrugBank/STITCH	DB01222	Budesonide	ENSG00000136244	IL6	165	0.882589
CoXRNAseq	Asthma	eQTL-GWAS	DrugBank/STITCH	DB00277	Theophylline	ENSG00000163485	ADORA1	174	0.93073
CoXRNAseq	Asthma	eQTL-GWAS	DrugBank/STITCH	DB01303	Oxtriphylline	ENSG00000163485	ADORA1	174	0.93073
CoXRNAseq	Asthma	eQTL-GWAS	DrugBank/STITCH	DB01223	Aminophylline	ENSG00000163485	ADORA1	174	0.93073
CoXRNAseq	Asthma	eQTL-GWAS	DrugBank/STITCH	DB00651	Dyphylline	ENSG00000163485	ADORA1	174	0.93073
CoXRNAseq	Asthma	eQTL-GWAS	DrugBank/STITCH	DB00277	Theophylline	ENSG00000169194	IL13	24	0.128377
CoXRNAseq	Asthma	eQTL-GWAS	DrugBank/STITCH	DB01222	Budesonide	ENSG00000169194	IL13	24	0.128377
CoXRNAseq	Asthma	eQTL-GWAS	DrugBank/STITCH	DB00471	Montelukast	ENSG00000169194	IL13	24	0.128377
CoXRNAseq	Asthma	eQTL-GWAS	DrugBank/STITCH	DB00635	Prednisone	ENSG00000204525	HLA-C	78	0.417224
CoXRNAseq	Asthma	eQTL-GWAS	ChEMBL/ChEMBL	CHEMBL190	THEOPHYLLINE	ENSG00000163485	ADORA1	174	0.93073
CoXRNAseq	Asthma	pQTL-GWAS	Ruiz/DGIdb	DB00716	nedocromil	ENSG00000080824	HSP90AA1	105	0.561647
CoXRNAseq	Asthma	pQTL-GWAS	Ruiz/DGIdb	DB01025	amlexanox	ENSG00000080824	HSP90AA1	105	0.561647
CoXRNAseq	Asthma	pQTL-GWAS	Ruiz/DGIdb	DB00368	norepinephrine	ENSG00000101751	POLI	30	0.160471
CoXRNAseq	Asthma	pQTL-GWAS	Ruiz/DGIdb	DB01234	dexamethasone	ENSG00000102970	CCL17	149	0.797005
CoXRNAseq	Asthma	pQTL-GWAS	Ruiz/DGIdb	DB00091	cyclosporine	ENSG00000102970	CCL17	149	0.797005
CoXRNAseq	Asthma	pQTL-GWAS	Ruiz/DGIdb	DB00741	hydrocortisone	ENSG00000102970	CCL17	149	0.797005
CoXRNAseq	Asthma	pQTL-GWAS	Ruiz/DGIdb	DB01411	pranlukast	ENSG00000109320	NFKB1	37	0.197914
CoXRNAseq	Asthma	pQTL-GWAS	Ruiz/DGIdb	DB00852	Pseudoephedrine	ENSG00000109320	NFKB1	37	0.197914
CoXRNAseq	Asthma	pQTL-GWAS	Ruiz/DGIdb	DB00620	triamcinolone	ENSG00000109320	NFKB1	37	0.197914
CoXRNAseq	Asthma	pQTL-GWAS	Ruiz/DGIdb	DB00741	hydrocortisone	ENSG00000109320	NFKB1	37	0.197914
CoXRNAseq	Asthma	pQTL-GWAS	Ruiz/DGIdb	DB00741	hydrocortisone	ENSG00000122861	PLAU	62	0.331639
CoXRNAseq	Asthma	pQTL-GWAS	Ruiz/DGIdb	DB00635	prednisone	ENSG00000130203	APOE	69	0.369083
CoXRNAseq	Asthma	pQTL-GWAS	Ruiz/DGIdb	DB00620	triamcinolone	ENSG00000130203	APOE	69	0.369083
CoXRNAseq	Asthma	pQTL-GWAS	Ruiz/DGIdb	DB01064	isoprenaline	ENSG00000204371	EHMT2	54	0.288847
CoXRNAseq	Asthma	pQTL-GWAS	Ruiz/DGIdb	DB00277	Theophylline	ENSG00000204371	EHMT2	54	0.288847
CoXRNAseq	Asthma	pQTL-GWAS	Ruiz/DGIdb	DB00221	isoetharine	ENSG00000204371	EHMT2	54	0.288847
CoXRNAseq	Asthma	pQTL-GWAS	Ruiz/DGIdb	DB00368	norepinephrine	ENSG00000204371	EHMT2	54	0.288847
CoXRNAseq	Asthma	pQTL-GWAS	Ruiz/DGIdb	DB00091	cyclosporine	ENSG00000232810	TNF	25	0.133726
CoXRNAseq	Asthma	pQTL-GWAS	Ruiz/DGIdb	DB01411	pranlukast	ENSG00000232810	TNF	25	0.133726
CoXRNAseq	Asthma	pQTL-GWAS	Ruiz/DGIdb	DB00668	epinephrine	ENSG00000232810	TNF	25	0.133726
CoXRNAseq	Asthma	pQTL-GWAS	Ruiz/DGIdb	DB00852	Pseudoephedrine	ENSG00000232810	TNF	25	0.133726
CoXRNAseq	Asthma	pQTL-GWAS	Ruiz/DGIdb	DB01407	clenbuterol	ENSG00000232810	TNF	25	0.133726
CoXRNAseq	Asthma	pQTL-GWAS	Ruiz/STITCH	DB00435	Nitric Oxide	ENSG00000090339	ICAM1	86	0.460016
CoXRNAseq	Asthma	pQTL-GWAS	Ruiz/STITCH	DB00983	formoterol	ENSG00000090339	ICAM1	86	0.460016
CoXRNAseq	Asthma	pQTL-GWAS	Ruiz/STITCH	DB01274	Arformoterol	ENSG00000090339	ICAM1	86	0.460016
CoXRNAseq	Asthma	pQTL-GWAS	Ruiz/STITCH	DB01222	budesonide	ENSG00000090339	ICAM1	86	0.460016
CoXRNAseq	Asthma	pQTL-GWAS	Ruiz/STITCH	DB00163	Vitamin E	ENSG00000102882	MAPK3	134	0.716769
CoXRNAseq	Asthma	pQTL-GWAS	Ruiz/STITCH	DB00983	formoterol	ENSG00000102882	MAPK3	134	0.716769
CoXRNAseq	Asthma	pQTL-GWAS	Ruiz/STITCH	DB01274	Arformoterol	ENSG00000102882	MAPK3	134	0.716769
CoXRNAseq	Asthma	pQTL-GWAS	Ruiz/STITCH	DB00443	betamethasone	ENSG00000102882	MAPK3	134	0.716769
CoXRNAseq	Asthma	pQTL-GWAS	Ruiz/STITCH	DB01234	dexamethasone	ENSG00000102882	MAPK3	134	0.716769
CoXRNAseq	Asthma	pQTL-GWAS	Ruiz/STITCH	DB00741	hydrocortisone	ENSG00000104918	RETN	129	0.690024
CoXRNAseq	Asthma	pQTL-GWAS	Ruiz/STITCH	DB00163	Vitamin E	ENSG00000109320	NFKB1	37	0.197914
CoXRNAseq	Asthma	pQTL-GWAS	Ruiz/STITCH	DB00871	terbutaline	ENSG00000109320	NFKB1	37	0.197914
CoXRNAseq	Asthma	pQTL-GWAS	Ruiz/STITCH	DB00443	betamethasone	ENSG00000122861	PLAU	62	0.331639
CoXRNAseq	Asthma	pQTL-GWAS	Ruiz/STITCH	DB01234	dexamethasone	ENSG00000122861	PLAU	62	0.331639
CoXRNAseq	Asthma	pQTL-GWAS	Ruiz/STITCH	DB00959	methylprednisolone	ENSG00000122861	PLAU	62	0.331639
CoXRNAseq	Asthma	pQTL-GWAS	Ruiz/STITCH	DB00091	cyclosporine	ENSG00000130203	APOE	69	0.369083
CoXRNAseq	Asthma	pQTL-GWAS	Ruiz/STITCH	DB00741	hydrocortisone	ENSG00000137801	THBS1	160	0.855844
CoXRNAseq	Asthma	pQTL-GWAS	Ruiz/STITCH	DB00741	hydrocortisone	ENSG00000146674	IGFBP3	183	0.978871
CoXRNAseq	Asthma	pQTL-GWAS	Ruiz/STITCH	DB07615	tranilast	ENSG00000167325	RRM1	150	0.802354
CoXRNAseq	Asthma	pQTL-GWAS	Ruiz/STITCH	DB00435	Nitric Oxide	ENSG00000170266	GLB1	27	0.144424
CoXRNAseq	Asthma	pQTL-GWAS	Ruiz/STITCH	DB00163	Vitamin E	ENSG00000181092	ADIPOQ	131	0.700722
CoXRNAseq	Asthma	pQTL-GWAS	Ruiz/STITCH	DB00741	hydrocortisone	ENSG00000181092	ADIPOQ	131	0.700722
CoXRNAseq	Asthma	pQTL-GWAS	Ruiz/STITCH	DB00635	prednisone	ENSG00000204525	HLA-C	68	0.363734
CoXRNAseq	Asthma	pQTL-GWAS	Ruiz/STITCH	DB00741	hydrocortisone	ENSG00000232810	TNF	25	0.133726
CoXRNAseq	Asthma	pQTL-GWAS	Ruiz/STITCH	DB00668	epinephrine	ENSG00000232810	TNF	25	0.133726
CoXRNAseq	Asthma	pQTL-GWAS	Ruiz/STITCH	DB00443	betamethasone	ENSG00000232810	TNF	25	0.133726
CoXRNAseq	Asthma	pQTL-GWAS	Ruiz/STITCH	DB01234	dexamethasone	ENSG00000232810	TNF	25	0.133726
CoXRNAseq	Asthma	pQTL-GWAS	Ruiz/STITCH	DB00972	azelastine	ENSG00000232810	TNF	25	0.133726
CoXRNAseq	Asthma	pQTL-GWAS	DrugBank/DGIdb	DB00716	Nedocromil	ENSG00000080824	HSP90AA1	105	0.561647
CoXRNAseq	Asthma	pQTL-GWAS	DrugBank/DGIdb	DB01234	Dexamethasone	ENSG00000102970	CCL17	149	0.797005
CoXRNAseq	Asthma	pQTL-GWAS	DrugBank/DGIdb	DB00741	Hydrocortisone	ENSG00000102970	CCL17	149	0.797005
CoXRNAseq	Asthma	pQTL-GWAS	DrugBank/DGIdb	DB01411	Pranlukast	ENSG00000109320	NFKB1	37	0.197914
CoXRNAseq	Asthma	pQTL-GWAS	DrugBank/DGIdb	DB00620	Triamcinolone	ENSG00000109320	NFKB1	37	0.197914
CoXRNAseq	Asthma	pQTL-GWAS	DrugBank/DGIdb	DB00741	Hydrocortisone	ENSG00000109320	NFKB1	37	0.197914
CoXRNAseq	Asthma	pQTL-GWAS	DrugBank/DGIdb	DB00741	Hydrocortisone	ENSG00000122861	PLAU	62	0.331639
CoXRNAseq	Asthma	pQTL-GWAS	DrugBank/DGIdb	DB00635	Prednisone	ENSG00000130203	APOE	69	0.369083
CoXRNAseq	Asthma	pQTL-GWAS	DrugBank/DGIdb	DB00620	Triamcinolone	ENSG00000130203	APOE	69	0.369083
CoXRNAseq	Asthma	pQTL-GWAS	DrugBank/DGIdb	DB04465	Lactose	ENSG00000170266	GLB1	27	0.144424
CoXRNAseq	Asthma	pQTL-GWAS	DrugBank/DGIdb	DB00277	Theophylline	ENSG00000204371	EHMT2	54	0.288847
CoXRNAseq	Asthma	pQTL-GWAS	DrugBank/DGIdb	DB01411	Pranlukast	ENSG00000232810	TNF	25	0.133726
CoXRNAseq	Asthma	pQTL-GWAS	DrugBank/DGIdb	DB00668	Epinephrine	ENSG00000232810	TNF	25	0.133726
CoXRNAseq	Asthma	pQTL-GWAS	DrugBank/STITCH	DB01274	Arformoterol	ENSG00000090339	ICAM1	86	0.460016
CoXRNAseq	Asthma	pQTL-GWAS	DrugBank/STITCH	DB00983	Formoterol	ENSG00000090339	ICAM1	86	0.460016
CoXRNAseq	Asthma	pQTL-GWAS	DrugBank/STITCH	DB01222	Budesonide	ENSG00000090339	ICAM1	86	0.460016
CoXRNAseq	Asthma	pQTL-GWAS	DrugBank/STITCH	DB01274	Arformoterol	ENSG00000102882	MAPK3	134	0.716769
CoXRNAseq	Asthma	pQTL-GWAS	DrugBank/STITCH	DB00983	Formoterol	ENSG00000102882	MAPK3	134	0.716769
CoXRNAseq	Asthma	pQTL-GWAS	DrugBank/STITCH	DB01234	Dexamethasone	ENSG00000102882	MAPK3	134	0.716769
CoXRNAseq	Asthma	pQTL-GWAS	DrugBank/STITCH	DB00443	Betamethasone	ENSG00000102882	MAPK3	134	0.716769
CoXRNAseq	Asthma	pQTL-GWAS	DrugBank/STITCH	DB00741	Hydrocortisone	ENSG00000104918	RETN	129	0.690024
CoXRNAseq	Asthma	pQTL-GWAS	DrugBank/STITCH	DB00871	Terbutaline	ENSG00000109320	NFKB1	37	0.197914
CoXRNAseq	Asthma	pQTL-GWAS	DrugBank/STITCH	DB01234	Dexamethasone	ENSG00000122861	PLAU	62	0.331639
CoXRNAseq	Asthma	pQTL-GWAS	DrugBank/STITCH	DB00443	Betamethasone	ENSG00000122861	PLAU	62	0.331639
CoXRNAseq	Asthma	pQTL-GWAS	DrugBank/STITCH	DB00959	Methylprednisolone	ENSG00000122861	PLAU	62	0.331639
CoXRNAseq	Asthma	pQTL-GWAS	DrugBank/STITCH	DB00741	Hydrocortisone	ENSG00000137801	THBS1	160	0.855844
CoXRNAseq	Asthma	pQTL-GWAS	DrugBank/STITCH	DB00741	Hydrocortisone	ENSG00000146674	IGFBP3	183	0.978871
CoXRNAseq	Asthma	pQTL-GWAS	DrugBank/STITCH	DB00741	Hydrocortisone	ENSG00000181092	ADIPOQ	131	0.700722
CoXRNAseq	Asthma	pQTL-GWAS	DrugBank/STITCH	DB00635	Prednisone	ENSG00000204525	HLA-C	68	0.363734
CoXRNAseq	Asthma	pQTL-GWAS	DrugBank/STITCH	DB00741	Hydrocortisone	ENSG00000232810	TNF	25	0.133726
CoXRNAseq	Asthma	pQTL-GWAS	DrugBank/STITCH	DB00668	Epinephrine	ENSG00000232810	TNF	25	0.133726
CoXRNAseq	Asthma	pQTL-GWAS	DrugBank/STITCH	DB01234	Dexamethasone	ENSG00000232810	TNF	25	0.133726
CoXRNAseq	Asthma	pQTL-GWAS	DrugBank/STITCH	DB00443	Betamethasone	ENSG00000232810	TNF	25	0.133726
CoXRNAseq	Asthma	Exome	Ruiz/DGIdb	DB00332	ipratropium	ENSG00000133019	CHRM3	27	0.144424
CoXRNAseq	Asthma	Exome	Ruiz/DGIdb	DB00572	atropine	ENSG00000133019	CHRM3	27	0.144424
CoXRNAseq	Asthma	Exome	Ruiz/DGIdb	DB01409	tiotropium	ENSG00000133019	CHRM3	27	0.144424
CoXRNAseq	Asthma	Exome	Ruiz/DGIdb	DB00729		ENSG00000133019	CHRM3	27	0.144424
CoXRNAseq	Asthma	Exome	Ruiz/DGIdb	DB13036	ramatroban	ENSG00000133895	MEN1	163	0.871891
CoXRNAseq	Asthma	Exome	Ruiz/STITCH	DB00792	tripelennamine	ENSG00000099194	SCD	5	0.0267451
CoXRNAseq	Asthma	Exome	Ruiz/STITCH	DB00332	ipratropium	ENSG00000133019	CHRM3	27	0.144424
CoXRNAseq	Asthma	Exome	Ruiz/STITCH	DB00729		ENSG00000133019	CHRM3	27	0.144424
CoXRNAseq	Asthma	Exome	Ruiz/STITCH	DB00572	atropine	ENSG00000133019	CHRM3	27	0.144424
CoXRNAseq	Asthma	Exome	Ruiz/STITCH	DB01409	tiotropium	ENSG00000133019	CHRM3	27	0.144424
CoXRNAseq	Asthma	Exome	Ruiz/STITCH	DB01003	cromoglicic-acid	ENSG00000163993	S100P	35	0.187216
CoXRNAseq	Asthma	Exome	DrugBank/DGIdb	DB00332	Ipratropium	ENSG00000133019	CHRM3	27	0.144424
CoXRNAseq	Asthma	Exome	DrugBank/DGIdb	DB01409	Tiotropium	ENSG00000133019	CHRM3	27	0.144424
CoXRNAseq	Asthma	Exome	DrugBank/DGIdb	DB14512	Mometasone furoate	ENSG00000138413	IDH1	85	0.454667
CoXRNAseq	Asthma	Exome	DrugBank/STITCH	DB00332	Ipratropium	ENSG00000133019	CHRM3	27	0.144424
CoXRNAseq	Asthma	Exome	DrugBank/STITCH	DB01075	Diphenhydramine	ENSG00000133019	CHRM3	27	0.144424
CoXRNAseq	Asthma	Exome	DrugBank/STITCH	DB01409	Tiotropium	ENSG00000133019	CHRM3	27	0.144424
CoXRNAseq	Asthma	Exome	DrugBank/STITCH	DB01003	Cromoglicic acid	ENSG00000163993	S100P	35	0.187216
CoXRNAseq	Asthma	Exome	ChEMBL/ChEMBL	CHEMBL978	METHACHOLINE	ENSG00000133019	CHRM3	27	0.144424
CoXRNAseq	Asthma	Exome	ChEMBL/ChEMBL	CHEMBL1194325	ACLIDINIUM	ENSG00000133019	CHRM3	27	0.144424
CoXRNAseq	Asthma	Exome	ChEMBL/ChEMBL	CHEMBL1900528	TIOTROPIUM	ENSG00000133019	CHRM3	27	0.144424
CoXRNAseq	Asthma	Exome	ChEMBL/ChEMBL	CHEMBL1621597	IPRATROPIUM	ENSG00000133019	CHRM3	27	0.144424
STRING	Asthma	GWAS	DrugBank/STITCH	DB00668	Epinephrine	ENSG00000232810	TNF	52	0.279976
STRING	Asthma	GWAS	DrugBank/STITCH	DB01234	Dexamethasone	ENSG00000232810	TNF	52	0.279976
STRING	Asthma	GWAS	DrugBank/STITCH	DB00443	Betamethasone	ENSG00000232810	TNF	52	0.279976
STRING	Asthma	eQTL-GWAS	Ruiz/DGIdb	DB00635	prednisone	ENSG00000107485	GATA3	12	0.0646099
STRING	Asthma	eQTL-GWAS	Ruiz/DGIdb	DB01234	dexamethasone	ENSG00000107485	GATA3	12	0.0646099
STRING	Asthma	eQTL-GWAS	Ruiz/DGIdb	DB05266	ibudilast	ENSG00000136244	IL6	92	0.495343
STRING	Asthma	eQTL-GWAS	Ruiz/DGIdb	DB00741	hydrocortisone	ENSG00000141736	ERBB2	19	0.102299
STRING	Asthma	eQTL-GWAS	Ruiz/DGIdb	DB01303		ENSG00000163485	ADORA1	151	0.813008
STRING	Asthma	eQTL-GWAS	Ruiz/DGIdb	DB00651	dyphylline	ENSG00000163485	ADORA1	151	0.813008
STRING	Asthma	eQTL-GWAS	Ruiz/DGIdb	DB00277	Theophylline	ENSG00000163485	ADORA1	151	0.813008
STRING	Asthma	eQTL-GWAS	Ruiz/DGIdb	DB00824		ENSG00000163485	ADORA1	151	0.813008
STRING	Asthma	eQTL-GWAS	Ruiz/DGIdb	DB01223	Aminophylline	ENSG00000163485	ADORA1	151	0.813008
STRING	Asthma	eQTL-GWAS	Ruiz/DGIdb	DB01412	Theobromine	ENSG00000163485	ADORA1	151	0.813008
STRING	Asthma	eQTL-GWAS	Ruiz/DGIdb	DB01234	dexamethasone	ENSG00000166949	SMAD3	13	0.0699941
STRING	Asthma	eQTL-GWAS	Ruiz/STITCH	DB00163	Vitamin E	ENSG00000113520	IL4	95	0.511495
STRING	Asthma	eQTL-GWAS	Ruiz/STITCH	DB00741	hydrocortisone	ENSG00000113520	IL4	95	0.511495
STRING	Asthma	eQTL-GWAS	Ruiz/STITCH	DB00860	prednisolone	ENSG00000113520	IL4	95	0.511495
STRING	Asthma	eQTL-GWAS	Ruiz/STITCH	DB00471	montelukast	ENSG00000113520	IL4	95	0.511495
STRING	Asthma	eQTL-GWAS	Ruiz/STITCH	DB01166	cilostazol	ENSG00000123384	LRP1	146	0.786087
STRING	Asthma	eQTL-GWAS	Ruiz/STITCH	DB00163	Vitamin E	ENSG00000136244	IL6	92	0.495343
STRING	Asthma	eQTL-GWAS	Ruiz/STITCH	DB00741	hydrocortisone	ENSG00000136244	IL6	92	0.495343
STRING	Asthma	eQTL-GWAS	Ruiz/STITCH	DB00668	epinephrine	ENSG00000136244	IL6	92	0.495343
STRING	Asthma	eQTL-GWAS	Ruiz/STITCH	DB00368	norepinephrine	ENSG00000136244	IL6	92	0.495343
CoXRNAseq	Asthma	GWAS	Ruiz/DGIdb	DB01234	dexamethasone	ENSG00000123374	CDK2	109	0.583044
CoXRNAseq	Asthma	GWAS	Ruiz/DGIdb	DB00277	Theophylline	ENSG00000134460	IL2RA	68	0.363734
CoXRNAseq	Asthma	GWAS	Ruiz/DGIdb	DB00959	methylprednisolone	ENSG00000134460	IL2RA	68	0.363734
CoXRNAseq	Asthma	GWAS	Ruiz/DGIdb	DB00741	hydrocortisone	ENSG00000141736	ERBB2	12	0.0641883
CoXRNAseq	Asthma	GWAS	Ruiz/DGIdb	DB01234	dexamethasone	ENSG00000166949	SMAD3	6	0.0320941
CoXRNAseq	Asthma	GWAS	Ruiz/DGIdb	DB01064	isoprenaline	ENSG00000204371	EHMT2	86	0.460016
CoXRNAseq	Asthma	GWAS	Ruiz/DGIdb	DB00277	Theophylline	ENSG00000204371	EHMT2	86	0.460016
CoXRNAseq	Asthma	GWAS	Ruiz/DGIdb	DB00221	isoetharine	ENSG00000204371	EHMT2	86	0.460016
CoXRNAseq	Asthma	GWAS	Ruiz/DGIdb	DB00368	norepinephrine	ENSG00000204371	EHMT2	86	0.460016
CoXRNAseq	Asthma	GWAS	Ruiz/DGIdb	DB00091	cyclosporine	ENSG00000232810	TNF	84	0.449318
CoXRNAseq	Asthma	GWAS	Ruiz/DGIdb	DB01411	pranlukast	ENSG00000232810	TNF	84	0.449318
CoXRNAseq	Asthma	GWAS	Ruiz/DGIdb	DB00668	epinephrine	ENSG00000232810	TNF	84	0.449318
CoXRNAseq	Asthma	GWAS	Ruiz/DGIdb	DB00852	Pseudoephedrine	ENSG00000232810	TNF	84	0.449318
CoXRNAseq	Asthma	GWAS	Ruiz/DGIdb	DB01407	clenbuterol	ENSG00000232810	TNF	84	0.449318
FAVA	Asthma	GWAS	Ruiz/DGIdb	DB00635	prednisone	ENSG00000081237	PTPRC	125	0.78969
FAVA	Asthma	GWAS	Ruiz/DGIdb	DB00741	hydrocortisone	ENSG00000081237	PTPRC	125	0.78969
FAVA	Asthma	GWAS	Ruiz/DGIdb	DB01234	dexamethasone	ENSG00000123374	CDK2	83	0.524354
FAVA	Asthma	GWAS	Ruiz/DGIdb	DB00277	Theophylline	ENSG00000134460	IL2RA	56	0.353781
FAVA	Asthma	GWAS	Ruiz/DGIdb	DB00959	methylprednisolone	ENSG00000134460	IL2RA	56	0.353781
FAVA	Asthma	GWAS	Ruiz/DGIdb	DB00741	hydrocortisone	ENSG00000141736	ERBB2	11	0.0694927
FAVA	Asthma	GWAS	Ruiz/DGIdb	DB01234	dexamethasone	ENSG00000166949	SMAD3	16	0.10108
FAVA	Asthma	GWAS	Ruiz/DGIdb	DB01064	isoprenaline	ENSG00000204371	EHMT2	89	0.562259
FAVA	Asthma	GWAS	Ruiz/DGIdb	DB00277	Theophylline	ENSG00000204371	EHMT2	89	0.562259
FAVA	Asthma	GWAS	Ruiz/DGIdb	DB00221	isoetharine	ENSG00000204371	EHMT2	89	0.562259
FAVA	Asthma	GWAS	Ruiz/DGIdb	DB00368	norepinephrine	ENSG00000204371	EHMT2	89	0.562259
FAVA	Asthma	GWAS	Ruiz/DGIdb	DB00091	cyclosporine	ENSG00000232810	TNF	62	0.391686
FAVA	Asthma	GWAS	Ruiz/DGIdb	DB01411	pranlukast	ENSG00000232810	TNF	62	0.391686
FAVA	Asthma	GWAS	Ruiz/DGIdb	DB00668	epinephrine	ENSG00000232810	TNF	62	0.391686
FAVA	Asthma	GWAS	Ruiz/DGIdb	DB00852	Pseudoephedrine	ENSG00000232810	TNF	62	0.391686
FAVA	Asthma	GWAS	Ruiz/DGIdb	DB01407	clenbuterol	ENSG00000232810	TNF	62	0.391686
FAVA	Asthma	GWAS	Ruiz/STITCH	DB00443	betamethasone	ENSG00000019991	HGF	91	0.574894
FAVA	Asthma	GWAS	Ruiz/STITCH	DB01234	dexamethasone	ENSG00000019991	HGF	91	0.574894
FAVA	Asthma	GWAS	Ruiz/STITCH	DB00443	betamethasone	ENSG00000123374	CDK2	83	0.524354
FAVA	Asthma	GWAS	Ruiz/STITCH	DB01234	dexamethasone	ENSG00000123374	CDK2	83	0.524354
FAVA	Asthma	GWAS	Ruiz/STITCH	DB01166	cilostazol	ENSG00000123384	LRP1	75	0.473814
FAVA	Asthma	GWAS	Ruiz/STITCH	DB00277	Theophylline	ENSG00000169194	IL13	8	0.0505401
FAVA	Asthma	GWAS	Ruiz/STITCH	DB00091	cyclosporine	ENSG00000169194	IL13	8	0.0505401
FAVA	Asthma	GWAS	Ruiz/STITCH	DB01222	budesonide	ENSG00000169194	IL13	8	0.0505401
FAVA	Asthma	GWAS	Ruiz/STITCH	DB00471	montelukast	ENSG00000169194	IL13	8	0.0505401
FAVA	Asthma	GWAS	Ruiz/STITCH	DB00435	Nitric Oxide	ENSG00000170266	GLB1	81	0.511719
FAVA	Asthma	GWAS	Ruiz/STITCH	DB00435	Nitric Oxide	ENSG00000204287	HLA-DRA	2	0.012635
FAVA	Asthma	GWAS	Ruiz/STITCH	DB00635	prednisone	ENSG00000204525	HLA-C	47	0.296923
FAVA	Asthma	GWAS	Ruiz/STITCH	DB00635	prednisone	ENSG00000206503	HLA-A	124	0.783372
FAVA	Asthma	GWAS	Ruiz/STITCH	DB00741	hydrocortisone	ENSG00000232810	TNF	62	0.391686
FAVA	Asthma	GWAS	Ruiz/STITCH	DB00668	epinephrine	ENSG00000232810	TNF	62	0.391686
FAVA	Asthma	GWAS	Ruiz/STITCH	DB00443	betamethasone	ENSG00000232810	TNF	62	0.391686
FAVA	Asthma	GWAS	Ruiz/STITCH	DB01234	dexamethasone	ENSG00000232810	TNF	62	0.391686
FAVA	Asthma	GWAS	Ruiz/STITCH	DB00972	azelastine	ENSG00000232810	TNF	62	0.391686
FAVA	Asthma	GWAS	DrugBank/DGIdb	DB12159	Dupilumab	ENSG00000077238	IL4R	41	0.259018
FAVA	Asthma	GWAS	DrugBank/DGIdb	DB00635	Prednisone	ENSG00000081237	PTPRC	125	0.78969
FAVA	Asthma	GWAS	DrugBank/DGIdb	DB00741	Hydrocortisone	ENSG00000081237	PTPRC	125	0.78969
FAVA	Asthma	GWAS	DrugBank/DGIdb	DB01234	Dexamethasone	ENSG00000123374	CDK2	83	0.524354
FAVA	Asthma	GWAS	DrugBank/DGIdb	DB00277	Theophylline	ENSG00000134460	IL2RA	56	0.353781
FAVA	Asthma	GWAS	DrugBank/DGIdb	DB00959	Methylprednisolone	ENSG00000134460	IL2RA	56	0.353781
FAVA	Asthma	GWAS	DrugBank/DGIdb	DB00741	Hydrocortisone	ENSG00000141736	ERBB2	11	0.0694927
FAVA	Asthma	GWAS	DrugBank/DGIdb	DB01234	Dexamethasone	ENSG00000166949	SMAD3	16	0.10108
FAVA	Asthma	GWAS	DrugBank/DGIdb	DB04465	Lactose	ENSG00000170266	GLB1	81	0.511719
FAVA	Asthma	GWAS	DrugBank/DGIdb	DB00277	Theophylline	ENSG00000204371	EHMT2	89	0.562259
FAVA	Asthma	GWAS	DrugBank/DGIdb	DB01411	Pranlukast	ENSG00000232810	TNF	62	0.391686
FAVA	Asthma	GWAS	DrugBank/DGIdb	DB00668	Epinephrine	ENSG00000232810	TNF	62	0.391686
FAVA	Asthma	GWAS	DrugBank/STITCH	DB01234	Dexamethasone	ENSG00000019991	HGF	91	0.574894
FAVA	Asthma	GWAS	DrugBank/STITCH	DB00443	Betamethasone	ENSG00000019991	HGF	91	0.574894
FAVA	Asthma	GWAS	DrugBank/STITCH	DB01234	Dexamethasone	ENSG00000123374	CDK2	83	0.524354
FAVA	Asthma	GWAS	DrugBank/STITCH	DB00443	Betamethasone	ENSG00000123374	CDK2	83	0.524354
FAVA	Asthma	GWAS	DrugBank/STITCH	DB00277	Theophylline	ENSG00000169194	IL13	8	0.0505401
FAVA	Asthma	GWAS	DrugBank/STITCH	DB01222	Budesonide	ENSG00000169194	IL13	8	0.0505401
FAVA	Asthma	GWAS	DrugBank/STITCH	DB00471	Montelukast	ENSG00000169194	IL13	8	0.0505401
FAVA	Asthma	GWAS	DrugBank/STITCH	DB00635	Prednisone	ENSG00000204525	HLA-C	47	0.296923
FAVA	Asthma	GWAS	DrugBank/STITCH	DB00635	Prednisone	ENSG00000206503	HLA-A	124	0.783372
FAVA	Asthma	GWAS	DrugBank/STITCH	DB00741	Hydrocortisone	ENSG00000232810	TNF	62	0.391686
FAVA	Asthma	GWAS	DrugBank/STITCH	DB00668	Epinephrine	ENSG00000232810	TNF	62	0.391686
FAVA	Asthma	GWAS	DrugBank/STITCH	DB01234	Dexamethasone	ENSG00000232810	TNF	62	0.391686
FAVA	Asthma	GWAS	DrugBank/STITCH	DB00443	Betamethasone	ENSG00000232810	TNF	62	0.391686
FAVA	Asthma	eQTL-GWAS	Ruiz/DGIdb	DB00635	prednisone	ENSG00000107485	GATA3	10	0.0631752
FAVA	Asthma	eQTL-GWAS	Ruiz/DGIdb	DB01234	dexamethasone	ENSG00000107485	GATA3	10	0.0631752
FAVA	Asthma	eQTL-GWAS	Ruiz/DGIdb	DB05266	ibudilast	ENSG00000136244	IL6	99	0.625434
STRING	Asthma	GWAS	DrugBank/DGIdb	DB00277	Theophylline	ENSG00000204371	EHMT2	85	0.457654
STRING	Asthma	GWAS	DrugBank/DGIdb	DB01411	Pranlukast	ENSG00000232810	TNF	52	0.279976
STRING	Asthma	GWAS	DrugBank/DGIdb	DB00668	Epinephrine	ENSG00000232810	TNF	52	0.279976
STRING	Asthma	GWAS	DrugBank/STITCH	DB01234	Dexamethasone	ENSG00000123374	CDK2	76	0.409196
STRING	Asthma	GWAS	DrugBank/STITCH	DB00443	Betamethasone	ENSG00000123374	CDK2	76	0.409196
STRING	Asthma	GWAS	DrugBank/STITCH	DB00741	Hydrocortisone	ENSG00000136244	IL6	96	0.516879
STRING	Asthma	GWAS	DrugBank/STITCH	DB00668	Epinephrine	ENSG00000136244	IL6	96	0.516879
STRING	Asthma	GWAS	DrugBank/STITCH	DB01274	Arformoterol	ENSG00000136244	IL6	96	0.516879
STRING	Asthma	GWAS	DrugBank/STITCH	DB00983	Formoterol	ENSG00000136244	IL6	96	0.516879
STRING	Asthma	GWAS	DrugBank/STITCH	DB00860	Prednisolone	ENSG00000136244	IL6	96	0.516879
STRING	Asthma	GWAS	DrugBank/STITCH	DB00967	Desloratadine	ENSG00000136244	IL6	96	0.516879
STRING	Asthma	GWAS	DrugBank/STITCH	DB01222	Budesonide	ENSG00000136244	IL6	96	0.516879
STRING	Asthma	GWAS	DrugBank/STITCH	DB00277	Theophylline	ENSG00000164400	CSF2	175	0.942228
STRING	Asthma	GWAS	DrugBank/STITCH	DB01234	Dexamethasone	ENSG00000164400	CSF2	175	0.942228
STRING	Asthma	GWAS	DrugBank/STITCH	DB00443	Betamethasone	ENSG00000164400	CSF2	175	0.942228
STRING	Asthma	GWAS	DrugBank/STITCH	DB01222	Budesonide	ENSG00000164400	CSF2	175	0.942228
STRING	Asthma	GWAS	DrugBank/STITCH	DB00277	Theophylline	ENSG00000169194	IL13	7	0.0376891
STRING	Asthma	GWAS	DrugBank/STITCH	DB01222	Budesonide	ENSG00000169194	IL13	7	0.0376891
STRING	Asthma	GWAS	DrugBank/STITCH	DB00471	Montelukast	ENSG00000169194	IL13	7	0.0376891
STRING	Asthma	GWAS	DrugBank/STITCH	DB00635	Prednisone	ENSG00000204525	HLA-C	55	0.296129
STRING	Asthma	GWAS	DrugBank/STITCH	DB00635	Prednisone	ENSG00000206503	HLA-A	136	0.732246
STRING	Asthma	GWAS	DrugBank/STITCH	DB00741	Hydrocortisone	ENSG00000232810	TNF	52	0.279976
FAVA	Asthma	eQTL-GWAS	DrugBank/DGIdb	DB12159	Dupilumab	ENSG00000077238	IL4R	65	0.410639
FAVA	Asthma	eQTL-GWAS	DrugBank/DGIdb	DB00635	Prednisone	ENSG00000107485	GATA3	10	0.0631752
FAVA	Asthma	eQTL-GWAS	DrugBank/DGIdb	DB01234	Dexamethasone	ENSG00000107485	GATA3	10	0.0631752
FAVA	Asthma	eQTL-GWAS	DrugBank/DGIdb	DB00741	Hydrocortisone	ENSG00000141736	ERBB2	19	0.120033
FAVA	Asthma	eQTL-GWAS	DrugBank/DGIdb	DB01234	Dexamethasone	ENSG00000166949	SMAD3	12	0.0758102
STRING	Asthma	pQTL-GWAS	DrugBank/DGIdb	DB01411	Pranlukast	ENSG00000232810	TNF	22	0.118452
STRING	Asthma	pQTL-GWAS	DrugBank/DGIdb	DB00668	Epinephrine	ENSG00000232810	TNF	22	0.118452
STRING	Asthma	pQTL-GWAS	DrugBank/STITCH	DB01274	Arformoterol	ENSG00000090339	ICAM1	64	0.344586
STRING	Asthma	pQTL-GWAS	DrugBank/STITCH	DB00983	Formoterol	ENSG00000090339	ICAM1	64	0.344586
STRING	Asthma	pQTL-GWAS	DrugBank/STITCH	DB01222	Budesonide	ENSG00000090339	ICAM1	64	0.344586
STRING	Asthma	pQTL-GWAS	DrugBank/STITCH	DB01274	Arformoterol	ENSG00000102882	MAPK3	86	0.463038
STRING	Asthma	pQTL-GWAS	DrugBank/STITCH	DB00983	Formoterol	ENSG00000102882	MAPK3	86	0.463038
STRING	Asthma	pQTL-GWAS	DrugBank/STITCH	DB01234	Dexamethasone	ENSG00000102882	MAPK3	86	0.463038
STRING	Asthma	pQTL-GWAS	DrugBank/STITCH	DB00443	Betamethasone	ENSG00000102882	MAPK3	86	0.463038
STRING	Asthma	pQTL-GWAS	DrugBank/STITCH	DB00741	Hydrocortisone	ENSG00000104918	RETN	116	0.624563
STRING	Asthma	pQTL-GWAS	DrugBank/STITCH	DB00871	Terbutaline	ENSG00000109320	NFKB1	36	0.19383
STRING	Asthma	pQTL-GWAS	DrugBank/STITCH	DB01234	Dexamethasone	ENSG00000122861	PLAU	57	0.306897
STRING	Asthma	pQTL-GWAS	DrugBank/STITCH	DB00443	Betamethasone	ENSG00000122861	PLAU	57	0.306897
STRING	Asthma	pQTL-GWAS	DrugBank/STITCH	DB00959	Methylprednisolone	ENSG00000122861	PLAU	57	0.306897
STRING	Asthma	pQTL-GWAS	DrugBank/STITCH	DB00741	Hydrocortisone	ENSG00000137801	THBS1	123	0.662252
STRING	Asthma	pQTL-GWAS	DrugBank/STITCH	DB00741	Hydrocortisone	ENSG00000146674	IGFBP3	154	0.829161
STRING	Asthma	pQTL-GWAS	DrugBank/STITCH	DB00741	Hydrocortisone	ENSG00000181092	ADIPOQ	111	0.597642
STRING	Asthma	pQTL-GWAS	DrugBank/STITCH	DB00741	Hydrocortisone	ENSG00000232810	TNF	22	0.118452
STRING	Asthma	pQTL-GWAS	DrugBank/STITCH	DB00668	Epinephrine	ENSG00000232810	TNF	22	0.118452
STRING	Asthma	pQTL-GWAS	DrugBank/STITCH	DB01234	Dexamethasone	ENSG00000232810	TNF	22	0.118452
STRING	Asthma	pQTL-GWAS	DrugBank/STITCH	DB00443	Betamethasone	ENSG00000232810	TNF	22	0.118452
STRING	Asthma	Exome	Ruiz/DGIdb	DB00332	ipratropium	ENSG00000133019	CHRM3	24	0.12922
STRING	Asthma	Exome	Ruiz/DGIdb	DB00572	atropine	ENSG00000133019	CHRM3	24	0.12922
STRING	Asthma	Exome	Ruiz/DGIdb	DB01409	tiotropium	ENSG00000133019	CHRM3	24	0.12922
STRING	Asthma	Exome	Ruiz/DGIdb	DB00729		ENSG00000133019	CHRM3	24	0.12922
STRING	Asthma	Exome	Ruiz/DGIdb	DB13036	ramatroban	ENSG00000133895	MEN1	179	0.963765
STRING	Asthma	Exome	Ruiz/DGIdb	DB00741	hydrocortisone	ENSG00000175387	SMAD2	123	0.662252
STRING	Asthma	Exome	Ruiz/DGIdb	DB00091	cyclosporine	ENSG00000232810	TNF	82	0.441501
STRING	Asthma	Exome	Ruiz/DGIdb	DB01411	pranlukast	ENSG00000232810	TNF	82	0.441501
STRING	Asthma	Exome	Ruiz/DGIdb	DB00668	epinephrine	ENSG00000232810	TNF	82	0.441501
STRING	Asthma	Exome	Ruiz/DGIdb	DB00852	Pseudoephedrine	ENSG00000232810	TNF	82	0.441501
STRING	Asthma	Exome	Ruiz/DGIdb	DB01407	clenbuterol	ENSG00000232810	TNF	82	0.441501
STRING	Asthma	Exome	Ruiz/STITCH	DB00792	tripelennamine	ENSG00000099194	SCD	4	0.0215366
STRING	Asthma	Exome	Ruiz/STITCH	DB00435	Nitric Oxide	ENSG00000105974	CAV1	169	0.909923
STRING	Asthma	Exome	Ruiz/STITCH	DB00332	ipratropium	ENSG00000133019	CHRM3	24	0.12922
STRING	Asthma	Exome	Ruiz/STITCH	DB00729		ENSG00000133019	CHRM3	24	0.12922
STRING	Asthma	Exome	Ruiz/STITCH	DB00572	atropine	ENSG00000133019	CHRM3	24	0.12922
STRING	Asthma	Exome	Ruiz/STITCH	DB01409	tiotropium	ENSG00000133019	CHRM3	24	0.12922
STRING	Asthma	Exome	Ruiz/STITCH	DB00091	cyclosporine	ENSG00000142208	AKT1	170	0.915307
STRING	Asthma	Exome	Ruiz/STITCH	DB01003	cromoglicic-acid	ENSG00000163993	S100P	56	0.301513
STRING	Asthma	Exome	Ruiz/STITCH	DB01409	tiotropium	ENSG00000175387	SMAD2	123	0.662252
STRING	Asthma	Exome	Ruiz/STITCH	DB00741	hydrocortisone	ENSG00000232810	TNF	82	0.441501
STRING	Asthma	Exome	Ruiz/STITCH	DB00668	epinephrine	ENSG00000232810	TNF	82	0.441501
STRING	Asthma	Exome	Ruiz/STITCH	DB00443	betamethasone	ENSG00000232810	TNF	82	0.441501
STRING	Asthma	Exome	Ruiz/STITCH	DB01234	dexamethasone	ENSG00000232810	TNF	82	0.441501
STRING	Asthma	Exome	Ruiz/STITCH	DB00972	azelastine	ENSG00000232810	TNF	82	0.441501
STRING	Asthma	Exome	DrugBank/DGIdb	DB00332	Ipratropium	ENSG00000133019	CHRM3	24	0.12922
STRING	Asthma	Exome	DrugBank/DGIdb	DB01409	Tiotropium	ENSG00000133019	CHRM3	24	0.12922
STRING	Asthma	Exome	DrugBank/DGIdb	DB14512	Mometasone furoate	ENSG00000138413	IDH1	74	0.398428
STRING	Asthma	Exome	DrugBank/DGIdb	DB00741	Hydrocortisone	ENSG00000175387	SMAD2	123	0.662252
STRING	Asthma	Exome	DrugBank/DGIdb	DB01411	Pranlukast	ENSG00000232810	TNF	82	0.441501
STRING	Asthma	Exome	DrugBank/DGIdb	DB00668	Epinephrine	ENSG00000232810	TNF	82	0.441501
STRING	Asthma	Exome	DrugBank/STITCH	DB00332	Ipratropium	ENSG00000133019	CHRM3	24	0.12922
STRING	Asthma	Exome	DrugBank/STITCH	DB01075	Diphenhydramine	ENSG00000133019	CHRM3	24	0.12922
STRING	Asthma	Exome	DrugBank/STITCH	DB01409	Tiotropium	ENSG00000133019	CHRM3	24	0.12922
STRING	Asthma	Exome	DrugBank/STITCH	DB01003	Cromoglicic acid	ENSG00000163993	S100P	56	0.301513
STRING	Asthma	Exome	DrugBank/STITCH	DB01409	Tiotropium	ENSG00000175387	SMAD2	123	0.662252
STRING	Asthma	Exome	DrugBank/STITCH	DB00741	Hydrocortisone	ENSG00000232810	TNF	82	0.441501
STRING	Asthma	Exome	DrugBank/STITCH	DB00668	Epinephrine	ENSG00000232810	TNF	82	0.441501
STRING	Asthma	Exome	DrugBank/STITCH	DB01234	Dexamethasone	ENSG00000232810	TNF	82	0.441501
STRING	Asthma	Exome	DrugBank/STITCH	DB00443	Betamethasone	ENSG00000232810	TNF	82	0.441501
STRING	Asthma	Exome	ChEMBL/ChEMBL	CHEMBL978	METHACHOLINE	ENSG00000133019	CHRM3	24	0.12922
STRING	Asthma	Exome	ChEMBL/ChEMBL	CHEMBL1194325	ACLIDINIUM	ENSG00000133019	CHRM3	24	0.12922
STRING	Asthma	Exome	ChEMBL/ChEMBL	CHEMBL1900528	TIOTROPIUM	ENSG00000133019	CHRM3	24	0.12922
STRING	Asthma	Exome	ChEMBL/ChEMBL	CHEMBL1621597	IPRATROPIUM	ENSG00000133019	CHRM3	24	0.12922
FAVA	Asthma	pQTL-GWAS	DrugBank/DGIdb	DB00620	Triamcinolone	ENSG00000109320	NFKB1	38	0.240066
FAVA	Asthma	pQTL-GWAS	DrugBank/DGIdb	DB00741	Hydrocortisone	ENSG00000109320	NFKB1	38	0.240066
FAVA	Asthma	pQTL-GWAS	DrugBank/DGIdb	DB00741	Hydrocortisone	ENSG00000122861	PLAU	62	0.391686
FAVA	Asthma	pQTL-GWAS	DrugBank/DGIdb	DB00635	Prednisone	ENSG00000130203	APOE	66	0.416956
FAVA	Asthma	pQTL-GWAS	DrugBank/DGIdb	DB00620	Triamcinolone	ENSG00000130203	APOE	66	0.416956
FAVA	Asthma	pQTL-GWAS	DrugBank/DGIdb	DB04465	Lactose	ENSG00000170266	GLB1	28	0.176891
FAVA	Asthma	pQTL-GWAS	DrugBank/DGIdb	DB01411	Pranlukast	ENSG00000232810	TNF	27	0.170573
FAVA	Asthma	pQTL-GWAS	DrugBank/DGIdb	DB00668	Epinephrine	ENSG00000232810	TNF	27	0.170573
FAVA	Asthma	pQTL-GWAS	DrugBank/STITCH	DB01274	Arformoterol	ENSG00000090339	ICAM1	86	0.543307
FAVA	Asthma	pQTL-GWAS	DrugBank/STITCH	DB00983	Formoterol	ENSG00000090339	ICAM1	86	0.543307
FAVA	Asthma	pQTL-GWAS	DrugBank/STITCH	DB01222	Budesonide	ENSG00000090339	ICAM1	86	0.543307
FAVA	Asthma	pQTL-GWAS	DrugBank/STITCH	DB01274	Arformoterol	ENSG00000102882	MAPK3	105	0.663339
FAVA	Asthma	pQTL-GWAS	DrugBank/STITCH	DB00983	Formoterol	ENSG00000102882	MAPK3	105	0.663339
FAVA	Asthma	pQTL-GWAS	DrugBank/STITCH	DB01234	Dexamethasone	ENSG00000102882	MAPK3	105	0.663339
FAVA	Asthma	pQTL-GWAS	DrugBank/STITCH	DB00443	Betamethasone	ENSG00000102882	MAPK3	105	0.663339
FAVA	Asthma	pQTL-GWAS	DrugBank/STITCH	DB00741	Hydrocortisone	ENSG00000104918	RETN	114	0.720197
FAVA	Asthma	pQTL-GWAS	DrugBank/STITCH	DB00871	Terbutaline	ENSG00000109320	NFKB1	38	0.240066
FAVA	Asthma	pQTL-GWAS	DrugBank/STITCH	DB01234	Dexamethasone	ENSG00000122861	PLAU	62	0.391686
FAVA	Asthma	pQTL-GWAS	DrugBank/STITCH	DB00443	Betamethasone	ENSG00000122861	PLAU	62	0.391686
FAVA	Asthma	pQTL-GWAS	DrugBank/STITCH	DB00959	Methylprednisolone	ENSG00000122861	PLAU	62	0.391686
FAVA	Asthma	pQTL-GWAS	DrugBank/STITCH	DB00741	Hydrocortisone	ENSG00000136244	IL6	45	0.284288
FAVA	Asthma	pQTL-GWAS	DrugBank/STITCH	DB00668	Epinephrine	ENSG00000136244	IL6	45	0.284288
FAVA	Asthma	pQTL-GWAS	DrugBank/STITCH	DB01274	Arformoterol	ENSG00000136244	IL6	45	0.284288
FAVA	Asthma	pQTL-GWAS	DrugBank/STITCH	DB00983	Formoterol	ENSG00000136244	IL6	45	0.284288
FAVA	Asthma	pQTL-GWAS	DrugBank/STITCH	DB00860	Prednisolone	ENSG00000136244	IL6	45	0.284288
FAVA	Asthma	pQTL-GWAS	DrugBank/STITCH	DB00967	Desloratadine	ENSG00000136244	IL6	45	0.284288
FAVA	Asthma	pQTL-GWAS	DrugBank/STITCH	DB01222	Budesonide	ENSG00000136244	IL6	45	0.284288
FAVA	Asthma	pQTL-GWAS	DrugBank/STITCH	DB00741	Hydrocortisone	ENSG00000137801	THBS1	147	0.928675
FAVA	Asthma	pQTL-GWAS	DrugBank/STITCH	DB00741	Hydrocortisone	ENSG00000146674	IGFBP3	149	0.94131
FAVA	Asthma	eQTL-GWAS	Ruiz/DGIdb	DB00741	hydrocortisone	ENSG00000141736	ERBB2	19	0.120033
FAVA	Asthma	eQTL-GWAS	Ruiz/DGIdb	DB01234	dexamethasone	ENSG00000166949	SMAD3	12	0.0758102
FAVA	Asthma	eQTL-GWAS	Ruiz/STITCH	DB00163	Vitamin E	ENSG00000113520	IL4	116	0.732832
FAVA	Asthma	eQTL-GWAS	Ruiz/STITCH	DB00741	hydrocortisone	ENSG00000113520	IL4	116	0.732832
FAVA	Asthma	eQTL-GWAS	Ruiz/STITCH	DB00860	prednisolone	ENSG00000113520	IL4	116	0.732832
FAVA	Asthma	eQTL-GWAS	Ruiz/STITCH	DB00471	montelukast	ENSG00000113520	IL4	116	0.732832
FAVA	Asthma	eQTL-GWAS	Ruiz/STITCH	DB01166	cilostazol	ENSG00000123384	LRP1	142	0.897088
FAVA	Asthma	eQTL-GWAS	Ruiz/STITCH	DB00163	Vitamin E	ENSG00000136244	IL6	99	0.625434
FAVA	Asthma	eQTL-GWAS	Ruiz/STITCH	DB00741	hydrocortisone	ENSG00000136244	IL6	99	0.625434
FAVA	Asthma	eQTL-GWAS	Ruiz/STITCH	DB00668	epinephrine	ENSG00000136244	IL6	99	0.625434
FAVA	Asthma	eQTL-GWAS	Ruiz/STITCH	DB00368	norepinephrine	ENSG00000136244	IL6	99	0.625434
FAVA	Asthma	eQTL-GWAS	Ruiz/STITCH	DB00983	formoterol	ENSG00000136244	IL6	99	0.625434
FAVA	Asthma	eQTL-GWAS	Ruiz/STITCH	DB01274	Arformoterol	ENSG00000136244	IL6	99	0.625434
FAVA	Asthma	eQTL-GWAS	Ruiz/STITCH	DB05266	ibudilast	ENSG00000136244	IL6	99	0.625434
FAVA	Asthma	eQTL-GWAS	Ruiz/STITCH	DB00860	prednisolone	ENSG00000136244	IL6	99	0.625434
FAVA	Asthma	eQTL-GWAS	Ruiz/STITCH	DB01222	budesonide	ENSG00000136244	IL6	99	0.625434
FAVA	Asthma	eQTL-GWAS	Ruiz/STITCH	DB00277	Theophylline	ENSG00000169194	IL13	16	0.10108
FAVA	Asthma	eQTL-GWAS	Ruiz/STITCH	DB00091	cyclosporine	ENSG00000169194	IL13	16	0.10108
FAVA	Asthma	eQTL-GWAS	Ruiz/STITCH	DB01222	budesonide	ENSG00000169194	IL13	16	0.10108
FAVA	Asthma	eQTL-GWAS	Ruiz/STITCH	DB00471	montelukast	ENSG00000169194	IL13	16	0.10108
FAVA	Asthma	eQTL-GWAS	Ruiz/STITCH	DB00435	Nitric Oxide	ENSG00000204287	HLA-DRA	11	0.0694927
FAVA	Asthma	eQTL-GWAS	Ruiz/STITCH	DB00635	prednisone	ENSG00000204525	HLA-C	77	0.486449
FAVA	Asthma	pQTL-GWAS	Ruiz/STITCH	DB01274	Arformoterol	ENSG00000102882	MAPK3	105	0.663339
FAVA	Asthma	pQTL-GWAS	Ruiz/STITCH	DB00443	betamethasone	ENSG00000102882	MAPK3	105	0.663339
FAVA	Asthma	pQTL-GWAS	Ruiz/STITCH	DB01234	dexamethasone	ENSG00000102882	MAPK3	105	0.663339
FAVA	Asthma	pQTL-GWAS	Ruiz/STITCH	DB00741	hydrocortisone	ENSG00000104918	RETN	114	0.720197
FAVA	Asthma	pQTL-GWAS	Ruiz/STITCH	DB00163	Vitamin E	ENSG00000109320	NFKB1	38	0.240066
FAVA	Asthma	pQTL-GWAS	Ruiz/STITCH	DB00871	terbutaline	ENSG00000109320	NFKB1	38	0.240066
FAVA	Asthma	eQTL-GWAS	DrugBank/STITCH	DB00741	Hydrocortisone	ENSG00000113520	IL4	116	0.732832
FAVA	Asthma	eQTL-GWAS	DrugBank/STITCH	DB00860	Prednisolone	ENSG00000113520	IL4	116	0.732832
FAVA	Asthma	eQTL-GWAS	DrugBank/STITCH	DB00471	Montelukast	ENSG00000113520	IL4	116	0.732832
FAVA	Asthma	eQTL-GWAS	DrugBank/STITCH	DB00741	Hydrocortisone	ENSG00000136244	IL6	99	0.625434
FAVA	Asthma	eQTL-GWAS	DrugBank/STITCH	DB00668	Epinephrine	ENSG00000136244	IL6	99	0.625434
FAVA	Asthma	eQTL-GWAS	DrugBank/STITCH	DB01274	Arformoterol	ENSG00000136244	IL6	99	0.625434
FAVA	Asthma	eQTL-GWAS	DrugBank/STITCH	DB00983	Formoterol	ENSG00000136244	IL6	99	0.625434
FAVA	Asthma	eQTL-GWAS	DrugBank/STITCH	DB00860	Prednisolone	ENSG00000136244	IL6	99	0.625434
FAVA	Asthma	eQTL-GWAS	DrugBank/STITCH	DB00967	Desloratadine	ENSG00000136244	IL6	99	0.625434
FAVA	Asthma	eQTL-GWAS	DrugBank/STITCH	DB01222	Budesonide	ENSG00000136244	IL6	99	0.625434
FAVA	Asthma	eQTL-GWAS	DrugBank/STITCH	DB00277	Theophylline	ENSG00000169194	IL13	16	0.10108
FAVA	Asthma	eQTL-GWAS	DrugBank/STITCH	DB01222	Budesonide	ENSG00000169194	IL13	16	0.10108
FAVA	Asthma	eQTL-GWAS	DrugBank/STITCH	DB00471	Montelukast	ENSG00000169194	IL13	16	0.10108
FAVA	Asthma	eQTL-GWAS	DrugBank/STITCH	DB00635	Prednisone	ENSG00000204525	HLA-C	77	0.486449
FAVA	Asthma	pQTL-GWAS	Ruiz/DGIdb	DB00368	norepinephrine	ENSG00000101751	POLI	29	0.183208
FAVA	Asthma	pQTL-GWAS	Ruiz/DGIdb	DB01411	pranlukast	ENSG00000109320	NFKB1	38	0.240066
FAVA	Asthma	pQTL-GWAS	Ruiz/DGIdb	DB00852	Pseudoephedrine	ENSG00000109320	NFKB1	38	0.240066
FAVA	Asthma	pQTL-GWAS	Ruiz/DGIdb	DB00620	triamcinolone	ENSG00000109320	NFKB1	38	0.240066
FAVA	Asthma	pQTL-GWAS	Ruiz/DGIdb	DB00741	hydrocortisone	ENSG00000109320	NFKB1	38	0.240066
FAVA	Asthma	pQTL-GWAS	Ruiz/DGIdb	DB00741	hydrocortisone	ENSG00000122861	PLAU	62	0.391686
FAVA	Asthma	pQTL-GWAS	Ruiz/DGIdb	DB00635	prednisone	ENSG00000130203	APOE	66	0.416956
FAVA	Asthma	pQTL-GWAS	Ruiz/DGIdb	DB00620	triamcinolone	ENSG00000130203	APOE	66	0.416956
FAVA	Asthma	pQTL-GWAS	Ruiz/DGIdb	DB05266	ibudilast	ENSG00000136244	IL6	45	0.284288
FAVA	Asthma	pQTL-GWAS	Ruiz/DGIdb	DB00091	cyclosporine	ENSG00000232810	TNF	27	0.170573
FAVA	Asthma	pQTL-GWAS	Ruiz/DGIdb	DB01411	pranlukast	ENSG00000232810	TNF	27	0.170573
FAVA	Asthma	pQTL-GWAS	Ruiz/DGIdb	DB00668	epinephrine	ENSG00000232810	TNF	27	0.170573
FAVA	Asthma	pQTL-GWAS	Ruiz/DGIdb	DB00852	Pseudoephedrine	ENSG00000232810	TNF	27	0.170573
FAVA	Asthma	pQTL-GWAS	Ruiz/DGIdb	DB01407	clenbuterol	ENSG00000232810	TNF	27	0.170573
FAVA	Asthma	pQTL-GWAS	Ruiz/STITCH	DB00435	Nitric Oxide	ENSG00000090339	ICAM1	86	0.543307
FAVA	Asthma	pQTL-GWAS	Ruiz/STITCH	DB00983	formoterol	ENSG00000090339	ICAM1	86	0.543307
FAVA	Asthma	pQTL-GWAS	Ruiz/STITCH	DB01274	Arformoterol	ENSG00000090339	ICAM1	86	0.543307
FAVA	Asthma	pQTL-GWAS	Ruiz/STITCH	DB01222	budesonide	ENSG00000090339	ICAM1	86	0.543307
FAVA	Asthma	pQTL-GWAS	Ruiz/STITCH	DB00163	Vitamin E	ENSG00000102882	MAPK3	105	0.663339
FAVA	Asthma	pQTL-GWAS	Ruiz/STITCH	DB00983	formoterol	ENSG00000102882	MAPK3	105	0.663339
FAVA	Asthma	pQTL-GWAS	Ruiz/STITCH	DB00368	norepinephrine	ENSG00000136244	IL6	45	0.284288
FAVA	Asthma	pQTL-GWAS	Ruiz/STITCH	DB00983	formoterol	ENSG00000136244	IL6	45	0.284288
FAVA	Asthma	pQTL-GWAS	Ruiz/STITCH	DB01274	Arformoterol	ENSG00000136244	IL6	45	0.284288
FAVA	Asthma	pQTL-GWAS	Ruiz/STITCH	DB05266	ibudilast	ENSG00000136244	IL6	45	0.284288
FAVA	Asthma	pQTL-GWAS	Ruiz/STITCH	DB00860	prednisolone	ENSG00000136244	IL6	45	0.284288
FAVA	Asthma	pQTL-GWAS	Ruiz/STITCH	DB01222	budesonide	ENSG00000136244	IL6	45	0.284288
FAVA	Asthma	pQTL-GWAS	Ruiz/STITCH	DB00443	betamethasone	ENSG00000122861	PLAU	62	0.391686
FAVA	Asthma	pQTL-GWAS	Ruiz/STITCH	DB01234	dexamethasone	ENSG00000122861	PLAU	62	0.391686
FAVA	Asthma	pQTL-GWAS	Ruiz/STITCH	DB00959	methylprednisolone	ENSG00000122861	PLAU	62	0.391686
FAVA	Asthma	pQTL-GWAS	Ruiz/STITCH	DB00091	cyclosporine	ENSG00000130203	APOE	66	0.416956
FAVA	Asthma	pQTL-GWAS	Ruiz/STITCH	DB00163	Vitamin E	ENSG00000136244	IL6	45	0.284288
FAVA	Asthma	pQTL-GWAS	Ruiz/STITCH	DB00741	hydrocortisone	ENSG00000136244	IL6	45	0.284288
FAVA	Asthma	pQTL-GWAS	Ruiz/STITCH	DB00668	epinephrine	ENSG00000136244	IL6	45	0.284288
FAVA	Asthma	pQTL-GWAS	Ruiz/STITCH	DB00668	epinephrine	ENSG00000232810	TNF	27	0.170573
FAVA	Asthma	pQTL-GWAS	Ruiz/STITCH	DB00443	betamethasone	ENSG00000232810	TNF	27	0.170573
FAVA	Asthma	pQTL-GWAS	Ruiz/STITCH	DB01234	dexamethasone	ENSG00000232810	TNF	27	0.170573
FAVA	Asthma	pQTL-GWAS	Ruiz/STITCH	DB00972	azelastine	ENSG00000232810	TNF	27	0.170573
FAVA	Asthma	pQTL-GWAS	DrugBank/DGIdb	DB01411	Pranlukast	ENSG00000109320	NFKB1	38	0.240066
FAVA	Asthma	pQTL-GWAS	Ruiz/STITCH	DB00435	Nitric Oxide	ENSG00000170266	GLB1	28	0.176891
FAVA	Asthma	pQTL-GWAS	Ruiz/STITCH	DB00741	hydrocortisone	ENSG00000137801	THBS1	147	0.928675
FAVA	Asthma	pQTL-GWAS	Ruiz/STITCH	DB00741	hydrocortisone	ENSG00000146674	IGFBP3	149	0.94131
FAVA	Asthma	pQTL-GWAS	Ruiz/STITCH	DB07615	tranilast	ENSG00000167325	RRM1	141	0.89077
FAVA	Asthma	Exome	Ruiz/DGIdb	DB01025	amlexanox	ENSG00000263528	IKBKE	118	0.745467
FAVA	Asthma	pQTL-GWAS	Ruiz/STITCH	DB00163	Vitamin E	ENSG00000181092	ADIPOQ	129	0.81496
FAVA	Asthma	pQTL-GWAS	Ruiz/STITCH	DB00741	hydrocortisone	ENSG00000181092	ADIPOQ	129	0.81496
FAVA	Asthma	pQTL-GWAS	Ruiz/STITCH	DB00741	hydrocortisone	ENSG00000232810	TNF	27	0.170573
FAVA	Asthma	Exome	DrugBank/STITCH	DB01003	Cromoglicic acid	ENSG00000163993	S100P	40	0.252701
FAVA	Asthma	Exome	Ruiz/STITCH	DB01003	cromoglicic-acid	ENSG00000163993	S100P	40	0.252701
FAVA	Asthma	Exome	DrugBank/DGIdb	DB14512	Mometasone furoate	ENSG00000138413	IDH1	98	0.619117
FAVA	Asthma	Exome	DrugBank/DGIdb	DB01234	Dexamethasone	ENSG00000165731	RET	146	0.922358
FAVA	Asthma	pQTL-GWAS	DrugBank/STITCH	DB00741	Hydrocortisone	ENSG00000232810	TNF	27	0.170573
FAVA	Asthma	pQTL-GWAS	DrugBank/STITCH	DB00668	Epinephrine	ENSG00000232810	TNF	27	0.170573
FAVA	Asthma	pQTL-GWAS	DrugBank/STITCH	DB01234	Dexamethasone	ENSG00000232810	TNF	27	0.170573
FAVA	Asthma	pQTL-GWAS	DrugBank/STITCH	DB00741	Hydrocortisone	ENSG00000181092	ADIPOQ	129	0.81496
FAVA	Asthma	Exome	Ruiz/DGIdb	DB01234	dexamethasone	ENSG00000165731	RET	146	0.922358
FAVA	Asthma	pQTL-GWAS	DrugBank/STITCH	DB00443	Betamethasone	ENSG00000232810	TNF	27	0.170573
CoXRNAseq	Bipolar	Exome	Ruiz/DGIdb	DB00734	risperidone	ENSG00000149295	DRD2	26	0.139075
CoXRNAseq	Bipolar	Exome	Ruiz/DGIdb	DB01224	quetiapine	ENSG00000149295	DRD2	26	0.139075
CoXRNAseq	Bipolar	GWAS	DrugBank/DGIdb	DB00564	Carbamazepine	ENSG00000204469	PRRC2A	46	0.246055
CoXRNAseq	Bipolar	GWAS	Ruiz/DGIdb	DB00246	ziprasidone	ENSG00000204371	EHMT2	141	0.754212
CoXRNAseq	Bipolar	GWAS	DrugBank/DGIdb	DB00313	Valproic acid	ENSG00000108840	HDAC5	163	0.871891
CoXRNAseq	Bipolar	GWAS	DrugBank/DGIdb	DB00246	Ziprasidone	ENSG00000204371	EHMT2	141	0.754212
CoXRNAseq	Bipolar	GWAS	DrugBank/DGIdb	DB00564	Carbamazepine	ENSG00000204389	HSPA1A	77	0.411875
CoXRNAseq	Bipolar	GWAS	DrugBank/DGIdb	DB00564	Carbamazepine	ENSG00000204390	HSPA1L	121	0.647232
CoXRNAseq	Bipolar	Exome	Ruiz/DGIdb	DB01224	quetiapine	ENSG00000181072	CHRM2	171	0.914683
CoXRNAseq	Bipolar	Exome	Ruiz/DGIdb	DB01239	chlorprothixene	ENSG00000181072	CHRM2	171	0.914683
CoXRNAseq	Bipolar	Exome	Ruiz/DGIdb	DB08922	perospirone	ENSG00000149295	DRD2	26	0.139075
CoXRNAseq	Bipolar	Exome	Ruiz/DGIdb	DB01624	zuclopenthixol	ENSG00000149295	DRD2	26	0.139075
CoXRNAseq	Bipolar	Exome	Ruiz/DGIdb	DB08815	lurasidone	ENSG00000149295	DRD2	26	0.139075
CoXRNAseq	Bipolar	Exome	Ruiz/DGIdb	DB01239	chlorprothixene	ENSG00000149295	DRD2	26	0.139075
CoXRNAseq	Bipolar	Exome	Ruiz/DGIdb	DB00555	lamotrigine	ENSG00000171234	UGT2B7	54	0.288847
CoXRNAseq	Bipolar	Exome	Ruiz/DGIdb	DB01142	doxepin	ENSG00000181072	CHRM2	171	0.914683
CoXRNAseq	Bipolar	Exome	Ruiz/DGIdb	DB00246	ziprasidone	ENSG00000181072	CHRM2	171	0.914683
CoXRNAseq	Bipolar	Exome	Ruiz/DGIdb	DB00334	olanzapine	ENSG00000181072	CHRM2	171	0.914683
CoXRNAseq	Bipolar	Exome	Ruiz/DGIdb	DB01238	aripiprazole	ENSG00000181072	CHRM2	171	0.914683
CoXRNAseq	Bipolar	Exome	Ruiz/DGIdb	DB01403	levomepromazine	ENSG00000181072	CHRM2	171	0.914683
CoXRNAseq	Bipolar	Exome	Ruiz/DGIdb	DB00408	loxapine	ENSG00000181072	CHRM2	171	0.914683
CoXRNAseq	Bipolar	Exome	Ruiz/STITCH	DB01624	zuclopenthixol	ENSG00000149295	DRD2	26	0.139075
CoXRNAseq	Bipolar	Exome	Ruiz/STITCH	DB01403	levomepromazine	ENSG00000149295	DRD2	26	0.139075
CoXRNAseq	Bipolar	Exome	Ruiz/STITCH	DB00472	fluoxetine	ENSG00000147571	CRH	132	0.706071
CoXRNAseq	Bipolar	Exome	Ruiz/STITCH	DB00334	olanzapine	ENSG00000149295	DRD2	26	0.139075
CoXRNAseq	Bipolar	Exome	Ruiz/STITCH	DB00408	loxapine	ENSG00000149295	DRD2	26	0.139075
CoXRNAseq	Bipolar	Exome	Ruiz/STITCH	DB00246	ziprasidone	ENSG00000149295	DRD2	26	0.139075
CoXRNAseq	Bipolar	Exome	Ruiz/STITCH	DB00734	risperidone	ENSG00000149295	DRD2	26	0.139075
CoXRNAseq	Bipolar	Exome	Ruiz/STITCH	DB01239	chlorprothixene	ENSG00000149295	DRD2	26	0.139075
CoXRNAseq	Bipolar	Exome	Ruiz/STITCH	DB01142	doxepin	ENSG00000149295	DRD2	26	0.139075
CoXRNAseq	Bipolar	Exome	Ruiz/STITCH	DB01224	quetiapine	ENSG00000149295	DRD2	26	0.139075
CoXRNAseq	Bipolar	Exome	Ruiz/STITCH	DB06216	asenapine	ENSG00000149295	DRD2	26	0.139075
CoXRNAseq	Bipolar	Exome	Ruiz/STITCH	DB01238	aripiprazole	ENSG00000149295	DRD2	26	0.139075
CoXRNAseq	Bipolar	Exome	Ruiz/STITCH	DB06288	amisulpride	ENSG00000149295	DRD2	26	0.139075
STRING	Bipolar	eQTL-GWAS	DrugBank/DGIdb	DB00934	Maprotiline	ENSG00000141510	TP53	144	0.775319
STRING	Bipolar	eQTL-GWAS	DrugBank/DGIdb	DB00477	Chlorpromazine	ENSG00000141510	TP53	144	0.775319
STRING	Bipolar	eQTL-GWAS	DrugBank/DGIdb	DB00734	Risperidone	ENSG00000142208	AKT1	170	0.915307
STRING	Bipolar	eQTL-GWAS	DrugBank/DGIdb	DB06216	Asenapine	ENSG00000158748	HTR6	131	0.705325
STRING	Bipolar	eQTL-GWAS	DrugBank/DGIdb	DB01142	Doxepin	ENSG00000158748	HTR6	131	0.705325
STRING	Bipolar	eQTL-GWAS	DrugBank/DGIdb	DB00246	Ziprasidone	ENSG00000158748	HTR6	131	0.705325
STRING	Bipolar	eQTL-GWAS	DrugBank/DGIdb	DB00334	Olanzapine	ENSG00000158748	HTR6	131	0.705325
STRING	Bipolar	eQTL-GWAS	DrugBank/DGIdb	DB01238	Aripiprazole	ENSG00000158748	HTR6	131	0.705325
STRING	Bipolar	eQTL-GWAS	DrugBank/DGIdb	DB00477	Chlorpromazine	ENSG00000158748	HTR6	131	0.705325
STRING	Bipolar	eQTL-GWAS	DrugBank/DGIdb	DB00408	Loxapine	ENSG00000158748	HTR6	131	0.705325
STRING	Bipolar	eQTL-GWAS	DrugBank/DGIdb	DB00734	Risperidone	ENSG00000158748	HTR6	131	0.705325
STRING	Bipolar	eQTL-GWAS	DrugBank/DGIdb	DB01224	Quetiapine	ENSG00000158748	HTR6	131	0.705325
STRING	Bipolar	eQTL-GWAS	DrugBank/DGIdb	DB00633	Dexmedetomidine	ENSG00000166501	PRKCB	153	0.823776
STRING	Bipolar	eQTL-GWAS	DrugBank/DGIdb	DB00246	Ziprasidone	ENSG00000204371	EHMT2	73	0.393044
STRING	Bipolar	eQTL-GWAS	DrugBank/DGIdb	DB00555	Lamotrigine	ENSG00000204525	HLA-C	149	0.80224
STRING	Bipolar	eQTL-GWAS	DrugBank/DGIdb	DB00564	Carbamazepine	ENSG00000234745	HLA-B	94	0.506111
STRING	Bipolar	eQTL-GWAS	DrugBank/STITCH	DB01356	Lithium cation	ENSG00000100030	MAPK1	158	0.850697
CoXRNAseq	Bipolar	GWAS	DrugBank/STITCH	DB00477	Chlorpromazine	ENSG00000168496	FEN1	4	0.0213961
CoXRNAseq	Bipolar	eQTL-GWAS	Ruiz/DGIdb	DB06216	asenapine	ENSG00000158748	HTR6	150	0.802354
CoXRNAseq	Bipolar	eQTL-GWAS	Ruiz/DGIdb	DB01142	doxepin	ENSG00000158748	HTR6	150	0.802354
CoXRNAseq	Bipolar	eQTL-GWAS	Ruiz/DGIdb	DB00246	ziprasidone	ENSG00000158748	HTR6	150	0.802354
CoXRNAseq	Bipolar	eQTL-GWAS	Ruiz/DGIdb	DB00334	olanzapine	ENSG00000158748	HTR6	150	0.802354
CoXRNAseq	Bipolar	eQTL-GWAS	Ruiz/DGIdb	DB01238	aripiprazole	ENSG00000158748	HTR6	150	0.802354
CoXRNAseq	Bipolar	eQTL-GWAS	Ruiz/DGIdb	DB00408	loxapine	ENSG00000158748	HTR6	150	0.802354
CoXRNAseq	Bipolar	eQTL-GWAS	Ruiz/DGIdb	DB00734	risperidone	ENSG00000158748	HTR6	150	0.802354
CoXRNAseq	Bipolar	eQTL-GWAS	Ruiz/DGIdb	DB01224	quetiapine	ENSG00000158748	HTR6	150	0.802354
CoXRNAseq	Bipolar	eQTL-GWAS	Ruiz/DGIdb	DB00246	ziprasidone	ENSG00000204371	EHMT2	114	0.609789
CoXRNAseq	Bipolar	eQTL-GWAS	Ruiz/DGIdb	DB00555	lamotrigine	ENSG00000204525	HLA-C	128	0.684675
CoXRNAseq	Bipolar	eQTL-GWAS	Ruiz/STITCH	DB00334	olanzapine	ENSG00000158748	HTR6	150	0.802354
CoXRNAseq	Bipolar	eQTL-GWAS	Ruiz/STITCH	DB00246	ziprasidone	ENSG00000158748	HTR6	150	0.802354
CoXRNAseq	Bipolar	eQTL-GWAS	Ruiz/STITCH	DB00734	risperidone	ENSG00000158748	HTR6	150	0.802354
CoXRNAseq	Bipolar	eQTL-GWAS	Ruiz/STITCH	DB06216	asenapine	ENSG00000158748	HTR6	150	0.802354
CoXRNAseq	Bipolar	eQTL-GWAS	Ruiz/STITCH	DB01238	aripiprazole	ENSG00000158748	HTR6	150	0.802354
CoXRNAseq	Bipolar	eQTL-GWAS	DrugBank/DGIdb	DB06216	Asenapine	ENSG00000158748	HTR6	150	0.802354
CoXRNAseq	Bipolar	eQTL-GWAS	DrugBank/DGIdb	DB01142	Doxepin	ENSG00000158748	HTR6	150	0.802354
CoXRNAseq	Bipolar	eQTL-GWAS	DrugBank/DGIdb	DB00246	Ziprasidone	ENSG00000158748	HTR6	150	0.802354
CoXRNAseq	Bipolar	eQTL-GWAS	DrugBank/DGIdb	DB00334	Olanzapine	ENSG00000158748	HTR6	150	0.802354
CoXRNAseq	Bipolar	eQTL-GWAS	DrugBank/DGIdb	DB01238	Aripiprazole	ENSG00000158748	HTR6	150	0.802354
CoXRNAseq	Bipolar	eQTL-GWAS	DrugBank/DGIdb	DB00477	Chlorpromazine	ENSG00000158748	HTR6	150	0.802354
CoXRNAseq	Bipolar	eQTL-GWAS	DrugBank/DGIdb	DB00408	Loxapine	ENSG00000158748	HTR6	150	0.802354
CoXRNAseq	Bipolar	eQTL-GWAS	DrugBank/DGIdb	DB00734	Risperidone	ENSG00000158748	HTR6	150	0.802354
CoXRNAseq	Bipolar	eQTL-GWAS	DrugBank/DGIdb	DB01224	Quetiapine	ENSG00000158748	HTR6	150	0.802354
CoXRNAseq	Bipolar	eQTL-GWAS	DrugBank/DGIdb	DB00246	Ziprasidone	ENSG00000204371	EHMT2	114	0.609789
CoXRNAseq	Bipolar	eQTL-GWAS	DrugBank/DGIdb	DB00564	Carbamazepine	ENSG00000204463	BAG6	166	0.887938
CoXRNAseq	Bipolar	eQTL-GWAS	DrugBank/DGIdb	DB00555	Lamotrigine	ENSG00000204525	HLA-C	128	0.684675
CoXRNAseq	Bipolar	eQTL-GWAS	DrugBank/DGIdb	DB00564	Carbamazepine	ENSG00000234745	HLA-B	74	0.395828
CoXRNAseq	Bipolar	eQTL-GWAS	DrugBank/STITCH	DB00334	Olanzapine	ENSG00000158748	HTR6	150	0.802354
CoXRNAseq	Bipolar	eQTL-GWAS	DrugBank/STITCH	DB00246	Ziprasidone	ENSG00000158748	HTR6	150	0.802354
CoXRNAseq	Bipolar	eQTL-GWAS	DrugBank/STITCH	DB00734	Risperidone	ENSG00000158748	HTR6	150	0.802354
CoXRNAseq	Bipolar	eQTL-GWAS	DrugBank/STITCH	DB06216	Asenapine	ENSG00000158748	HTR6	150	0.802354
CoXRNAseq	Bipolar	eQTL-GWAS	DrugBank/STITCH	DB01238	Aripiprazole	ENSG00000158748	HTR6	150	0.802354
CoXRNAseq	Bipolar	eQTL-GWAS	DrugBank/STITCH	DB00477	Chlorpromazine	ENSG00000168496	FEN1	102	0.5456
CoXRNAseq	Bipolar	pQTL-GWAS	Ruiz/STITCH	DB01356	Lithium	ENSG00000006128	TAC1	83	0.443969
CoXRNAseq	Bipolar	pQTL-GWAS	Ruiz/STITCH	DB00334	olanzapine	ENSG00000080618	CPB2	43	0.230008
CoXRNAseq	Bipolar	pQTL-GWAS	Ruiz/STITCH	DB00472	fluoxetine	ENSG00000100985	MMP9	70	0.374432
CoXRNAseq	Bipolar	pQTL-GWAS	Ruiz/STITCH	DB01356	Lithium	ENSG00000108342	CSF3	9	0.0481412
CoXRNAseq	Bipolar	pQTL-GWAS	Ruiz/STITCH	DB01224	quetiapine	ENSG00000138685	FGF2	34	0.181867
CoXRNAseq	Bipolar	pQTL-GWAS	Ruiz/STITCH	DB00472	fluoxetine	ENSG00000147571	CRH	143	0.76491
CoXRNAseq	Bipolar	pQTL-GWAS	Ruiz/STITCH	DB00734	risperidone	ENSG00000164305	CASP3	150	0.802354
CoXRNAseq	Bipolar	pQTL-GWAS	Ruiz/STITCH	DB00472	fluoxetine	ENSG00000164305	CASP3	150	0.802354
CoXRNAseq	Bipolar	pQTL-GWAS	DrugBank/DGIdb	DB14507	Lithium citrate	ENSG00000151327	FAM177A1	124	0.663279
CoXRNAseq	Bipolar	pQTL-GWAS	DrugBank/DGIdb	DB00633	Dexmedetomidine	ENSG00000166501	PRKCB	129	0.690024
CoXRNAseq	Bipolar	pQTL-GWAS	DrugBank/STITCH	DB01356	Lithium cation	ENSG00000006128	TAC1	83	0.443969
CoXRNAseq	Bipolar	pQTL-GWAS	DrugBank/STITCH	DB00334	Olanzapine	ENSG00000080618	CPB2	43	0.230008
CoXRNAseq	Bipolar	pQTL-GWAS	DrugBank/STITCH	DB00472	Fluoxetine	ENSG00000100985	MMP9	70	0.374432
CoXRNAseq	Bipolar	pQTL-GWAS	DrugBank/STITCH	DB01356	Lithium cation	ENSG00000108342	CSF3	9	0.0481412
CoXRNAseq	Bipolar	pQTL-GWAS	DrugBank/STITCH	DB01224	Quetiapine	ENSG00000138685	FGF2	34	0.181867
CoXRNAseq	Bipolar	pQTL-GWAS	DrugBank/STITCH	DB00472	Fluoxetine	ENSG00000147571	CRH	143	0.76491
CoXRNAseq	Bipolar	pQTL-GWAS	DrugBank/STITCH	DB00313	Valproic acid	ENSG00000163106	HPGDS	147	0.786306
CoXRNAseq	Bipolar	pQTL-GWAS	DrugBank/STITCH	DB00313	Valproic acid	ENSG00000164305	CASP3	150	0.802354
CoXRNAseq	Bipolar	pQTL-GWAS	DrugBank/STITCH	DB00734	Risperidone	ENSG00000164305	CASP3	150	0.802354
CoXRNAseq	Bipolar	pQTL-GWAS	DrugBank/STITCH	DB01156	Bupropion	ENSG00000164305	CASP3	150	0.802354
CoXRNAseq	Bipolar	pQTL-GWAS	DrugBank/STITCH	DB00472	Fluoxetine	ENSG00000164305	CASP3	150	0.802354
CoXRNAseq	Bipolar	pQTL-GWAS	DrugBank/STITCH	DB00633	Dexmedetomidine	ENSG00000164305	CASP3	150	0.802354
CoXRNAseq	Bipolar	Exome	Ruiz/DGIdb	DB06216	asenapine	ENSG00000149295	DRD2	26	0.139075
CoXRNAseq	Bipolar	Exome	Ruiz/DGIdb	DB00246	ziprasidone	ENSG00000149295	DRD2	26	0.139075
CoXRNAseq	Bipolar	Exome	Ruiz/DGIdb	DB00555	lamotrigine	ENSG00000149295	DRD2	26	0.139075
CoXRNAseq	Bipolar	Exome	Ruiz/DGIdb	DB00334	olanzapine	ENSG00000149295	DRD2	26	0.139075
CoXRNAseq	Bipolar	Exome	Ruiz/DGIdb	DB06288	amisulpride	ENSG00000149295	DRD2	26	0.139075
CoXRNAseq	Bipolar	Exome	Ruiz/DGIdb	DB01238	aripiprazole	ENSG00000149295	DRD2	26	0.139075
CoXRNAseq	Bipolar	Exome	Ruiz/DGIdb	DB01403	levomepromazine	ENSG00000149295	DRD2	26	0.139075
CoXRNAseq	Bipolar	Exome	Ruiz/DGIdb	DB00408	loxapine	ENSG00000149295	DRD2	26	0.139075
STRING	Bipolar	Exome	Ruiz/STITCH	DB01624	zuclopenthixol	ENSG00000149295	DRD2	17	0.0915307
STRING	Bipolar	Exome	Ruiz/STITCH	DB01403	levomepromazine	ENSG00000149295	DRD2	17	0.0915307
STRING	Bipolar	Exome	Ruiz/STITCH	DB08815	lurasidone	ENSG00000149295	DRD2	17	0.0915307
STRING	Bipolar	Exome	Ruiz/STITCH	DB01356	Lithium	ENSG00000156976	EIF4A2	153	0.823776
STRING	Bipolar	Exome	Ruiz/STITCH	DB00472	fluoxetine	ENSG00000181449	SOX2	27	0.145372
STRING	Bipolar	Exome	DrugBank/DGIdb	DB06216	Asenapine	ENSG00000149295	DRD2	17	0.0915307
STRING	Bipolar	Exome	DrugBank/DGIdb	DB00246	Ziprasidone	ENSG00000149295	DRD2	17	0.0915307
STRING	Bipolar	Exome	DrugBank/DGIdb	DB00555	Lamotrigine	ENSG00000149295	DRD2	17	0.0915307
STRING	Bipolar	Exome	DrugBank/DGIdb	DB00334	Olanzapine	ENSG00000149295	DRD2	17	0.0915307
STRING	Bipolar	Exome	DrugBank/DGIdb	DB00934	Maprotiline	ENSG00000149295	DRD2	17	0.0915307
STRING	Bipolar	Exome	DrugBank/DGIdb	DB01238	Aripiprazole	ENSG00000149295	DRD2	17	0.0915307
STRING	Bipolar	Exome	DrugBank/DGIdb	DB01403	Methotrimeprazine	ENSG00000149295	DRD2	17	0.0915307
STRING	Bipolar	Exome	DrugBank/DGIdb	DB00477	Chlorpromazine	ENSG00000149295	DRD2	17	0.0915307
STRING	Bipolar	Exome	DrugBank/DGIdb	DB00408	Loxapine	ENSG00000149295	DRD2	17	0.0915307
STRING	Bipolar	Exome	DrugBank/DGIdb	DB06016	Cariprazine	ENSG00000149295	DRD2	17	0.0915307
STRING	Bipolar	Exome	DrugBank/DGIdb	DB14507	Lithium citrate	ENSG00000149295	DRD2	17	0.0915307
STRING	Bipolar	Exome	DrugBank/DGIdb	DB06077	Lumateperone	ENSG00000149295	DRD2	17	0.0915307
STRING	Bipolar	Exome	DrugBank/DGIdb	DB00734	Risperidone	ENSG00000149295	DRD2	17	0.0915307
STRING	Bipolar	Exome	DrugBank/DGIdb	DB01224	Quetiapine	ENSG00000149295	DRD2	17	0.0915307
STRING	Bipolar	Exome	DrugBank/DGIdb	DB01156	Bupropion	ENSG00000149295	DRD2	17	0.0915307
STRING	Bipolar	Exome	DrugBank/DGIdb	DB08815	Lurasidone	ENSG00000149295	DRD2	17	0.0915307
STRING	Bipolar	Exome	DrugBank/DGIdb	DB00246	Ziprasidone	ENSG00000169083	AR	135	0.726862
STRING	Bipolar	Exome	DrugBank/DGIdb	DB00564	Carbamazepine	ENSG00000169083	AR	135	0.726862
STRING	Bipolar	Exome	DrugBank/DGIdb	DB00472	Fluoxetine	ENSG00000169083	AR	135	0.726862
STRING	Bipolar	Exome	DrugBank/DGIdb	DB00555	Lamotrigine	ENSG00000171234	UGT2B7	61	0.328434
STRING	Bipolar	Exome	DrugBank/DGIdb	DB00564	Carbamazepine	ENSG00000171234	UGT2B7	61	0.328434
STRING	Bipolar	Exome	DrugBank/DGIdb	DB00564	Carbamazepine	ENSG00000226979	LTA	112	0.603026
STRING	Bipolar	Exome	DrugBank/STITCH	DB00633	Dexmedetomidine	ENSG00000136244	IL6	62	0.333818
STRING	Bipolar	Exome	DrugBank/STITCH	DB00472	Fluoxetine	ENSG00000147571	CRH	128	0.689172
CoXRNAseq	Bipolar	Exome	Ruiz/STITCH	DB08815	lurasidone	ENSG00000149295	DRD2	26	0.139075
CoXRNAseq	Bipolar	Exome	Ruiz/STITCH	DB00334	olanzapine	ENSG00000181072	CHRM2	171	0.914683
CoXRNAseq	Bipolar	Exome	Ruiz/STITCH	DB00408	loxapine	ENSG00000181072	CHRM2	171	0.914683
CoXRNAseq	Bipolar	Exome	Ruiz/STITCH	DB00246	ziprasidone	ENSG00000181072	CHRM2	171	0.914683
CoXRNAseq	Bipolar	Exome	Ruiz/STITCH	DB01239	chlorprothixene	ENSG00000181072	CHRM2	171	0.914683
CoXRNAseq	Bipolar	Exome	Ruiz/STITCH	DB01142	doxepin	ENSG00000181072	CHRM2	171	0.914683
CoXRNAseq	Bipolar	Exome	Ruiz/STITCH	DB01224	quetiapine	ENSG00000181072	CHRM2	171	0.914683
CoXRNAseq	Bipolar	Exome	Ruiz/STITCH	DB01238	aripiprazole	ENSG00000181072	CHRM2	171	0.914683
CoXRNAseq	Bipolar	Exome	Ruiz/STITCH	DB01403	levomepromazine	ENSG00000181072	CHRM2	171	0.914683
CoXRNAseq	Bipolar	Exome	Ruiz/STITCH	DB00472	fluoxetine	ENSG00000181449	SOX2	66	0.353036
CoXRNAseq	Bipolar	Exome	DrugBank/DGIdb	DB06216	Asenapine	ENSG00000149295	DRD2	26	0.139075
CoXRNAseq	Bipolar	Exome	DrugBank/DGIdb	DB00246	Ziprasidone	ENSG00000149295	DRD2	26	0.139075
CoXRNAseq	Bipolar	Exome	DrugBank/DGIdb	DB00555	Lamotrigine	ENSG00000149295	DRD2	26	0.139075
CoXRNAseq	Bipolar	Exome	DrugBank/DGIdb	DB00334	Olanzapine	ENSG00000149295	DRD2	26	0.139075
CoXRNAseq	Bipolar	Exome	DrugBank/DGIdb	DB00934	Maprotiline	ENSG00000149295	DRD2	26	0.139075
CoXRNAseq	Bipolar	Exome	DrugBank/DGIdb	DB01238	Aripiprazole	ENSG00000149295	DRD2	26	0.139075
CoXRNAseq	Bipolar	Exome	DrugBank/DGIdb	DB01403	Methotrimeprazine	ENSG00000149295	DRD2	26	0.139075
CoXRNAseq	Bipolar	Exome	DrugBank/DGIdb	DB00477	Chlorpromazine	ENSG00000149295	DRD2	26	0.139075
CoXRNAseq	Bipolar	Exome	DrugBank/DGIdb	DB00408	Loxapine	ENSG00000149295	DRD2	26	0.139075
CoXRNAseq	Bipolar	Exome	DrugBank/DGIdb	DB06016	Cariprazine	ENSG00000149295	DRD2	26	0.139075
CoXRNAseq	Bipolar	Exome	DrugBank/DGIdb	DB14507	Lithium citrate	ENSG00000149295	DRD2	26	0.139075
CoXRNAseq	Bipolar	Exome	DrugBank/DGIdb	DB06077	Lumateperone	ENSG00000149295	DRD2	26	0.139075
CoXRNAseq	Bipolar	Exome	DrugBank/DGIdb	DB00734	Risperidone	ENSG00000149295	DRD2	26	0.139075
CoXRNAseq	Bipolar	Exome	DrugBank/DGIdb	DB01224	Quetiapine	ENSG00000149295	DRD2	26	0.139075
CoXRNAseq	Bipolar	Exome	DrugBank/DGIdb	DB01156	Bupropion	ENSG00000149295	DRD2	26	0.139075
CoXRNAseq	Bipolar	Exome	DrugBank/DGIdb	DB08815	Lurasidone	ENSG00000149295	DRD2	26	0.139075
CoXRNAseq	Bipolar	Exome	DrugBank/DGIdb	DB00555	Lamotrigine	ENSG00000171234	UGT2B7	54	0.288847
STRING	Bipolar	eQTL-GWAS	DrugBank/STITCH	DB01356	Lithium cation	ENSG00000102882	MAPK3	48	0.25844
STRING	Bipolar	eQTL-GWAS	DrugBank/STITCH	DB00472	Fluoxetine	ENSG00000141510	TP53	144	0.775319
STRING	Bipolar	eQTL-GWAS	DrugBank/STITCH	DB01356	Lithium cation	ENSG00000141510	TP53	144	0.775319
STRING	Bipolar	eQTL-GWAS	DrugBank/STITCH	DB00334	Olanzapine	ENSG00000142208	AKT1	170	0.915307
STRING	Bipolar	eQTL-GWAS	DrugBank/STITCH	DB00633	Dexmedetomidine	ENSG00000142208	AKT1	170	0.915307
STRING	Bipolar	eQTL-GWAS	DrugBank/STITCH	DB01356	Lithium cation	ENSG00000142208	AKT1	170	0.915307
STRING	Bipolar	eQTL-GWAS	DrugBank/STITCH	DB00334	Olanzapine	ENSG00000158748	HTR6	131	0.705325
STRING	Bipolar	eQTL-GWAS	DrugBank/STITCH	DB00246	Ziprasidone	ENSG00000158748	HTR6	131	0.705325
STRING	Bipolar	eQTL-GWAS	DrugBank/STITCH	DB00734	Risperidone	ENSG00000158748	HTR6	131	0.705325
STRING	Bipolar	eQTL-GWAS	DrugBank/STITCH	DB06216	Asenapine	ENSG00000158748	HTR6	131	0.705325
[truncated: 21,896 more rows]
